# Supplementary material for: Targeted deletion of von-Hippel-Lindau in the proximal tubule conditions the kidney against early diabetic kidney disease
Source: Cell Death Dis. 2023 Aug 26;14(8):562. doi: 10.1038/s41419-023-06074-7 (PMC10457389; doi:10.1038/s41419-023-06074-7)
Supplement: Supplementary file 2 — Supplemental Table 1 [file 41419_2023_6074_MOESM2_ESM.xlsx]

## Sheet: readme
#	label	description
1	WTcon	1) Cre- CTRL, n=3 samples, consisting of 6 animals where 2 have been pooled into one sample each
2	KOcon	2) Cre+ unstimulated (KO) , n=2 samples, consisting of 4 animals where 2 have been pooled into one sample each
3	WTDm	3) Diabetes CTRL, n=2 samples, consisting of 4 animals where 2 have been pooled into one sample each
4	KODm	4) Diabetes KO, n=2 samples, consisting of 4 animals where 2 have been pooled into one sample each
	Comparisons to be made:					done with spotfire
A	1 vs 2	1	2		KOcon_vs_WTcon	x
B	3 vs 4	3	4		KODm_vs_WTDm	x
C	2 vs 4	2	4		KODm_vs_KOcon	x
D	1 vs 3	1	3		WTDm_vs_WTcon	x
E	1 vs (2+3+4)	1			KOcon+WTDm+KODm_vs_WTcon	x
	criteria for hits:	1) no zero in any group
		2) p-val <= 0.05
		3) fdr inactive
		4) fold change >=1.5
	GO-Results	"insulin" appears on the following GO-levels:				level	KOcon_vs_WTcon_Up_P	KOcon_vs_WTcon_Down_P	KOcon+WTDm+KODm_vs_WTcon_Up_P	KOcon+WTDm+KODm_vs_WTcon_Down_P	KODm_vs_KOcon_Up_P	KODm_vs_KOcon_Down_P	WTDm_vs_WTcon_Up_P	WTDm_vs_WTcon_Down_P	comparisons with hits		mRNA	BiolProcess	RegulationTerm	Effective Regulations
						3	0	0	0	0	0	0	0	0	0		+	+	++	+
						4	1	0	2	0	0	2	0	0	3		+	-	+-	-
						5	4	0	4	0	0	2	1	0	4		-	+	-+	-
						6	6	2	6	0	0	1	3	2	6		-	-	--	+
						7	5	2	4	0	0	1	2	2	6
						8	0	0	0	0	0	0	0	0	0
	GO-Results filtered by:
		1) p<= 0.05
		2) difference observed vs. expected at least 5 genes
	Candidate Genes		provided name
	KLF4	1
	NDRG1	1
	mTOR	1
	Rptor	1	Raptor
	RPS6KA1	1	RSK-1
	Rictor	1
	Ppargc1a	1
	Akt1	1	akt
	WNK1	1
	WNK3	1
	WNK4	1
	OxSr1	1
	stk39	1	SPAK
	mapk1	1	ERK
	PRKCA	1	PKC
	TGFb1	1	TGFbeta
	TNF	1	TNFa
	IKBKB	1	IKKb
	CARD11	1	NFkB
	IL1b	1
	FOXA1	1
	ESR1	1
	JUNB	0	JUNB
	PAX8	1
	CREB1	1	CREB
	STAT1	1
	SMAD1	1
	SMAD2	1
	SMAD3	1
	SMAD4	1
	SMAD5	1
	SMAD6	1
	SMAD7	1
	FOS	1	cFOS
	KCNJ1	1	Kir1.1
	KCNJ3	1	Kir3.1
	SLC12A1	1	NKCC2
	SLC9A3	1	NHE3
	SLC12A2	1	NKCC1
	AQP1	1
	SLC34A1	1	Napi-IIa
	LRP2	1
	CUBN	1	cubilin
	KCNJ2	1	Kir2.1
	KCNJ10	1	Kir4.1
	SLC5A2	1	SGLT2
	SLC5A1	1	SGLT1
	SLC2A1	1	Glut 1
	SLC2A2	1	Glut2
	SLC12A3	1	NCC
	AQP2	1
	AQP3	1
	AQP4	1
	SCNN1A	1	ENaC-alpha
	SCNN1B	1	ENaC beta
	SCNN1G	1	ENaC gamma
	CLDN16	1	claudin 16
	CASR	1
	ATP1A1	1
	ATP1B1	1
	FXYD2	1
	VHL	1
	VEGFA	1	VEGF
	FLT1	1	VEGFR1
	KDR	1	VEGFR
	FGF1	1	FGF
	EPO	1
	HIF1a	1	HIF-1a
	EPAS1	1	HIF-2a
	PDGFA	1	PDGF
	VCAM1	1	VCAM-1
	NRP1	1
	NOS1	1
	NOS2	1
	NOS3	1
	PTGS1	1	cyclooxeganse-1 and -2
	PTGS2	1	cyclooxeganse-1 and -2
	Notch1	1	Notch1-3
	Notch2	1
	Notch3	1
	DLL1	1	DLL 1-4
	DLL2	0
	DLL3	0
	DLL4	1
	JAG1	1	Jagged
	GREM1	1	gremlin-1
	BMP2	1	BMP´s
	G6PC	1	Glucose-6-phosphatase
	PC	0	Pyruvate carboxylase
	ALDOB	1	Aldolase B
	H6PD	1	Hexose-6-phoshate dehydrogenase
	FBP1	1	Fructose bisphosphatase
	PFKM	1	Phosphofructokinase
	PFKP	1	Phosphofructokinase
	HK1	1	Hexokinase 1
	PCK1	1	Phosphoenolpyruvate carboxykinase 1 (PCK1)
	ACE	1
	AKR1B1	0	ALR2
	APOC1	1
	APOE	1
	HSPG2	1
	FRMD3	1
	CARS	1
	UNC13B	1
	CPVL	0	CPVL/CHN2
	CHN2	1
	RDH12	1	RDH8. RDH12
	RDH8	0
	RBP4	1
	GLP1R	1
	CTSB	1	cathepsin B
	CTSL	1	cathepsin L
	CTSS	1	cathepsin S
	F2RL1	1	PAR-2
	SIRT1	1	Sirt-1
	CLDN1	1	claudin-1
	YY1	1
	PRKAA1	1	AMPK
	ACE2	1

## Sheet: Quantile
ENSEMBL	gene_name	KOcon1_Quantile	KOcon2_Quantile	KODm1_Quantile	KODm2_Quantile	WTcon1_Quantile	WTcon2_Quantile	WTcon3_Quantile	WTDm1_Quantile	WTDm2_Quantile	KODM_vs_Wtcon_FoldChange	KOcon_vs_WTcon_FoldChange	KOcon+WTDm+KODm_vs_WTcon_FoldChange	KODm_vs_KOcon_FoldChange	KODm_vs_WTDm_FoldChange	WTDm_vs_WTcon_FoldChange	KODM_vs_Wtcon_FDR%	KOcon_vs_WTcon_FDR%	KOcon+WTDm+KODm_vs_WTcon_FDR%	KODm_vs_KOcon_FDR%	KODm_vs_WTDm_FDR%	WTDm_vs_WTcon_FDR%	KODM_vs_Wtcon_DESeqP-ValueAdj	KOcon_vs_WTcon_DESeqP-ValueAdj	KOcon+WTDm+KODm_vs_WTcon_DESeqP-ValueAdj	KODm_vs_KOcon_DESeqP-ValueAdj	KODm_vs_WTDm_DESeqP-ValueAdj	WTDm_vs_WTcon_DESeqP-ValueAdj
ENSMUSG00000000001	Gnai3	2609	3016.78	2901.17	2788.61	2198.56	2375.22	2271	3008	2746.11	1.2527	1.23861	1.2527	1.01138	-1.01131	1.26687	9.2	4.1	13.3	100	0	6.4	0.114451	0.353	0.219	1	1	0.14
ENSMUSG00000000028	Cdc45	68.5556	51.1111	47.8889	50.1111	45	69.5556	76.3333	40.8889	44.5556	-1.4195	-1.16249	-1.4195	-1.22109	1.14694	-1.62809	10.1	24.7	3.8	0	100	0	1	1	0.558	1	1	0.394
ENSMUSG00000000031	H19	0.666667	1.77778	1.77778	11.6667	0.111111	1.11111	3.11111	7.11111	5.11111	6.05	1.1	3.1	5.5	1.1	5.5	46.1	44.9	45.1	52.1	68.8	41.3	1	1	0.477	1	1	0.439
ENSMUSG00000000037	Scml2	4.55556	0.888889	4.33333	1.11111	2.88889	2	3.11111	3	6	-1.06122	-1.06122	1.26923	-1	-1.65306	1.55769	27	50.7	62.9	16	0	24.8	1	1	0.991	1	1	0.863
ENSMUSG00000000049	Apoh	468.611	410	314.444	35.7778	599.389	450.167	455.222	96	45.2222	-2.59962	-1.03623	-2.21819	-2.50872	2.47994	-6.44689	0	46.1	2.3	0	65.8	0	0.406017	0.796	0.184	1	1	7.91e-15
ENSMUSG00000000056	Narf	1377.78	1509.22	1226.67	1100.67	1097.94	1346.22	1159.33	1345.44	1592.33	1.00374	1.24511	1.17448	-1.24048	-1.26229	1.26701	75.4	6.7	32.2	0	0	15.2	0.982568	0.481	0.586	1	1	0.249
ENSMUSG00000000058	Cav2	679	962	793.167	858.278	513.111	578.389	565.667	1144.67	883.556	1.45973	1.4505	1.53963	1.00636	-1.22815	1.79277	7.5	5	13.3	100	0	5.2	0.00369774	0.186	0.0103	1	1	0.000186
ENSMUSG00000000078	Klf6	720.5	760.667	992.278	1141.33	739.278	545.222	786.556	1007.72	958.889	1.44304	1.00177	1.31964	1.44049	1.08492	1.33009	35	51.7	26	91.5	100	41.1	0.0332148	0.937	0.155	0.472	1	0.0261
ENSMUSG00000000085	Scmh1	530.111	518.333	561	566.333	630.556	630.222	606.889	509.667	550.111	-1.11808	-1.2022	-1.16684	1.07524	1.06375	-1.18935	0	3.1	2	100	100	0	0.672819	0.611	0.52	1	1	0.476
ENSMUSG00000000088	Cox5a	5307.67	5706.56	5716.67	7882.44	6124.28	6641.78	7779.33	6651.33	6437.56	1.02376	-1.20604	-1.09292	1.23469	1.03898	-1.01487	69.2	14.5	12.1	100	100	19.9	0.762999	0.316	0.712	1	1	0.88
ENSMUSG00000000093	Tbx2	1560.56	1640	1462.28	1681.78	1637.72	1478.11	1482.67	1654.56	1536.44	1.06027	1.07932	1.07932	-1.01797	-1.01493	1.0761	50.2	11.1	29.5	0	0	18.7	0.940078	0.975	0.926	1	1	0.907
ENSMUSG00000000094	Tbx4	0.666667	1.77778	0.888889	0	1.55556	2	2	2	5.11111	-4.5	-1.63636	-1.5	-2.75	-8	1.77778	-	9.2	-	-	0	18.8	1	1	1	1	1	0.883
ENSMUSG00000000120	Ngfr	25.1111	39.7778	21.1111	22.6667	27.2222	35	24.1111	15.4444	24.3333	-1.24365	1.19184	-1.15839	-1.48223	1.10056	-1.36872	3.8	23.9	5.1	0	100	2.5	1	0.984	0.834	1	1	0.63
ENSMUSG00000000126	Wnt9a	38.2222	57.8889	35.8889	47.8889	77.5556	39.8889	51	50.3333	51.1111	-1.21751	-1.06127	-1.03846	-1.14721	-1.21088	-1.00548	10.7	47	29.5	0	0	35.3	1	0.957	0.679	1	1	0.908
ENSMUSG00000000127	Fer	207.556	178.278	158	162	149.667	203.444	156.833	181.889	203.889	1.02019	1.23007	1.14825	-1.20573	-1.20556	1.2299	66.9	13.4	37.8	0	0	25.3	0.955895	0.858	0.872	1	1	0.726
ENSMUSG00000000131	Xpo6	1174	966	1006.22	983.556	931.167	1101.11	1006	1028.67	1049	-1.01117	1.06362	1.01138	-1.0755	-1.04417	1.03264	33.6	31.2	66.3	0	0	48.9	0.977471	0.953	0.973	1	1	0.956
ENSMUSG00000000134	Tfe3	711.556	709.444	660.222	674.889	810.778	745.722	662.778	787.444	725.778	-1.11709	-1.04957	-1.04957	-1.06433	-1.13341	1.0146	6.4	29.4	5.4	0	0	56.5	0.692996	0.991	0.912	1	1	0.969
ENSMUSG00000000142	Axin2	49.3333	29.3333	27.1111	46.4444	19.5556	33.6667	26.1111	45.8889	42.8889	1.40851	1.50638	1.7	-1.06949	-1.20695	1.7	39.7	12.6	20.1	0	0	39	1	0.693	0.364	1	1	0.329
ENSMUSG00000000148	Brat1	397	393.333	306.167	277.667	359.333	382.667	364.111	328.889	312.111	-1.24731	1.08529	-1.13607	-1.3537	-1.09792	-1.13607	2.3	3.3	6.8	0	0	0	0.32014	0.943	0.744	1	1	0.616
ENSMUSG00000000149	Gna12	3062.11	3165	2800.33	2526.33	2934.89	3483.67	2785.56	2296.11	2550	-1.10196	1.06088	-1.09709	-1.16904	1.09916	-1.21123	6.7	31.2	9.7	0	100	3.2	0.413763	1	0.587	1	1	0.139
ENSMUSG00000000154	Slc22a18	13184.6	11691.7	13492.2	10229.9	14223.4	13492.2	14124	10347.2	11014	-1.19079	-1.13554	-1.24409	-1.04865	1.11052	-1.3224	0	3.1	1.1	0	100	4.5	0.156215	0.73	0.317	1	1	0.0682
ENSMUSG00000000157	Itgb2l	53.3889	36.6667	22.4444	22.6667	27.2222	35	16.7778	42.5556	19.6667	-1.2069	1.65408	1.0898	-1.99631	-1.37931	1.14286	6.4	10	73.3	0	0	67.6	1	0.45	0.768	1	1	0.867
ENSMUSG00000000159	Igsf5	1773.28	1788.11	1702.67	2031.89	1857.17	1763.44	2275.78	1958.56	1624.11	1.00544	-1.04295	-1.04295	1.04862	1.0424	-1.03675	81.9	40.2	16.5	100	100	19.9	0.8271	0.814	0.747	1	1	0.741
ENSMUSG00000000167	Pih1d2	69.3333	78.5	81.4444	82.3333	92.1111	132.111	88.4444	68.7778	66.2222	-1.12483	-1.24615	-1.24615	1.10785	1.21317	-1.36461	3.6	25	0	100	100	3.9	0.638626	0.506	0.23	1	1	0.2
ENSMUSG00000000168	Dlat	4122.67	4656.89	4494.44	5419.67	3909.44	4675.56	4637	5147.89	4941.33	1.06902	-1.05632	1.03496	1.12923	-1.01766	1.0879	49.4	28	52	100	0	39.5	0.765136	1	0.733	1	1	0.461
ENSMUSG00000000171	Sdhd	8131.11	8382.89	8382.89	9937.11	7397.44	9254.22	10015.9	9836	8927.22	-1.01029	-1.12077	-1.06923	1.10936	-1.02419	1.01377	23.8	19.6	16.5	100	0	57.1	0.891589	0.911	1	1	1	0.859
ENSMUSG00000000184	Ccnd2	326.333	319.444	254.222	360.722	236.722	271.944	286.333	289.556	356.778	1.13064	1.18733	1.18733	-1.05014	-1.05104	1.18836	50.4	14.9	39.4	0	0	30	0.587514	0.604	0.454	1	1	0.422
ENSMUSG00000000194	Gpr107	1543.78	1533.44	1436	1345.28	1605.56	1497.17	1444.61	1319.33	1517.67	-1.0766	1.02768	-1.01377	-1.10641	-1.02003	-1.05546	3.1	29.1	22.7	0	0	16.1	0.672244	1	0.884	1	1	0.812
ENSMUSG00000000197	Nalcn	8.33333	5.44444	0.888889	4.55556	2.88889	10.6667	5.11111	6.11111	8.11111	-1.87755	1.34783	1.13043	-2.53061	-2.61224	1.3913	11	29.7	63.8	0	0	49.8	1	1	0.954	1	1	1
ENSMUSG00000000204	Slfn4	3	4.66667	4.33333	1.11111	5.44444	7.22222	4.11111	2	2	-2	-1.42029	-2.17778	-1.40816	1.36111	-2.72222	4	19.6	0	0	72.9	0	1	1	0.665	1	1	0.706
ENSMUSG00000000215	Ins2	0.666667	0.888889	0	0	0.111111	0	4.11111	2	1	1	7	7	1	1	13.5	-	-	-	-	0	-	1	1	1	1	1	1
ENSMUSG00000000216	Scnn1g	867.444	936.444	1140.11	1195.89	958	753	1086	1515.56	1409.67	1.21921	-1.06215	1.21921	1.29498	-1.25224	1.52673	40.1	33.4	37.7	100	0	36.4	0.261661	1	0.415	1	1	0.00157
ENSMUSG00000000223	Drp2	0.666667	3.77778	5.22222	2.33333	5.44444	1.11111	0	0	1	3.4	2	1.5	1.7	7.55556	-2.22222	-	-	-	59.9	0	-	1	1	1	1	1	1
ENSMUSG00000000244	Tspan32	8.33333	4.66667	7.88889	8.33333	19.5556	9.33333	10.1667	11.5556	4	-1.25342	-1.5641	-1.25342	1.24786	1.04286	-1.30714	3.8	22.6	3.2	100	89.8	20.9	1	0.73	0.493	1	1	0.731
ENSMUSG00000000247	Lhx2	7	9.33333	14.4444	19.8889	24.5556	9.33333	13.4444	16.6667	2	1.27686	-1.64626	-1.13084	2.10204	1.83929	-1.44048	49.1	26.7	25.9	47.7	41.2	15.5	1	0.688	0.741	1	1	0.77
ENSMUSG00000000253	Gmpr	1822.61	1996.56	1570.67	1880.56	1974.78	2285.33	2061.33	1345.44	1398.56	-1.19455	-1.07947	-1.21495	-1.10661	1.25773	-1.50243	3.6	22.3	0	0	100	3.2	0.191388	0.815	0.176	1	1	0.00267
ENSMUSG00000000266	Mid2	633.667	639.556	562.889	481.889	401.778	473.667	366.667	546.889	620	1.30019	1.58449	1.47207	-1.21865	-1.11688	1.45216	31	3.2	17	0	0	12.6	0.260619	0.0297	0.066	1	1	0.0548
ENSMUSG00000000275	Trim25	2162.67	2353.17	2539.33	1632.44	2284.11	2177.78	1859.78	2030.44	1883.94	-1.04405	1.0368	-1.03874	-1.08247	1.06575	-1.1127	26.3	40.5	21.1	0	100	10.1	0.951908	0.905	1	1	1	0.772
ENSMUSG00000000276	Dgke	139.833	139.667	139.556	128.389	111.444	123.222	113.111	192.778	123.333	1.18443	1.23551	1.23428	-1.04313	-1.17976	1.39735	9.1	4.3	8.2	0	0	13	0.578628	0.754	0.449	1	1	0.329
ENSMUSG00000000278	Scpep1	3792.33	3578	3891.33	4436.44	4135.44	3429	3703.89	3805.33	3959.56	1.12419	-1.00508	1.039	1.12991	1.07249	1.04821	37	51.1	42.1	100	100	48.7	0.822723	1	0.906	1	1	0.924
ENSMUSG00000000282	Mnt	902.333	730.222	724.333	599.222	850.278	715.611	600.222	603.056	622.833	-1.08135	1.14067	-1.06239	-1.23346	1.07967	-1.1675	16.6	21.7	21.7	0	100	10.1	0.823786	0.83	0.932	1	1	0.516
ENSMUSG00000000290	Itgb2	133.111	129.222	96.2222	98.4444	152.889	133.111	126.056	67.6667	86	-1.36758	-1.01482	-1.36758	-1.3476	1.26681	-1.73247	0	43.6	0	0	100	3	0.308489	1	0.243	1	1	0.0375
ENSMUSG00000000295	Hddc2	121	112.222	152.333	165.833	116.056	153.667	245	156.944	170.444	1.03525	-1.31777	1.00633	1.36422	-1.02899	1.06526	62.9	33.1	67.8	100	0	58.3	0.950255	0.713	0.699	1	1	0.985
ENSMUSG00000000296	Tpd52l1	467.778	453.556	416.889	588.556	412	539.944	622.444	488	473.333	-1.07404	-1.17209	-1.14746	1.09129	1.04589	-1.12332	23.7	17.6	8.3	100	100	6	0.962356	0.844	0.755	1	1	0.825
ENSMUSG00000000301	Pemt	39.8889	33.6667	33.5556	42.3333	50.3333	50	40.8889	39.6667	43.6667	-1.31772	-1.35952	-1.25698	1.03172	-1.0981	-1.2	3.8	4.2	1.2	100	0	2.9	1	0.853	0.705	1	1	0.915
ENSMUSG00000000303	Cdh1	4167	4447.44	3666.44	3966.56	3204.78	3395	3535.78	3917.22	4660	1.12415	1.2687	1.19787	-1.12858	-1.1237	1.26321	23.9	6.2	15	0	0	15.6	0.592282	0.229	0.267	1	1	0.117
ENSMUSG00000000305	Cdh4	39.8889	33.6667	36.6667	38.8889	36.7778	56.5556	44.3333	28.1111	50.2222	-1.17353	-1.20544	-1.17353	1.02719	-1.03676	-1.13191	3.7	17.9	4.5	100	0	17.4	1	0.883	0.698	1	1	0.839
ENSMUSG00000000308	Ckmt1	1187.56	1159.89	1332.61	1780.78	1245.89	1223.28	1654.56	1702.28	1782.94	1.24946	-1.06149	1.21796	1.32629	-1.11943	1.39869	18.3	41.3	44	91.3	0	13.9	0.639193	0.718	0.831	1	1	0.182
ENSMUSG00000000317	Bcl6b	158	139	113.556	144.222	125.722	168	115.111	103.556	115.333	1.02519	1.18118	1.01149	-1.15216	1.17766	-1.14873	79.9	16.2	76.1	0	100	6.5	0.976786	0.955	0.906	1	1	0.545
ENSMUSG00000000318	Clec10a	32	23.1111	27.1111	26.1111	32.7778	24.3333	48.4444	12.4444	16	-1.23173	-1.18952	-1.33183	-1.03549	1.87109	-2.30469	9.1	37.5	3.7	0	49.1	3.5	1	0.895	0.34	1	1	0.108
ENSMUSG00000000320	Alox12	105.278	97.3889	82.2222	66.5556	90.7778	124.333	75.3333	88.7778	93.4444	-1.22031	1.11628	1.00367	-1.36221	-1.22479	1.00367	8.4	33	66.6	0	0	63.8	0.620729	1	0.853	1	1	0.944
ENSMUSG00000000325	Arvcf	715.056	1288.56	1028.56	903.056	817.389	781.333	729.611	929.222	1006	1.2361	1.28217	1.23841	-1.03727	-1.00187	1.23841	21.1	33	31.1	0	0	15.5	0.191524	0.746	0.298	1	1	0.222
ENSMUSG00000000326	Comt	5652.11	7969.11	6969	7574	7865.56	6539.44	7767.11	5277.22	6222.22	-1.06816	-1.14044	-1.17762	1.06767	1.26467	-1.35087	14.5	19.3	8.9	100	100	0	0.582728	0.932	0.597	1	1	0.0958
ENSMUSG00000000339	Rtca	479	409	455	488.889	484.333	480.333	559.444	421.889	495.667	-1.02625	-1.09084	-1.03712	1.06294	1.0287	-1.0557	15.4	20.7	7.5	100	100	22.2	0.854141	0.76	0.694	1	1	0.726
ENSMUSG00000000340	Dbt	3313.06	3304.11	3624.89	2868.44	2960.67	2834.72	2723.78	3305	3322.17	1.14532	1.16716	1.16732	-1.01907	-1.02061	1.16893	28.1	3.8	19	0	0	6.1	0.633657	0.576	0.473	1	1	0.386
ENSMUSG00000000346	Dazap2	6710.56	6741.89	6211	6598.78	5570.78	6366.78	6400.06	6470.33	6308.44	1.00599	1.05646	1.02635	-1.05017	1.00243	1.00355	49.3	32.8	45.3	0	100	53.4	0.877843	0.798	0.824	1	1	0.878
ENSMUSG00000000355	Mcts1	493.889	495.389	516.778	588.556	613.611	570.556	649.667	537.667	446.167	-1.11027	-1.24052	-1.21247	1.11731	1.1235	-1.24739	6.8	3.4	0	100	100	0	0.725002	0.467	0.401	1	1	0.287
ENSMUSG00000000359	Rem1	123.333	139.667	159.333	93.9444	152.889	185.444	122.111	145.222	120.222	-1.20728	-1.16265	-1.16265	-1.03839	-1.04804	-1.15195	16.4	31	12.1	0	0	13.9	0.734197	0.829	0.581	1	1	0.713
ENSMUSG00000000365	Rnf17	2.11111	0	0	7.11111	2.88889	1.11111	0	0	1	3.2	-1.05263	-2.22222	3.36842	7.11111	-2.22222	-	-	-	-	0	-	1	1	1	1	1	1
ENSMUSG00000000374	Trappc10	1924.06	1814	1831.33	1638.94	1566.11	1632.44	1376.67	2037.89	1986.22	1.10793	1.19342	1.19895	-1.07716	-1.15959	1.28475	39.6	11.9	22.9	0	0	37.7	0.545578	0.393	0.274	1	1	0.0708
ENSMUSG00000000378	Ccm2	445.167	405.833	449.722	516.5	459	494.278	522.667	476.333	474.278	-1.02311	-1.16164	-1.06987	1.1354	1.01642	-1.03992	20.6	8.9	5.4	100	100	6.5	0.991644	0.729	0.837	1	1	0.944
ENSMUSG00000000384	Tbrg4	1288.11	1187.56	1151.28	1315.78	1366.11	1462.11	1482.67	1211.22	1091.11	-1.18531	-1.18119	-1.21905	-1.00349	1.07155	-1.27011	0	2.8	0	0	100	2.6	0.367764	0.633	0.366	1	1	0.203
ENSMUSG00000000385	Tmprss2	3713	4306.22	4118.11	5676.67	3941.44	3837.89	4011.78	5242.22	5460.22	1.24254	1.01729	1.21129	1.22141	-1.09267	1.35768	19.5	44.6	17.1	100	0	8.4	0.394802	1	0.332	1	1	0.0281
ENSMUSG00000000386	Mx1	11.5556	11.3333	7	3.33333	5.44444	7.22222	33.6667	12.4444	8.11111	-1.39785	1.58462	1.34615	-2.21505	-1.98925	1.42308	10.1	41.7	51.3	0	0	51.9	1	1	0.655	1	1	0.915
ENSMUSG00000000392	Fap	6.11111	3.77778	5.22222	9.33333	4.11111	7.22222	5.11111	8.33333	6	1.42391	-1.03371	1.18478	1.47191	1.0155	1.40217	39.3	40.4	47.8	73.9	100	40.9	1	1	0.968	1	1	0.923
ENSMUSG00000000399	Ndufa9	5932.67	5922.11	6253.33	7124.78	6710.56	6495.22	7212.33	6409.89	6576.67	-1.00321	-1.13213	-1.05985	1.1285	1.03015	-1.03346	19.9	6.4	4.3	100	100	5.5	0.498198	0.633	0.799	1	1	0.874
ENSMUSG00000000402	Egfl6	316.222	278.556	314.444	179.944	219.833	250.444	218.778	333.111	382.444	1.12446	1.35279	1.43442	-1.20306	-1.44735	1.6275	62.6	3.1	27.8	0	0	8.3	0.763219	0.431	0.319	1	1	0.0231
ENSMUSG00000000409	Lck	24.3333	29.3333	32	28.2222	36.7778	23.2222	51.8889	14.5556	27.1111	-1.2214	-1.3706	-1.32932	1.12215	1.44533	-1.76533	15.4	24	3.3	100	84.7	6.5	1	0.783	0.418	1	1	0.404
ENSMUSG00000000411	Tssk3	0.666667	0.888889	0.888889	2.33333	1.55556	0	1.11111	0	0	1.45	-1.42857	-1.42857	2.07143	1	1	-	-	-	57.6	0	-	1	1	1	1	1	1
ENSMUSG00000000416	Cttnbp2	169.667	202.222	181.222	159.333	127.111	122.111	104.111	177.056	262.889	1.39445	1.52275	1.46702	-1.09201	-1.29184	1.80141	19	6.2	22.1	0	0	23.9	0.117371	0.14	0.0251	1	1	0.0227
ENSMUSG00000000420	Galnt1	5393.56	5292	4197.78	3460.56	4234.11	4595.56	3895.11	3669.28	3135	-1.10575	1.26184	-1.07642	-1.39528	1.12552	-1.24454	12.4	3.5	17.5	0	100	0	0.493473	0.26	0.997	0.434	1	0.168
ENSMUSG00000000439	Mkrn2	466.778	462.944	477.111	464	448.444	442.333	448.778	469.722	446.167	1.04931	1.03661	1.03778	1.01225	1.02754	1.02118	7.8	6.3	26.3	100	100	38.2	0.714008	0.992	0.927	1	1	0.966
ENSMUSG00000000440	Pparg	115.889	111.444	55.5556	148.889	38.3333	219.833	102.889	60	49.3333	-1.00652	1.10475	-1.20026	-1.11196	1.86992	-1.88211	22.8	50.7	28.4	0	69.1	11.1	0.941449	1	0.767	1	1	0.624
ENSMUSG00000000441	Raf1	1374.94	1349.11	1168.22	1057.44	1042.06	1225.67	928	1148.78	1061.83	1.06792	1.30706	1.11174	-1.22393	1.00681	1.0607	52.3	5.4	34.3	0	100	51.2	0.803901	0.271	0.631	1	1	0.921
ENSMUSG00000000486	2001-01-09	78.5556	54.7778	73.1111	68	97.8889	88	100.278	67.6667	82.3333	-1.3874	-1.46833	-1.3874	1.05833	-1.06299	-1.30519	3.2	3.5	0	100	0	4	0.461848	0.507	0.323	1	1	0.576
ENSMUSG00000000489	Pdgfb	518.944	555.556	494.444	362.111	535.778	600.222	634.444	393.222	409.722	-1.40148	-1.11721	-1.32768	-1.25444	1.06677	-1.49505	0	12.8	0	0	100	3.5	0.212735	0.875	0.167	1	1	0.0301
ENSMUSG00000000530	Acvrl1	509.333	474.889	511.333	543	481.111	539.944	616.556	437	544	-1.02424	-1.0972	-1.05802	1.07124	1.07475	-1.1008	18.9	32.4	13	100	100	11.4	0.973802	0.844	0.771	1	1	0.694
ENSMUSG00000000531	Grasp	139.833	116.056	153.667	124.556	214.556	194.5	124.278	140.667	119.778	-1.39816	-1.52019	-1.47132	1.08728	1.06826	-1.4936	9	8	2.1	100	100	3.2	0.593324	0.6	0.214	1	1	0.449
ENSMUSG00000000532	Acvr1b	1190.78	1208.78	1261.22	1112.22	1133.78	1171.44	943.444	1571.28	1464.11	1.0467	1.05821	1.08928	-1.011	-1.2789	1.33862	47	41.5	29	0	0	34.9	0.619842	0.805	0.354	1	1	0.0254
ENSMUSG00000000538	Tom1l2	3295.22	3312	3278.56	3377.22	2737.89	3119.67	2766.11	3740.33	3923.78	1.20309	1.19432	1.20914	1.00735	-1.1515	1.38536	9.4	3.4	12.2	100	0	6.9	0.413008	0.632	0.299	1	1	0.0479
ENSMUSG00000000544	Gpa33	3.88889	11.3333	0	38.8889	1.55556	2	1.11111	7.11111	3	12.5	4.89286	3.53571	2.55474	3.84615	3.25	-	7.9	-	-	0	20.3	1	0.51	0.574	1	1	0.629
ENSMUSG00000000552	Zfp385a	164.778	167	196	305.889	154.111	169.222	201.111	233.444	270.944	1.48293	-1.02009	1.26888	1.51273	-1.00498	1.49032	21.7	47.5	26.8	73.9	0	16.5	0.241842	0.996	0.475	1	1	0.109
ENSMUSG00000000555	Itga5	170.889	207.667	174.667	228	215.667	205.889	167	188.333	199.111	-1.02263	-1.08776	-1.0628	1.06369	1.03929	-1.0628	27.9	21.9	20.7	100	100	19.5	0.897053	1	1	1	1	1
ENSMUSG00000000561	Wdr77	445.167	456.056	440.556	489.889	482.556	506.389	596.889	463.056	433.333	-1.08849	-1.12378	-1.12378	1.03243	1.03799	-1.12984	3.7	19.7	0	100	100	2.6	0.673378	0.669	0.503	1	1	0.478
ENSMUSG00000000562	Adora3	1.33333	1.77778	0.888889	0	2.88889	1.11111	1.11111	0	0	-2.5	1.4	-2.5	-3.5	1	1	-	32.1	-	-	0	-	1	1	0.795	1	1	1
ENSMUSG00000000563	Atp5f1	10015.9	11316.8	12265.2	14767.6	10469.2	11783	14157.2	13089.1	12317.4	1.14711	-1.10469	1.04314	1.2672	1.06401	1.0781	44.2	34.5	60.2	100	100	50.4	0.998831	0.766	0.993	0.997	1	0.886
ENSMUSG00000000567	Sox9	27.0556	17.7778	30.2222	19.8889	29.8889	17.7778	24.1111	17.7778	30.2222	1.03917	-1.07559	-1.02722	1.11772	1.04398	-1.00463	74.9	29.3	22.7	100	100	22.4	1	1	1	1	1	1
ENSMUSG00000000568	Hnrnpd	1137.56	1176.39	942	1063.89	1153.33	1233.11	1039.72	1046.89	948.667	-1.14995	1.00316	-1.0928	-1.15358	1.00518	-1.1559	4.2	49.9	6.4	0	100	9.2	0.608162	1	0.751	1	1	0.53
ENSMUSG00000000579	Dynlt1c	13.1111	12.3333	6.11111	10.4444	13.4444	15.6667	13.4444	7.11111	12.1111	-1.62416	-1.05677	-1.19212	-1.53691	-1.16107	-1.39884	9	29.2	0	0	0	0	1	1	0.697	1	1	0.791
ENSMUSG00000000581	C1d	1085.67	1191.83	1349.11	1398.22	1349.94	1429.44	1677.89	1391.22	917.222	-1.04061	-1.25528	-1.12513	1.20629	1.19012	-1.23845	3.4	10.2	0	100	100	6.7	0.752689	0.224	0.29	1	1	0.341
ENSMUSG00000000594	Gm2a	7591.33	8512.33	9327.67	11492.9	9124.56	8906.11	9735.11	11014	9913.11	1.14091	-1.13323	1.05434	1.29291	-1.00512	1.14675	22.8	8.9	58.4	100	0	13.5	0.828088	0.625	0.903	0.983	1	0.508
ENSMUSG00000000600	Krit1	660.444	724.667	781.111	738.944	618.111	508.222	639.889	848.222	755.111	1.2296	1.12044	1.20857	1.09742	-1.05479	1.29696	38.2	24.3	23.5	100	0	34.4	0.164261	0.625	0.203	1	1	0.0696
ENSMUSG00000000605	Clcn4	2310.56	2373.39	2242.39	1972.78	2108.67	2103.44	2090.44	1721.22	1870.06	1.00197	1.1134	1.00197	-1.11121	1.17372	-1.17142	59.9	6	66.5	0	100	0	0.980181	0.765	0.998	1	1	0.403
ENSMUSG00000000627	Sema4f	2.11111	0.888889	0.888889	2.33333	4.11111	4.22222	1.11111	0	1	-2.55172	-2.74074	-4.35294	1.07407	3.22222	-8.22222	6.5	12.6	-	84	0	-	1	0.991	0.657	1	1	0.703
ENSMUSG00000000628	Hk2	107.889	79.3889	40.8889	76.3333	22.2222	228	48.4444	47.7778	53.1667	1.20986	1.93291	1.33658	-1.59763	1.16125	1.04186	69	34.6	49.1	0	100	64.4	0.779116	1	0.764	1	1	0.839
ENSMUSG00000000631	Myo18a	5327	4819.89	5041.67	4516.83	4528.56	4427.33	3698.17	5037.33	5141.89	1.07949	1.14594	1.13827	-1.06156	-1.06494	1.14959	45.8	21.4	22.4	0	0	43.5	0.755053	0.428	0.392	1	1	0.247
ENSMUSG00000000632	Sez6	3.88889	3.77778	5.22222	8.33333	2.88889	3.11111	5.11111	11.5556	15.1111	2.17857	1.23214	2.17857	1.76812	-1.96721	4.28571	16.2	25.1	6.7	66.1	0	9.5	1	1	0.501	1	1	0.211
ENSMUSG00000000673	Haao	5526.67	5264.22	5237.56	4230.33	6460	6313.78	6447.67	4058.78	4024.33	-1.36201	-1.19502	-1.36201	-1.13974	1.17132	-1.59534	0	2.5	0	0	100	3.9	0.019501	0.489	0.0508	1	1	0.000519
ENSMUSG00000000682	Cd52	81.6667	89.6667	73.1111	58	139.778	108	118.556	31.1111	57.8889	-1.80847	-1.38392	-1.80847	-1.30678	1.47316	-2.66417	3.1	6.4	1.5	0	82	3.5	0.0559283	0.436	0.00771	1	1	0.000346
ENSMUSG00000000686	Abhd15	27.0556	37.5556	55.5556	43.4444	51.8333	48.7778	39.7778	49.3333	35	1.01481	-1.50989	-1.20439	1.53224	1.17391	-1.15679	71	2.7	10.2	65.6	100	13.8	1	0.678	0.819	1	1	0.915
ENSMUSG00000000690	Hoxb6	440.889	440.889	428.444	509.444	426.889	420.611	509.278	515.889	536.222	1.09852	1.0328	1.11309	1.06363	-1.12179	1.2323	37.2	43.8	23.8	100	0	14.1	0.835064	1	0.874	1	1	0.522
ENSMUSG00000000693	Loxl3	58.5556	80.1111	56.5	62.7778	47.8889	75.2222	71.3333	84.6667	70.1111	-1.19609	-1.02885	-1.07358	-1.16255	-1.29762	1.08489	12.5	46.8	22	0	0	47.1	0.929135	0.992	0.928	1	1	0.724
ENSMUSG00000000708	Kat2b	1962.56	1940	1605.67	1450.33	1378.94	1687	1453.33	1671.22	1466.83	1.05138	1.34262	1.12737	-1.27701	-1.02685	1.07961	62.2	3.8	35.2	0	0	42.3	0.924209	0.214	0.633	1	1	0.904
ENSMUSG00000000711	Rab5b	2087.67	2149.28	2266.56	2238.56	1881.78	1982	1746.56	2463.44	2538.72	1.19704	1.12578	1.19704	1.06329	-1.11033	1.32911	17.9	10.1	24	100	0	6.7	0.250931	0.704	0.276	1	1	0.0511
ENSMUSG00000000730	Dnmt3l	3	1.77778	0	10.4444	2.88889	3.11111	5.11111	1	6	1.67857	-1.30233	-1.30233	2.18605	1.49206	1.125	-	36	-	-	0	64.6	1	1	1	1	1	1
ENSMUSG00000000731	Aire	6.11111	2.88889	2.55556	3.33333	2.88889	1.11111	3.11111	3	4	1.01923	1.55769	1.09615	-1.5283	-1.18868	1.21154	54.5	24.5	48.1	0	0	44.9	1	0.922	0.887	1	1	0.929
ENSMUSG00000000732	Icosl	233.389	216.556	200.889	229.111	205	204.667	264.778	173.278	261.667	1.04878	1.09743	1.08699	-1.04638	-1.0115	1.06084	70.8	29	45	0	0	78.5	0.977046	1	0.965	1	1	0.98
ENSMUSG00000000738	Spg7	3552.11	3088.78	3089.33	3414.5	3530.11	3527.78	3345.67	3088.22	3344.11	-1.08483	-1.06244	-1.0967	-1.02107	1.01112	-1.09689	5.2	19	2.7	0	100	3.2	0.543133	0.974	0.821	1	1	0.757
ENSMUSG00000000739	Sult5a1	16.8889	19.8889	15.1111	11.6667	17.7778	26.1111	18.6667	21.6667	22.5556	-1.39419	-1.01511	-1.01511	-1.37344	-1.65145	1.18452	3	49.9	21.9	0	0	35.3	1	1	0.87	1	1	0.982
ENSMUSG00000000740	Rpl13	3454.78	3661	3701.67	4599.33	4143.56	3809.44	4810.11	3643.22	3627.56	1.00168	-1.16461	-1.13456	1.16656	1.14169	-1.13978	79.6	16.3	4.7	100	100	3	0.739186	0.468	0.573	1	1	0.38
ENSMUSG00000000743	Chmp1a	2339.11	2447.5	2146.11	2217.89	2206.89	2597.67	2719	2007.22	2154.17	-1.1905	-1.08539	-1.1883	-1.09684	1.04869	-1.24846	2.5	20.7	0.7	0	100	3.4	0.357625	0.966	0.559	1	1	0.283
ENSMUSG00000000751	Rpa1	1202.89	1301.06	1257.56	1204.56	1231.22	1246.56	1372.22	1167.78	1318.67	-1.01259	1.00435	-1.01259	-1.01699	-1.00988	-1.00268	19.8	48.4	21.9	0	0	22.7	0.929806	1	0.931	1	1	0.942
ENSMUSG00000000753	Serpinf1	54.2222	102.556	50.0556	107	50.3333	105.667	102.889	73.5	52.1111	-1.31022	-1.31254	-1.61114	1.00177	1.25033	-1.63821	24.4	25	14	91.8	76.4	10.7	0.940021	1	0.794	1	1	0.638
ENSMUSG00000000759	Tubgcp3	579.333	513.333	463.111	470.222	415.333	412.056	380.111	529.333	506.889	1.13253	1.32587	1.23797	-1.17071	-1.11024	1.25738	36.9	6.2	15.6	0	0	5.8	0.37307	0.212	0.243	1	1	0.204
ENSMUSG00000000766	Oprm1	0.666667	0	0	1.11111	0.111111	0	1.11111	1	1	5	3	7.5	1.66667	-1.8	9	-	-	-	-	0	-	1	1	1	1	1	1
ENSMUSG00000000776	Polr3d	598.778	522.444	687.111	893.889	909.444	649.556	727.222	679	760.444	1.08701	-1.2972	-1.06466	1.41007	1.09834	-1.01042	69.6	14.2	18.4	80.3	100	19.3	0.8918	0.332	0.74	0.94	1	0.888
ENSMUSG00000000782	Tcf7	24.3333	17.7778	28	31	28.4444	28.2222	26.1111	18.6667	24.3333	1.04528	-1.34037	-1.15982	1.40106	1.37209	-1.31266	45.9	3.9	1	91.7	100	0	1	0.903	0.867	1	1	0.817
ENSMUSG00000000787	Ddx3x	5218	6663.78	6140.11	5995.78	3204.78	3719.11	3023.89	7865.56	7249.33	1.89341	1.85376	1.99763	1.02139	-1.24547	2.35818	9.1	3.6	14.1	100	0	10.1	5.24643e-06	0.00223	3.29e-06	1	1	9.65e-13
ENSMUSG00000000791	Il12rb1	11.5556	3.77778	9.33333	8.33333	23.4444	8.33333	7.11111	6.11111	2	1.06	-1.08696	-1.15385	1.15217	2.17808	-2.05479	65.6	46.4	16.8	83.5	33.7	0	1	0.932	0.477	1	1	0.467
ENSMUSG00000000792	Slc5a5	2.11111	0.888889	3.33333	2.33333	2.88889	1.11111	0	3	3	2.55	1.35	2.4	1.88889	-1.05882	2.7	-	-	-	51.8	0	-	1	1	0.916	1	1	0.835
ENSMUSG00000000794	Kcnn3	27.0556	11.3333	19.5556	13.8889	8.11111	21.8889	15.6667	15.4444	26.1111	1.06738	1.22518	1.11702	-1.14784	-1.24252	1.32624	59.9	35.6	66.7	0	0	45.6	1	0.963	0.831	1	1	0.784
ENSMUSG00000000804	Usp32	1674.61	1672.06	1734.67	1528.61	1156.67	1230.33	1089.06	1962.56	1959.11	1.41064	1.44669	1.47375	-1.02555	-1.20176	1.69524	6.9	4.1	14.9	0	0	7.2	0.0207404	0.0372	0.00916	1	1	8.69e-05
ENSMUSG00000000805	Car4	5423.33	4869.56	4122.67	4068.44	5849	6229.67	5248.33	3780.11	3012.78	-1.42813	-1.13651	-1.42813	-1.25659	1.20584	-1.7221	3.7	11.2	1.5	0	100	3.4	0.00103179	0.732	0.0662	1	1	4.41e-05
ENSMUSG00000000811	Txnrd3	645	583.556	588.444	566.333	734.444	731.167	703.556	454.278	608.667	-1.26633	-1.19029	-1.24772	-1.06389	1.0864	-1.37574	3.1	3	1.1	0	100	2.8	0.192856	0.629	0.219	1	1	0.084
ENSMUSG00000000817	Fasl	2.11111	2.88889	4.33333	3.33333	4.11111	0	5.11111	0	2	-1.07246	-1.64444	-1.64444	1.53333	3.83333	-4.11111	-	-	-	67.1	0	-	1	1	0.94	1	1	1
ENSMUSG00000000823	Zfp512b	835.5	865.444	733.167	693.389	660.5	734.556	587.667	903.889	674.056	1.07991	1.28762	1.18748	-1.19234	-1.10612	1.19451	47.4	2.7	25.7	0	0	32.3	0.712748	0.294	0.423	1	1	0.475
ENSMUSG00000000826	Dnajc5	2458.11	2576.33	2487.33	2359.61	2209.89	2285.33	2123.17	2977	2645.56	1.09665	1.13907	1.14568	-1.03868	-1.16002	1.27214	19.4	6.8	13.6	0	0	10	0.647794	0.669	0.43	1	1	0.118
ENSMUSG00000000827	Tpd52l2	1131.33	1168.44	1211.83	1254.5	1285.78	1290.33	1553.61	1143.44	1182	-1.04636	-1.12214	-1.09795	1.07242	1.06059	-1.10975	0	26.8	0	100	100	0	0.643789	0.512	0.449	1	1	0.379
ENSMUSG00000000838	Fmr1	819.278	881.333	828.111	612.222	490.5	558.389	495.222	847.167	803.722	1.45423	1.71702	1.66328	-1.18071	-1.14619	1.66682	6.2	3.3	13.7	0	0	10.2	0.0912182	0.00395	0.00885	1	1	0.00229
ENSMUSG00000000861	Bcl11a	4.55556	0.888889	7	0	4.11111	3.11111	2	0	1	1.125	-1.14286	-3.29412	1.28571	7	-6.22222	-	33.9	-	-	0	-	1	1	0.94	1	1	0.703
ENSMUSG00000000869	Il4	18.6667	17	27.1111	25	17.7778	20.8889	22.6667	30.2222	15.1111	1.24734	-1.17134	1.04521	1.46106	1.14951	1.08511	38	11.8	68	82.6	100	60.8	1	0.999	0.975	1	1	0.969
ENSMUSG00000000876	Pxmp4	2692.11	3013.72	3719.11	3822.89	4710.67	3471.67	3488.11	3603.44	3030.11	1.0811	-1.22265	-1.05166	1.32181	1.13695	-1.05166	50.5	27.4	24	100	100	20.8	0.788585	0.347	0.424	0.822	1	0.597
ENSMUSG00000000881	Dlg3	473.722	520.111	501.778	522.667	416.722	451	451.889	527.056	598.444	1.13575	1.10181	1.15607	1.0308	-1.09864	1.24778	32.5	12.9	25.2	100	0	22.7	0.337719	0.79	0.433	1	1	0.211
ENSMUSG00000000884	Gnb1l	70.4444	71.3333	77.6667	85.2222	70.4444	91.8889	91.0556	65	68.3333	-1.11801	-1.28448	-1.28448	1.1489	1.22167	-1.36583	11.8	8.4	1.5	100	100	3.6	0.990412	0.858	0.711	1	1	0.607
ENSMUSG00000000901	Mmp11	104.111	95	69.3333	61.2778	76.3333	85	61.7778	53.8889	68.3333	-1.16886	1.30422	-1.10896	-1.52446	1.06864	-1.24909	5.8	9.9	13.8	0	100	5.5	0.847574	0.605	1	1	1	0.711
ENSMUSG00000000902	Smarcb1	956	993.444	915.111	1038.11	1107.67	1102.89	1093.56	932.056	969.778	-1.1293	-1.13149	-1.1454	1.00194	1.02702	-1.15982	3.4	3.1	0	100	100	4.2	0.584564	0.748	0.547	1	1	0.48
ENSMUSG00000000903	Vpreb3	3.88889	0	2.55556	1.11111	0.111111	0	2	4	3	16.5	17.5	25	-1.06061	-1.90909	31.5	-	-	-	-	0	-	1	1	0.675	1	1	1
ENSMUSG00000000915	Hip1r	1276.67	1331.33	1343.72	1574.22	1325.11	1366.44	1302.67	1589.33	1503.78	1.10102	-1.01619	1.07444	1.11884	-1.06003	1.16711	21.8	31.8	21.1	100	0	7.4	0.568818	1	0.781	1	1	0.438
ENSMUSG00000000916	Nsun5	191.889	213.444	232.111	208.333	269.111	249.667	240.667	212.222	189.444	-1.1337	-1.23191	-1.18732	1.08662	1.09654	-1.24315	4.3	6.9	1	100	100	3.9	0.703414	0.577	0.407	1	1	0.377
ENSMUSG00000000934	Top1mt	655.778	716.889	700.667	851.778	836.389	880.444	769.667	601.833	706.278	-1.07751	-1.21863	-1.18894	1.13097	1.18678	-1.27877	18.9	3.8	4	100	100	0	0.817052	0.523	0.438	1	1	0.204
ENSMUSG00000000938	Hoxa10	891.222	1006.78	996	898.5	1144	1086.78	1224.89	880.111	837.222	-1.20771	-1.20548	-1.27841	-1.00185	1.10316	-1.3323	0	6.9	1.4	0	100	0	0.325231	0.471	0.207	1	1	0.076
ENSMUSG00000000942	Hoxa4	27.0556	27.1111	43.1111	36.6667	43.7778	33.6667	38.7778	49.3333	41	1.02865	-1.43179	1.00143	1.47282	-1.13231	1.16476	68.7	3.6	70.8	91.1	0	45.9	1	0.729	0.97	1	1	0.86
ENSMUSG00000000948	Gm38393	0	0	0.888889	1.11111	1.55556	1.11111	0	1	0	-1.11111	1	-2.5	1	2	-2.22222	-	-	-	-	0	-	1	1	1	1	1	1
ENSMUSG00000000957	Mmp14	181.833	251.111	203.889	194.778	189.222	188.333	152.5	147.444	214.333	1.05841	1.14941	1.05841	-1.08598	1.10197	-1.04115	40	27.1	46.9	0	100	26.3	0.593354	0.649	0.716	1	1	0.989
ENSMUSG00000000958	Slc7a7	4853.33	6616.56	5269.22	7797.22	4152.44	5261.78	4753.22	6381.33	7605.44	1.37448	1.20654	1.36727	1.1392	-1.07043	1.47129	23	23.4	17	100	0	21.6	0.239423	0.632	0.145	1	1	0.00404
ENSMUSG00000000959	Oxa1l	1862.11	1746.17	1670.72	1705.78	2107.22	2184.22	2074.44	1449.72	1616	-1.24817	-1.16799	-1.24817	-1.06864	1.10137	-1.3747	0	6.8	0	0	100	0	0.0468601	0.563	0.167	1	1	0.0314
ENSMUSG00000000976	Heatr6	359.333	333.556	371.111	326.333	343.222	346.556	256.333	327.778	349.889	1.01602	1.00939	-1.00439	1.00657	1.02919	-1.01295	57.4	46.9	28.3	100	100	45.2	0.691028	0.895	0.777	1	1	0.841
ENSMUSG00000000982	Ccl3	3	4.66667	2.55556	3.33333	1.55556	0	5.11111	3	0	1.89286	2.46429	1.92857	-1.30189	1.96296	-1.03704	-	-	-	0	0	-	1	0.961	1	1	1	1
ENSMUSG00000001014	Icam4	3	4.66667	6.11111	4.55556	4.11111	5.22222	5.11111	3	9.22222	1.04348	-1.33333	-1.10843	1.3913	-1.14583	1.19565	57.5	13.4	12.4	82.1	8.3	62.7	1	1	1	1	1	0.942
ENSMUSG00000001016	Ilf2	697.556	766.444	715.778	781.556	756.389	808.333	911.111	732.222	769.222	-1.0797	-1.10428	-1.07874	1.02277	-1.00275	-1.07674	3.9	20.6	1.5	100	0	6.8	0.701953	0.772	0.668	1	1	0.718
ENSMUSG00000001017	Chtop	1542.22	1550.56	1541.33	1522	1444.28	1507.11	1432.11	1518.06	1449.44	1.06051	1.0707	1.06051	-1.00961	1.03229	1.02733	13.9	2.7	14.2	0	100	34.7	0.775422	0.943	0.912	1	1	0.985
ENSMUSG00000001018	Snapin	434.222	416.333	451.056	419.889	444.556	572.222	378.056	409.556	447.222	-1.02086	-1.04533	-1.04098	1.02397	1.01653	-1.03774	26.1	47	16	100	100	24.3	0.914387	0.937	0.786	1	1	0.856
ENSMUSG00000001020	S100a4	10	11.3333	12.1111	13.8889	16.3333	19.8889	25.1111	15.4444	19.6667	-1.52991	-1.86458	-1.52991	1.21875	-1.35043	-1.13291	2.5	6	0	100	0	14.5	1	0.616	0.537	1	1	0.938
ENSMUSG00000001021	S100a3	0	0.888889	0.888889	1.11111	2.88889	1.11111	2	0	0	-2	-4.5	-4.5	2.25	1	1	0	-	-	-	0	-	1	0.963	0.632	1	1	1
ENSMUSG00000001025	S100a6	692	1117.11	424.667	2657.44	476.222	652.944	1271.44	471.667	657.667	2.36016	1.38535	1.03352	1.70366	2.72914	-1.15634	41.1	20.9	63.9	67.2	49.9	20.5	0.615747	0.991	0.926	1	1	0.743
ENSMUSG00000001027	Scn4a	7.66667	4.66667	1.77778	2.33333	2.88889	2	3.11111	2	3	-1.40541	2.13462	-1.08333	-3	-1.21622	-1.15556	3.5	8.7	26.3	0	0	16.2	1	0.777	0.944	1	1	1
ENSMUSG00000001029	Icam2	192.778	183.611	213.111	191	228	226	249.667	152.556	203.889	-1.1284	-1.21151	-1.18819	1.07365	1.13373	-1.2793	3.8	6.7	0	100	100	0	0.707984	0.603	0.374	1	1	0.292
ENSMUSG00000001034	Mapk7	145	203.444	167.444	191	178	112.222	128.667	200.111	163.556	1.39292	1.35406	1.39292	1.0287	-1.01457	1.41321	29.4	11.6	27.6	100	0	31.9	0.398911	0.758	0.347	1	1	0.383
ENSMUSG00000001036	Epn2	619.833	635.333	630.222	655.778	575.333	603.333	580.222	677.444	670.333	1.1082	1.08163	1.1126	1.02457	-1.04804	1.16143	6.8	2.7	11.5	100	0	9.3	0.529288	0.932	0.705	1	1	0.543
ENSMUSG00000001039	B9d1	204.333	207.667	182	179.944	238.667	218.667	295.444	175.778	182.889	-1.3188	-1.15858	-1.30816	-1.1383	1.00914	-1.33086	2.6	22	0	0	100	0	0.276264	0.651	0.188	1	1	0.161
ENSMUSG00000001052	Sec24b	1063.89	1049.11	1115.5	1080.72	920.389	977	820.889	1171.22	1112.89	1.19309	1.14788	1.19168	1.03939	-1.04002	1.24084	34.1	13.2	20.6	100	0	26.2	0.22014	0.624	0.33	1	1	0.182
ENSMUSG00000001053	N4bp3	399.222	426.333	407.944	399.278	489.278	409.556	478.278	339.667	388.556	-1.185	-1.15868	-1.19794	-1.02271	1.10848	-1.31355	0	6.4	1.3	0	100	0	0.660629	0.848	0.501	1	1	0.287
ENSMUSG00000001054	Rmnd5b	890.278	918.111	654.222	686.5	884.667	932.778	1079	596.111	547.722	-1.39146	-1.03161	-1.39146	-1.34882	1.17213	-1.63097	0	43.4	0.6	0	100	0	0.0293711	0.932	0.126	0.889	1	0.000604
ENSMUSG00000001056	Nhp2	1395.22	1504.83	1089.44	872.778	1342.22	1811.78	2363.61	768.889	615	-1.84666	-1.24948	-1.84666	-1.47794	1.4179	-2.61839	0	20.9	0.7	0	83.1	2.9	0.0183666	0.757	0.0868	0.293	1	0.0107
ENSMUSG00000001062	Vps9d1	756.444	764.056	756.056	771.222	877.222	928.778	875.222	682	724.667	-1.14874	-1.15386	-1.15996	1.00446	1.08574	-1.24724	0	7.2	1	100	100	0	0.396773	0.617	0.345	1	1	0.192
ENSMUSG00000001065	Zfp276	455	378.111	390.611	281.056	390.611	413.667	346.444	399.778	381	-1.16311	1.06642	-1.01246	-1.24036	-1.16245	-1.00057	9.9	32.8	25.9	0	0	43.9	0.747587	0.916	1	1	1	0.988
ENSMUSG00000001076	C1ql4	16.8889	8.33333	8.55556	9.33333	22.2222	14.7778	21.7778	8.33333	10.8889	-2.43478	-1.72687	-2.43478	-1.40994	-1.07453	-2.2659	3.4	6.6	0	0	0	0	1	0.795	0.281	1	1	0.409
ENSMUSG00000001082	Mfsd10	240.556	211.111	213.111	221.889	228	233	228.944	200.111	224.889	-1.05262	-1.01378	-1.05262	-1.03831	1.02353	-1.07739	0	47.3	3.2	0	100	0	0.947864	1	0.902	1	1	0.856
ENSMUSG00000001089	Luzp1	1167.17	1156.56	1325.56	1126.22	1116.44	923.222	797.222	1532	1497.72	1.32784	1.25848	1.35001	1.05511	-1.23572	1.64084	24.8	9.2	25.2	100	0	18.4	0.237452	0.411	0.0627	1	1	0.000809
ENSMUSG00000001095	Slc13a2	1482.67	1318.22	2138.56	2228.22	2631.44	1985.56	2117.78	1891.33	2204.39	1.03098	-1.51222	-1.05104	1.55907	1.06618	-1.03414	64.4	6.9	20.4	74.8	100	16	0.885027	0.0304	0.477	0.091	1	0.751
ENSMUSG00000001098	Kctd10	558.667	649.778	617.222	509.444	535.778	519	408.222	652.222	625.333	1.08542	1.1642	1.19707	-1.07258	-1.13393	1.23079	46.8	20	28	0	0	40	0.527745	0.45	0.306	1	1	0.146
ENSMUSG00000001100	Poldip2	3171.78	3236.06	3174.94	3737.61	3146.67	3698.17	3800	3198.89	3407.44	-1.06999	-1.15426	-1.1494	1.07877	1.04635	-1.11958	22	9.2	5.3	100	100	9	0.767907	0.789	0.802	1	1	0.773
ENSMUSG00000001105	Ift20	737.667	758.778	813.667	908.222	999.611	890.944	1106	758.111	756.556	-1.16106	-1.33598	-1.31798	1.15065	1.13681	-1.31991	6.3	2.6	1	100	100	0	0.504512	0.197	0.191	1	1	0.109
ENSMUSG00000001119	Col6a1	500.444	819.778	585.833	709.333	381	595.778	500.111	606.889	681.222	1.29488	1.31993	1.28782	-1.01935	1.00548	1.28782	42.3	24.1	21.6	0	100	38.8	0.28774	0.693	0.212	1	1	0.25
ENSMUSG00000001120	Pcbp3	849.278	653	873.722	614.833	1140.89	809.111	837	800.667	597.444	-1.12458	-1.11431	-1.15157	-1.00922	1.06469	-1.19733	15.6	31.6	4	0	100	0	0.534881	0.7	0.265	1	1	0.365
ENSMUSG00000001123	Lgals9	295.167	318.333	283.778	313.222	354.222	410.778	575.222	265.556	329.222	-1.37614	-1.33913	-1.35038	-1.02764	1.00374	-1.38128	0	17.6	0	0	100	3.5	0.192856	0.464	0.0408	1	1	0.268
ENSMUSG00000001127	Araf	1914	1774.61	1730.44	1643.39	1822.11	1903.11	1827.22	1672.56	1814.22	-1.08317	1.00935	-1.04262	-1.0933	-1.03348	-1.04809	2.8	40	4.8	0	0	0	0.525578	1	0.862	1	1	0.835
ENSMUSG00000001128	Cfp	45.1111	57.8889	45.7778	47.8889	57.6667	74.2222	71.3333	45.8889	39.8889	-1.52313	-1.38511	-1.55636	-1.09964	1.09197	-1.66321	3.9	6.5	1.2	0	100	4.1	0.440878	0.739	0.28	1	1	0.288
ENSMUSG00000001131	Timp1	13.1111	139	35.1111	19.8889	135.111	37.3333	20.8889	22.4444	3	-1.35758	2.0372	-1.76378	-2.76566	2.16157	-2.9345	9	32.4	5.2	18.6	42.3	3.8	1	1	0.772	1	1	0.488
ENSMUSG00000001134	Uxt	295.778	285.889	287.889	371.111	351.5	362.778	466.556	287.111	262.889	-1.10099	-1.24737	-1.26184	1.13295	1.19818	-1.31919	15.4	18.7	2.8	100	100	3.4	0.593324	0.277	0.157	1	1	0.0729
ENSMUSG00000001138	Cnnm3	679	608.611	545.222	493.111	656.889	721.778	543.444	550.333	686.333	-1.26528	-1.02032	-1.1336	-1.24007	-1.19101	-1.06235	3.1	41.3	17.1	0	0	20.3	0.430361	1	0.786	1	1	0.942
ENSMUSG00000001143	Lman2l	1279.44	1220.94	1411.56	1151.11	1681.78	1384.28	1336.72	1095.11	1194.06	-1.08034	-1.10725	-1.1464	1.02491	1.11948	-1.20942	16.4	31.1	3.5	100	100	0	0.63395	0.586	0.342	1	1	0.139
ENSMUSG00000001150	Mcm3ap	768.111	806.222	779.944	625.222	671	658.667	525.444	743	747.778	1.06668	1.19509	1.15073	-1.12039	-1.06093	1.13166	47.3	17.7	35.6	0	0	38.7	0.590327	0.334	0.372	1	1	0.351
ENSMUSG00000001151	Pcnt	741.5	665.556	679	524.222	645.222	626.556	446.222	680.278	801	-1.04146	1.12285	1.08472	-1.16941	-1.23109	1.18208	30.6	29.7	41.2	0	0	39.9	0.848681	0.538	0.416	1	1	0.247
ENSMUSG00000001155	Ftcd	359.333	717.889	833.278	1168.22	548.889	388.889	751.778	911.778	659.056	1.82323	-1.01908	1.41301	1.85802	1.27416	1.43092	27.3	48.7	45.4	49	100	44.8	0.054144	1	0.54	1	1	0.434
ENSMUSG00000001156	Mxd1	350.667	316.111	287	377.722	318.333	354.111	289.222	308.278	400.833	1.04407	1.04729	1.04729	-1.00309	-1.06678	1.11379	74.6	32.5	65.8	0	0	47.6	0.86288	0.996	0.871	1	1	0.745
ENSMUSG00000001157	Gmcl1	653.778	720	593.444	570.444	538.611	616.333	575.222	520.722	572	1.01169	1.19413	1.01304	-1.18033	1.06513	-1.05282	61.8	6.1	66.9	0	100	13.2	0.894006	0.58	0.897	1	1	0.886
ENSMUSG00000001158	Snrnp27	630.056	704	627.444	702.111	717.889	853.667	1076.61	625.222	634.222	-1.28414	-1.27981	-1.35044	-1.00338	1.05567	-1.35562	0	16.1	0.9	0	100	3.7	0.264049	0.498	0.0802	1	1	0.202
ENSMUSG00000001166	Oas1c	86.1111	66.8889	67.5556	144.222	67.6667	82.8889	126.056	88.7778	99.7778	1.27748	-1.08351	1.05496	1.38417	1.12316	1.1374	61	42.2	61	73.4	90.7	54.2	0.811096	0.903	1	1	1	1
ENSMUSG00000001168	Oas1h	0.666667	0	0	1.11111	1.55556	0	0	1	3	1	1	1	1.66667	-3.6	1	-	-	-	-	0	-	1	1	1	1	1	1
ENSMUSG00000001173	Ocrl	630.056	629	492.722	488.889	358	541.333	471.333	566.167	576.222	1.04131	1.33563	1.21187	-1.28264	-1.16379	1.21187	51.2	11.3	27.7	0	0	44.7	0.76987	0.174	0.311	1	1	0.299
ENSMUSG00000001175	Calm1	5015.89	5223.44	5212.67	5619.5	5435.89	4512.56	4963.61	5307.67	5511.67	1.09116	1.03144	1.06083	1.0579	1.00119	1.08987	41.1	30.3	32.4	100	100	43.2	0.896593	0.996	0.805	1	1	0.696
ENSMUSG00000001211	Agpat3	11878.6	10997.9	11091.9	10919.9	11468.1	11567.8	10763.6	11421.2	10947.6	-1.042	-1.00261	-1.03832	-1.03928	-1.01622	-1.02537	6.8	49.6	10.3	0	0	16.9	0.434038	1	1	1	1	1
ENSMUSG00000001227	Sema6b	80.2222	78.5	84.9444	91.2778	117.111	93.4444	66.7778	98	105.444	-1.06053	-1.17746	-1.06053	1.11026	-1.15448	1.08859	22	26.2	20.9	100	0	44.4	0.99051	0.899	0.975	1	1	0.871
ENSMUSG00000001228	Uhrf1	34.7778	60	38.6667	70.5556	36.7778	42.3333	59.8333	56.8889	69.1111	1.29003	1.11942	1.38058	1.1524	-1.15361	1.48819	52.8	30.1	48.1	92	0	35.1	1	1	0.724	1	1	0.526
ENSMUSG00000001229	Dpp9	997.667	977.333	1101.94	1051.89	1204.83	1007.17	937.444	948	997.556	1.06925	-1.01992	-1.00958	1.09055	1.10705	-1.03535	48.6	46.3	24.2	100	100	18.1	0.857903	0.943	0.919	1	1	0.784
ENSMUSG00000001240	Ramp2	352.444	332.222	349.667	291	392.056	366.167	414.333	261.556	261.667	-1.2239	-1.14525	-1.25816	-1.06868	1.22446	-1.49862	0	7.2	0.7	0	100	3.6	0.461934	0.783	0.247	1	1	0.0427
ENSMUSG00000001247	Lsr	540.333	588.889	490.444	544	671	605.889	615.556	509.667	524.056	-1.19012	-1.09023	-1.15664	-1.09162	1.0007	-1.19095	0	15.2	0	0	100	0	0.334768	0.816	0.421	1	1	0.341
ENSMUSG00000001248	Gramd1a	518.944	431	475.556	503.444	589.889	517.778	470.333	508.222	475.333	-1.05777	-1.09012	-1.05777	1.03059	-1.00465	-1.05287	13.3	30.2	15.9	100	0	17	0.862611	0.856	0.776	1	1	0.841
ENSMUSG00000001249	Hpn	11998.9	11998.9	10663.6	9445.56	11974.1	12676.7	12204.7	9872.11	9595.11	-1.21384	-1.01715	-1.18863	-1.19338	1.03297	-1.25387	3.1	40.2	1	0	100	2.4	0.0196304	1	0.438	1	1	0.126
ENSMUSG00000001260	Gabrg1	0.666667	0	7	0	0.111111	0	0	6.11111	2	1	1	1	10.5	-1.15873	1	-	-	-	-	0	-	1	1	1	1	1	1
ENSMUSG00000001270	Ckb	1323.44	1485.67	1890.67	2601.06	1588.28	1544.33	2376.67	2774.17	3010.83	1.41402	-1.1308	1.41402	1.59898	-1.28792	1.82115	19.7	40.7	35.5	65.8	0	7	0.552547	0.663	0.76	0.752	1	0.0304
ENSMUSG00000001280	Sp1	1532.11	1442.83	1393.11	1014.89	1137.5	1052.89	942	1415.22	1414.56	1.14352	1.41275	1.34382	-1.23544	-1.17516	1.34382	43.5	7.3	31.1	0	0	29.1	0.529428	0.0528	0.128	1	1	0.0517
ENSMUSG00000001281	Itgb7	66.4444	57.8889	38.6667	32.1111	76.3333	71.5556	88.4444	37.5556	37.8889	-2.15699	-1.22788	-1.99419	-1.75667	-1.06593	-2.02356	0	10.8	0	0	0	0	0.0431476	0.769	0.0558	1	1	0.0433
ENSMUSG00000001285	Myg1	645	635.333	592.889	679.333	755.111	845.556	947.722	598.778	608.667	-1.32926	-1.32084	-1.35941	-1.00638	1.05365	-1.40057	0	7.5	1.5	0	100	0	0.146913	0.223	0.077	1	1	0.0433
ENSMUSG00000001288	Rarg	331.222	378.111	342.444	368.556	352.778	326.111	317.111	373.889	384.556	1.09012	1.08756	1.13833	1.00235	-1.06673	1.16286	29.2	14.9	10.6	100	0	10.1	0.713769	0.956	0.771	1	1	0.623
ENSMUSG00000001289	Pfdn5	2506.44	2601.06	2845.56	3206.78	3006	3285.44	4135.44	2674.89	2981.22	-1.08568	-1.28652	-1.19028	1.18499	1.07005	-1.16173	9.8	12.6	0	100	100	2.6	0.438193	0.277	0.211	1	1	0.384
ENSMUSG00000001300	Efnb2	424.111	458.889	389.944	409.889	286.889	303.889	297.944	387	430.111	1.34225	1.48182	1.39959	-1.10398	-1.0216	1.37125	10.9	6.8	9.8	0	0	10.4	0.0673768	0.082	0.0791	1	1	0.108
ENSMUSG00000001305	Rrp15	211.111	213.444	207.444	233.889	255.167	245.278	258.556	207.778	168.889	-1.15634	-1.20204	-1.2183	1.03952	1.17168	-1.35487	3.6	2.5	1.5	100	100	0	0.688683	0.709	0.401	1	1	0.232
ENSMUSG00000001313	Rnd2	244.778	246.667	262.5	484.889	200.111	257.778	339.278	325.333	284.667	1.44968	-1.04906	1.06131	1.5208	1.22523	1.18319	38.5	51.7	60.7	75.9	84.2	49.1	0.373686	0.983	0.783	1	1	0.739
ENSMUSG00000001323	Srr	2223.89	2022.44	2019.56	1928.33	1988.89	2091.17	2023.44	1843.67	1823.83	-1.02508	1.04928	-1.02508	-1.0756	1.07645	-1.10345	8.4	16.6	14	0	100	3.4	0.805986	0.974	0.939	1	1	0.637
ENSMUSG00000001333	Sync	8.33333	9.33333	16.1111	6	12.1111	10.6667	4.11111	13.4444	20.6667	1.03646	-1.20755	1.06771	1.25157	-1.54271	1.59896	70.5	35.8	67.7	72.7	0	39.6	1	1	0.795	1	1	0.507
ENSMUSG00000001334	Fndc5	54.2222	76.4444	57.8889	39.8889	92.1111	48.7778	61.7778	40.8889	50.2222	-1.26364	1.05755	-1.18298	-1.33636	1.07317	-1.3561	9.2	45.5	9.8	0	100	7.2	0.617376	1	0.535	1	1	0.444
ENSMUSG00000001348	Acp5	1408.33	1503.56	1737.22	1698.56	2073.56	1933.83	2307.89	1311.22	1507.11	-1.20704	-1.4242	-1.37747	1.17991	1.21908	-1.47148	0	6.3	0	100	100	3	0.164669	0.0385	0.0438	1	1	0.00549
ENSMUSG00000001349	Cnn1	83.5	139	62.5556	203.222	85.7778	75.2222	113.111	52.4444	70.1111	1.54922	1.29696	-1.11682	1.19451	2.16863	-1.39982	46.5	16.2	15.4	66.9	58.6	2.9	0.532615	0.847	0.95	1	1	0.274
ENSMUSG00000001366	Fbxo9	1838	1790.67	1520.78	1532.11	1669.44	1941.44	1789.61	1519	1321.67	-1.17241	1.01381	-1.17241	-1.1886	1.07471	-1.25999	0	41.2	3.8	0	100	0	0.263236	1	0.551	1	1	0.156
ENSMUSG00000001376	Vps50	974.556	1037.28	927	823.222	803.778	912.167	902.5	830.278	714.889	-1.0313	1.11459	-1.02716	-1.14947	1.13271	-1.16816	25.1	13.8	28.7	0	100	2.8	0.9081	0.671	0.996	1	1	0.601
ENSMUSG00000001380	Hars	1245.28	1167.17	1294.89	1313.89	1385.56	1473.33	1489.33	1139.89	1171.22	-1.12952	-1.22144	-1.21939	1.08138	1.1288	-1.275	0	3.3	0	100	100	0	0.526346	0.494	0.378	1	1	0.191
ENSMUSG00000001383	Zmat2	1462.11	1518.44	1425.94	1546.89	1698.17	1839.11	1919.89	1288.94	1378.44	-1.23728	-1.23407	-1.2736	-1.0026	1.11451	-1.37896	0	2.9	1.4	0	100	3.3	0.129929	0.421	0.171	1	1	0.0453
ENSMUSG00000001403	Ube2c	15.3333	17	33.5556	28.2222	32.7778	25.1111	43	55.8889	106.444	-1.06115	-2.02749	-1.06115	1.91065	-2.6277	2.47627	22.8	7.1	25.6	52	0	19.4	1	0.352	0.908	1	1	0.0961
ENSMUSG00000001415	Smg5	1847.89	1908.67	1840.89	1826.22	1720.44	1819.33	1617.56	1941.44	1773.11	1.06575	1.09174	1.07204	-1.02439	-1.01294	1.07953	40.6	11.3	25.2	0	0	47	0.771078	0.841	0.774	1	1	0.753
ENSMUSG00000001416	Cct3	3751.72	3819.67	4022.33	3895.11	4517.44	3975	4531.33	3407.44	3400.44	-1.14114	-1.19329	-1.19329	1.04571	1.16298	-1.32712	3.9	4.5	0	100	100	4.2	0.391105	0.647	0.414	1	1	0.117
ENSMUSG00000001418	Glmp	4179.33	4157.56	3962	3788.89	4927.89	4717.33	4696.5	3152.67	3413.22	-1.21724	-1.13168	-1.21724	-1.0756	1.18048	-1.43692	0	6.7	0	0	100	0	0.0341765	0.644	0.156	1	1	0.00702
ENSMUSG00000001419	Mef2d	1404	1245.78	1525.33	1308.06	1490.39	1241	1143.44	1526.5	1478.56	1.14157	1.0676	1.16138	1.06929	-1.06059	1.21074	38.9	29	36.6	100	0	25.8	0.710517	1	0.72	1	1	0.43
ENSMUSG00000001420	Tmem79	88.6667	106.222	96.2222	110.111	116.056	93.4444	92.2222	104.667	100.889	1.10404	1.04281	1.09988	1.05872	1.00378	1.09988	42.4	45.4	42.9	100	100	45.4	0.889679	1	1	1	1	0.991
ENSMUSG00000001424	Snd1	2263.56	2166.61	2260.11	2134.5	2846.78	2017.94	2018.44	2043.44	2000.89	1.08861	1.09742	1.06545	-1.00809	1.08661	1.00184	50.2	41.6	40.1	0	100	76.3	0.854984	1	0.8	1	1	0.722
ENSMUSG00000001435	Col18a1	3245.89	5085.78	3613.78	4299.22	3944.22	3328.33	3360.67	3863.67	4842.56	1.1773	1.23959	1.21447	-1.05291	-1.10024	1.29531	17.4	21.1	15.4	0	0	16	0.788854	0.823	0.469	1	1	0.24
ENSMUSG00000001436	Slc19a1	2452	2654.22	2739.89	2837.33	2953.22	2745.28	2660.78	2767.94	2782.67	1.01578	-1.07527	1.00315	1.09224	1.00479	1.01094	65.3	21	64.8	100	100	60.1	0.92507	0.845	0.936	1	1	1
ENSMUSG00000001440	Kpnb1	3182.33	3335	3395	3782.56	2708.56	2648.44	2525	3946.44	3703.89	1.35505	1.23041	1.3402	1.1013	-1.06587	1.44431	9.8	7.8	11	100	0	6.7	0.0254179	0.325	0.0673	1	1	0.00583
ENSMUSG00000001441	Npepps	1994.67	1991.22	2031.89	2405.44	1853.89	1676.89	1605.44	2527.56	2380.83	1.32309	1.18848	1.31575	1.11326	-1.10616	1.46354	13.5	3	12.8	100	0	10.4	0.147888	0.595	0.135	1	1	0.011
ENSMUSG00000001444	Tbx21	6.11111	5.44444	3.33333	7.11111	5.44444	8.33333	9.22222	0	2	-1.59574	-1.44231	-1.89873	-1.10638	5.22222	-8.33333	12.8	10	-	0	0	-	1	0.996	0.572	1	1	0.277
ENSMUSG00000001445	Mrpl10	1691.11	1738.33	1579	1645.39	1761.11	1956.67	1998.11	1397.61	1572.83	-1.21367	-1.1411	-1.21367	-1.0636	1.08549	-1.31742	0	6.7	1	0	100	2.8	0.209035	0.789	0.364	1	1	0.128
ENSMUSG00000001467	Cyp51	4500.56	6501.89	4742	5755.22	4756	6760.22	5574.78	5338.89	6029.56	-1.06214	-1.01337	-1.005	-1.04813	-1.083	1.01963	19	44.7	33.7	0	0	66.2	0.538572	1	0.905	1	1	1
ENSMUSG00000001472	Tcf25	5410.78	5252.44	5141.89	5248.33	5116.78	5410.78	5085.78	5815.33	5442.33	1.01531	1.04199	1.04199	-1.02627	-1.08349	1.10007	54	14.8	23	0	0	16.4	0.719472	1	0.929	1	1	0.728
ENSMUSG00000001473	Tubb6	234.889	318.333	380.111	387.111	597.444	299.667	442	341.556	310.556	-1.15221	-1.59791	-1.33962	1.38682	1.17652	-1.3556	8	17.5	0.7	100	100	6.9	0.755853	0.533	0.317	0.98	1	0.561
ENSMUSG00000001482	Def8	4896.33	4292.89	4517.44	3683.44	4772.78	5133.89	4288.33	3716.89	3716.89	-1.16397	-1.03878	-1.19174	-1.12052	1.10319	-1.28408	2.9	29	4.3	0	100	0	0.351357	0.996	0.502	1	1	0.119
ENSMUSG00000001493	Meox1	105.278	81.3333	101	59.1111	108.444	125.444	119.778	57.7778	64	-1.49618	-1.28372	-1.64832	-1.16551	1.31478	-1.96715	4.3	7.7	0.7	0	75.5	3.3	0.406761	0.697	0.108	1	1	0.0261
ENSMUSG00000001494	Sost	6.11111	19.8889	23.4444	38.8889	2.88889	13.6667	14.5556	86.8889	38.8889	2.28049	-1.05128	2.28049	2.39744	-2.01783	4.60163	39.6	48.4	43.7	41.8	0	39.4	1	0.992	0.362	1	1	0.0274
ENSMUSG00000001497	Pax9	10	7.22222	7.88889	7.11111	12.1111	6.22222	6.11111	7.11111	1	1.20536	1.38393	1.15179	-1.14815	1.84932	-1.53425	49.7	18.5	53.9	0	38.3	22	1	1	0.912	1	1	0.72
ENSMUSG00000001504	Irx2	263.222	269.111	295.111	333.278	256.5	256.278	302.222	416.111	381	1.22493	1.03769	1.22493	1.18044	-1.2685	1.55382	17.4	41.2	12.8	100	0	7	0.462574	1	0.451	1	1	0.0475
ENSMUSG00000001506	Col1a1	514.778	1378.94	491.778	424.111	340	539.944	385.222	356.944	459.944	1.18878	2.45796	1.23529	-2.06763	1.12119	1.06028	46.1	6.7	49.1	0	100	73.5	0.77025	0.506	0.748	1	1	0.987
ENSMUSG00000001507	Itga3	1162.67	1170.89	1142.56	1242	1133.78	1036.11	1157	1159.33	1364.06	1.0516	1.02911	1.02911	1.02186	-1.05822	1.11282	40.9	43.7	22.4	100	0	25.8	0.605273	0.961	0.75	1	1	0.538
ENSMUSG00000001508	Sgca	4.55556	1.77778	2.55556	1.11111	0.111111	2	3.11111	3	6	-1.09091	1.58333	1.38889	-1.72727	-2.45455	2.25	22.6	28.8	55.6	0	0	44.1	1	0.932	0.803	1	1	0.692
ENSMUSG00000001517	Foxm1	64	46.1111	60	52.4444	67.6667	75.2222	55.8889	72.6667	66.2222	-1.20356	-1.22906	-1.0914	1.02119	-1.23518	1.02627	3.4	12.1	17.9	100	0	52.8	0.783717	0.876	0.852	1	1	0.97
ENSMUSG00000001518	Itfg2	332.278	267.944	300.389	339.111	351.5	317.167	351.5	298.389	307.889	-1.0993	-1.17123	-1.15572	1.06544	1.0548	-1.15953	3.4	3.6	0	100	100	3.4	0.890386	0.818	0.719	1	1	0.704
ENSMUSG00000001520	Nrip2	57.7778	45	52.9444	27.1111	23.4444	47.8889	35.4444	58.7222	46.4444	1.12931	1.44984	1.40204	-1.28383	-1.31367	1.48354	65.3	12.7	42.9	0	0	42	1	0.627	0.482	1	1	0.432
ENSMUSG00000001521	Tulp3	1593	1325.22	1065.11	806	1089.89	1606.06	1139.78	843.389	803.722	-1.21829	1.28017	-1.19442	-1.55962	1.136	-1.38397	0	17.2	11.9	0	100	3	0.313772	0.856	0.675	0.37	1	0.124
ENSMUSG00000001524	Gtf2h4	294.222	289.556	293.333	299.556	362	333.722	336.556	274.5	262.889	-1.13531	-1.15303	-1.15478	1.01561	1.10328	-1.25256	0	7.6	0	100	100	2.9	0.593324	0.702	0.411	1	1	0.287
ENSMUSG00000001525	Tubb5	1294	1665.56	1720.83	1988.89	2128.56	1416.06	1938.44	1708.44	1699.22	-1.04506	-1.30996	-1.1377	1.25347	1.08864	-1.1377	27.7	15.3	5.8	100	100	7.1	0.98854	0.706	0.746	1	1	0.872
ENSMUSG00000001542	Ell2	1211.83	1128.39	1250.89	1028.67	1373.89	980.944	934.667	1282.89	1120.22	1.16192	1.19284	1.19284	-1.02661	-1.0542	1.2249	45	16.9	29.8	0	0	35	0.882671	0.969	0.825	1	1	0.82
ENSMUSG00000001552	Jup	3837.89	4223.22	4500.56	3963.39	4148	3859.44	3620.11	4143.56	4224.72	1.09652	1.04434	1.08394	1.04997	1.01143	1.08413	41.8	24.5	31.5	100	100	48.7	0.848224	0.979	0.803	1	1	0.74
ENSMUSG00000001555	Fkbp10	121	141.444	130.111	128.389	114.778	151.444	140.667	113.333	124.667	-1.08833	-1.07197	-1.11175	-1.01526	1.08613	-1.18207	10.3	25.6	6.2	0	100	7.1	0.978374	1	0.866	1	1	0.77
ENSMUSG00000001558	Klhl10	0	0	1.77778	1.11111	0.111111	2	0	0	1	13	1	4.5	1	2.88889	4.5	-	-	-	-	0	-	1	1	1	1	1	1
ENSMUSG00000001569	Nom1	604.222	598.444	647.444	657.667	657.889	609.556	568	642.5	576.222	1.07054	-1.01367	1.02265	1.08518	1.07088	-1.00032	48.6	46.8	63.1	100	100	20.5	0.696595	1	0.994	1	1	1
ENSMUSG00000001576	Ergic1	3165	2818.78	2807.89	2332.22	3959.56	3142.89	2697.72	2200.89	2205.61	-1.22289	-1.05047	-1.22289	-1.16413	1.16648	-1.42648	2.4	42.9	3.6	0	100	0	0.321432	0.932	0.248	1	1	0.106
ENSMUSG00000001583	Tnk1	99.6667	106.222	111.444	114.333	112.833	101.667	88.4444	113.333	137	1.11038	1.01257	1.10546	1.0966	-1.10876	1.23115	51	46.2	35.7	100	0	24.4	0.669362	1	0.772	1	1	0.566
ENSMUSG00000001588	Acap1	42.6667	34.7778	24.3333	34.6667	62.5556	41.1111	47.3333	24.3333	32.1111	-1.60452	-1.22238	-1.41764	-1.31262	1.04528	-1.67717	0	23.7	1.8	0	100	4.1	1	0.82	0.226	1	1	0.224
ENSMUSG00000001604	Tcea3	1489	1528	1429.11	2027	1777.44	1534.5	1818.56	1286.56	1414.56	-1.02858	-1.17829	-1.21822	1.14555	1.27951	-1.31608	26.2	7.3	0.9	100	100	0	0.984607	0.718	0.611	1	1	0.16
ENSMUSG00000001627	Ifrd1	378	389.278	455.778	773.333	520.722	428.556	657.667	572.778	464	1.1802	-1.35732	-1.13228	1.60191	1.18551	-1.0045	57.9	12.9	17.4	75.1	100	21.3	0.69758	0.404	0.926	1	1	0.976
ENSMUSG00000001630	Stk38l	372.278	437.111	391.778	448.333	474.833	357.333	350.667	457.333	382.444	1.17553	1.13254	1.15983	1.03796	1.0004	1.17506	33.9	22.6	23.4	100	100	34.8	0.793711	1	0.897	1	1	0.878
ENSMUSG00000001632	Brpf1	621.111	548.333	520.833	616.667	487.556	554.889	475.556	573.556	611.222	1.16653	1.19929	1.21502	-1.02808	-1.04156	1.21502	18.2	7	8.9	0	0	13.1	0.532531	0.706	0.556	1	1	0.484
ENSMUSG00000001642	Akr1b3	1598.89	2116	1098.67	2469.67	1013.22	1451.44	2372.22	729.222	1681.78	1.22924	1.27972	1.13014	-1.04107	1.48002	-1.20402	62.7	22.6	62.1	0	65.3	17.6	0.920873	0.959	1	1	1	0.786
ENSMUSG00000001656	Hoxc11	19.5556	9.33333	20.2222	9.33333	17.7778	23.2222	13.4444	8.33333	8.11111	-1.20301	-1.23077	-1.90476	1.02308	1.7973	-2.16216	16.5	30.4	7.9	84.6	65.5	2.9	1	0.972	0.591	1	1	0.38
ENSMUSG00000001657	Hoxc8	52.6667	53.8889	57.1111	51.2778	56.2222	50	65.3333	58.7222	42.8889	-1.03742	-1.05527	-1.05527	1.01721	1.0667	-1.10662	20.7	38.1	14.6	100	100	13.1	1	1	0.903	1	1	0.901
ENSMUSG00000001661	Hoxc6	214.556	154.444	232.833	178.667	246.667	188.333	187.111	231.444	178.778	1.09248	-1.02078	1.04425	1.11518	1.00311	1.08909	65.7	38.4	72.2	100	100	66.9	0.939207	0.903	0.923	1	1	1
ENSMUSG00000001663	Gstt1	3151.89	2774.17	3188.06	3253	4051.22	3458.11	3915.89	2929.28	3485.67	-1.21592	-1.32158	-1.23531	1.0869	1.00407	-1.22086	0	3.3	1.3	100	100	6.3	0.225248	0.224	0.267	1	1	0.326
ENSMUSG00000001665	Gstt3	1151.67	1154.44	1130.89	1606.06	1236.61	1196.67	1496.33	1353.11	1524.78	1.10663	-1.07246	1.01388	1.18682	-1.0515	1.16362	56	41.7	71	100	0	25.1	0.86243	0.723	1	1	1	0.686
ENSMUSG00000001666	Ddt	3286.11	3262.44	3647.06	3927.06	4429.39	4114.44	4941.33	3255.56	3281.89	-1.16961	-1.35278	-1.34878	1.15661	1.15857	-1.35508	3.1	6.1	0	100	100	0	0.166928	0.0816	0.101	1	1	0.0279
ENSMUSG00000001670	Tat	0.666667	0.888889	0.888889	0	0.111111	0	0	2	0	1	1	1	-1.75	-2.25	1	-	-	-	-	0	-	1	1	1	1	1	1
ENSMUSG00000001672	Marveld3	403.333	437.111	399.778	483.222	540.111	463.111	525.444	494.444	532.222	-1.19013	-1.2504	-1.14186	1.05063	-1.1627	-1.02359	7.1	3.5	4.6	100	0	20.8	0.624142	0.562	0.679	1	1	1
ENSMUSG00000001674	Ddx18	417.667	390.556	395	375.889	489.278	456.889	435.667	365	363.667	-1.18536	-1.1306	-1.19223	-1.04843	1.05794	-1.25404	0	8.8	0	0	100	2.4	0.45016	0.777	0.407	1	1	0.277
ENSMUSG00000001687	Ubl3	2092.89	2312.11	2498.11	2916.89	2405.44	2122.44	2400.67	2571.89	2579.83	1.12781	-1.08997	1.05596	1.22928	1.0511	1.07298	42.4	14.5	53.8	100	100	37.2	0.463814	0.965	0.77	1	1	0.597
ENSMUSG00000001700	Gramd3	733.111	673.778	786.111	865.333	812.889	706	808.611	872.278	722.167	1.02116	-1.1495	-1.06451	1.17383	1.03575	-1.01429	54.2	6.4	22.1	100	100	31.1	0.738907	0.845	1	1	1	0.956
ENSMUSG00000001707	Eef1e1	286.333	296.889	344.444	390.444	393.778	361.944	458.889	320.444	309.833	-1.07167	-1.35035	-1.24954	1.26005	1.16598	-1.24954	8.8	7.2	1.3	100	100	4.1	0.78466	0.217	0.286	1	1	0.25
ENSMUSG00000001729	Akt1	2107.94	2325.67	2229.44	2434.89	2096.67	2291.72	2242.11	2274.78	2463.44	1.04017	-1.01142	1.02592	1.05204	-1.01584	1.05664	47.2	38.9	46.7	100	0	42.6	0.843865	1	0.903	1	1	0.782
ENSMUSG00000001739	Cldn15	299.556	386.111	384.556	538.667	433.222	424	470.333	443.778	457.778	1.06553	-1.26365	-1.04405	1.34646	1.02403	1.04052	57.9	6.2	16.4	82.9	100	42.3	0.84449	0.386	0.87	1	1	0.983
ENSMUSG00000001741	Il16	57.7778	53.8889	31.1111	39.8889	73.1667	77.5556	62.7778	37.5556	35	-2.06103	-1.31045	-1.88953	-1.57277	-1.02191	-2.01685	3.3	3.6	1	0	0	2.2	1	0.777	0.0929	1	1	0.0799
ENSMUSG00000001750	Tcirg1	523.889	495.389	527.333	595.889	595.944	540.889	560.444	601.833	487.222	1.00208	-1.09969	-1.06627	1.10198	1.03137	-1.02923	82.1	10.9	12.1	100	100	26.4	0.956628	0.841	0.882	1	1	0.933
ENSMUSG00000001751	Naglu	1784.11	1614.78	1338.56	1163.78	1581.44	1928.06	1817.44	1131.33	1290	-1.4526	-1.06943	-1.38285	-1.35829	1.03345	-1.50119	0	23.3	0	0	100	3.2	0.0335018	0.978	0.167	0.719	1	0.00991
ENSMUSG00000001755	Coasy	8710.56	7838.33	7666.33	5338.89	8288.67	9607.11	9547.33	4976.67	5206.78	-1.46823	-1.15383	-1.46823	-1.27248	1.27709	-1.87507	3.7	4.9	0	0	100	3.5	0.039652	0.785	0.131	1	1	3.53e-06
ENSMUSG00000001761	Smo	1647.67	1645.56	1327.11	1190.78	1415.72	1616.44	1450	1203.89	1610	-1.15176	1.13559	1.0128	-1.30793	-1.11756	-1.0306	0	10.2	72.4	0	0	23.2	0.357909	0.815	0.908	0.952	1	0.843
ENSMUSG00000001763	Tspan33	925	1034.17	1303.11	1201.11	1251.06	1212.11	1379.11	1123.94	967.111	1.00084	-1.27713	-1.1594	1.27821	1.19759	-1.19658	84.5	6.9	3.9	100	100	4	0.993924	0.228	0.424	1	1	0.264
ENSMUSG00000001767	Crnkl1	466.778	512.222	491.111	486.278	584.778	501.667	504	481	420.722	-1.03132	-1.02962	-1.0421	-1.00165	1.08391	-1.11786	0	47.1	1.8	0	100	4.1	0.819536	0.917	0.672	1	1	0.49
ENSMUSG00000001768	Rin2	1221.67	1242.61	1263.11	1171.11	1376.44	1196.67	1070.78	1393.11	1463.11	1.01708	1.02964	1.04696	-1.01235	-1.17336	1.19341	67.7	38.9	52.2	0	0	40	0.953123	1	0.837	1	1	0.391
ENSMUSG00000001773	Folh1	2199.78	3547.78	3275.94	4970.89	2283	2079.11	2253.44	6830.33	4431.44	1.82983	1.27528	1.77045	1.43484	-1.36559	2.49879	6.3	27.9	14	72.7	0	10	0.00140594	0.627	0.168	1	1	0.00248
ENSMUSG00000001774	Chordc1	1471.72	1235.06	1607.67	1271.11	1522.11	999.667	1260.89	1274.33	1314.67	1.14157	1.07336	1.02666	1.06354	1.11193	1.02666	43.9	31.3	53.6	100	100	49.5	0.669207	0.962	0.777	1	1	0.971
ENSMUSG00000001783	Rtcb	3429	3493.78	3503.67	3555.56	3720.56	3804.5	4056	3032.78	3118.11	-1.07788	-1.09913	-1.09913	1.01971	1.14768	-1.23706	2.7	8.9	0	100	100	0	0.341142	0.763	0.479	1	1	0.154
ENSMUSG00000001785	Pwp1	483.556	511.222	482.278	496.778	551.444	482.111	561.5	509.667	434.556	-1.12648	-1.10868	-1.12501	-1.01606	1.03689	-1.16804	10.1	15.5	2.5	0	100	3.3	0.814938	0.945	0.744	1	1	0.657
ENSMUSG00000001786	Fbxo7	3010.22	2755.11	2536.33	2214.28	2884	3130.78	3079.11	2074.44	2139.39	-1.2963	-1.06815	-1.2963	-1.2136	1.12738	-1.46143	2.9	15	0	0	100	2.4	0.0582986	0.96	0.225	1	1	0.0113
ENSMUSG00000001794	Capns1	5511.67	5693.67	5693.67	5918.72	6616.56	6211	6741.89	5667.78	5437.89	-1.13957	-1.18097	-1.16474	1.03633	1.04563	-1.19156	0	3.8	0	100	100	3.4	0.163372	0.577	0.462	1	1	0.355
ENSMUSG00000001802	Lrp3	430.222	424.444	507.167	392.111	657.889	413.667	450.889	359.056	462.056	-1.00278	-1.05512	-1.05512	1.0522	1.0952	-1.09824	18.4	39.9	12.4	100	100	14.5	0.804364	0.837	0.493	1	1	0.639
ENSMUSG00000001827	Folr1	11316.8	10810.7	9959.89	9523.11	11578.4	12265.2	12138.7	8597.44	9464.67	-1.24608	-1.09716	-1.24608	-1.13573	1.07867	-1.3441	0	3.1	0.6	0	100	0	0.00552405	0.861	0.287	1	1	0.0497
ENSMUSG00000001829	Clpb	2163.33	2127.11	2277.33	2127.67	2260.56	2306.56	2491.83	2323.22	2385.67	-1.04724	-1.07521	-1.03883	1.0267	-1.06899	1.02076	5.9	14.6	9.1	100	0	59.2	0.604297	0.829	0.856	1	1	1
ENSMUSG00000001833	2007-01-09	1218.33	1471.89	1569.72	1586.44	1078.89	1236.83	1217.61	1749.33	1505.22	1.29605	1.10471	1.2627	1.1732	-1.03117	1.33645	24.8	24.1	20.5	100	0	19.7	0.0207404	0.69	0.157	1	1	0.0325
ENSMUSG00000001844	Zdhhc4	669.333	597.444	656.111	659.556	685.389	783.056	801.889	656.667	591	-1.19036	-1.2363	-1.19298	1.03859	1.0545	-1.25523	0	4.2	0	100	100	0	0.527745	0.569	0.408	1	1	0.343
ENSMUSG00000001847	Rac1	4125.22	4103.44	4024.33	3867.67	3966.56	4175.33	3915.89	3902	4033.11	-1.00521	1.03726	1.01567	-1.04266	-1.00546	1.00025	18.1	10.4	60.5	0	0	81.1	0.695542	1	1	1	1	0.994
ENSMUSG00000001855	Nup214	717.667	739.222	777.222	695.444	662	711.889	544.333	825.444	859.222	1.11229	1.10037	1.14535	1.01083	-1.14396	1.27241	41.6	25.4	24.1	100	0	33.4	0.526968	0.735	0.376	1	1	0.113
ENSMUSG00000001864	Aif1l	4084.56	5778.67	5033.33	6881	4497	4534.44	5785.11	6760.22	7078.56	1.31376	1.08759	1.38263	1.20796	-1.16152	1.52596	17	30.9	26.5	100	0	10.5	0.667396	1	0.5	1	1	0.0135
ENSMUSG00000001865	Cpa3	0.666667	5.44444	1.77778	4.55556	1.55556	7.22222	3.11111	3	2	1.01786	-1.01818	-1.24444	1.03636	1.26667	-1.24444	76.8	49.6	20	73.5	67.8	19.6	1	1	0.903	1	1	0.942
ENSMUSG00000001870	Ltbp1	527.056	443.444	340.444	344.944	260.222	343.556	315.111	403.444	554.556	1.08754	1.53993	1.34379	-1.41598	-1.39775	1.5201	44	6.5	22.2	0	0	18.4	0.6125	0.0271	0.143	0.827	1	0.0561
ENSMUSG00000001891	Ugp2	4880	5081.56	5281.89	5324.94	4842.56	4987.78	4512.56	5255.89	4968.33	1.09517	1.02854	1.06735	1.06478	1.03742	1.05566	34.2	30.8	22.4	100	100	43.4	0.787179	0.975	0.794	1	1	0.783
ENSMUSG00000001909	Trmt1	876.722	881.333	937.944	817.056	1097.94	1114.44	1052.78	852.556	840.056	-1.25122	-1.24904	-1.26983	-1.00174	1.03686	-1.29734	0	3.1	0	0	100	0	0.294365	0.406	0.209	1	1	0.151
ENSMUSG00000001910	Nacc1	2186.56	2240.11	2098.67	2082.22	2193.44	2055.89	1762	2109.33	1924.44	1.01681	1.07658	1.0234	-1.05879	1.03647	-1.01934	50.9	27.4	49.2	0	100	26.4	0.923315	0.799	0.874	1	1	1
ENSMUSG00000001911	Nfix	687.667	682	670.889	489.889	704.722	709.333	519	562.833	782.5	-1.21422	-1.02904	-1.0418	-1.17996	-1.15899	-1.04765	13.3	43.3	23.8	0	0	31.6	0.800593	0.946	1	1	1	0.942
ENSMUSG00000001918	Slc1a5	703.556	791.167	730.889	1147.17	882.667	1254.67	954.111	883.111	969.778	-1.01606	-1.27664	-1.13973	1.25646	1.01358	-1.02986	23.5	16.5	10.3	91.6	100	19.3	0.842861	0.361	0.52	1	1	0.76
ENSMUSG00000001924	Uba1	6409.89	6453.67	6400.06	6238	6116.78	5990	5452.22	6478.78	6527.11	1.05493	1.07375	1.07375	-1.01784	-1.02911	1.08563	39.2	15.9	22	0	0	41	0.980097	0.804	0.699	1	1	0.597
ENSMUSG00000001930	Vwf	127.111	122.111	79.6667	205.556	34.1111	89.1111	88.4444	100.222	191.778	1.61244	1.40892	1.40892	1.14445	-1.02376	1.65075	44.2	20.3	27.7	84.5	17.3	40.9	0.270577	0.24	0.173	1	1	0.241
ENSMUSG00000001942	Siae	756.444	765.5	797.222	742.556	646.333	715.611	720.111	698.111	875.556	1.07585	1.06339	1.06339	1.01172	-1.02201	1.09953	41.3	18.5	35	100	0	37.4	0.543535	0.861	0.671	1	1	0.583
ENSMUSG00000001943	Vsig2	46.0556	43.2222	23.4444	156.444	24.5556	29.3333	40.8889	56.8889	32.7778	3.06629	1.52178	1.52178	2.01493	2.0062	1.52841	37.9	9.9	42.2	56.9	68.5	28	1	0.715	0.663	1	1	0.541
ENSMUSG00000001946	Esam	630.889	654.278	677.556	910.611	810.778	638.222	779.889	808.333	735.333	1.0182	-1.21368	-1.10396	1.23577	1.02883	-1.01044	71.6	10.9	16.3	100	100	44.4	0.797995	0.69	0.999	1	1	0.925
ENSMUSG00000001948	Spa17	130.111	99.5556	124.333	153	157.444	172	217.444	98	123.333	-1.24038	-1.49782	-1.38896	1.20755	1.25301	-1.55422	4.6	10.5	1.5	100	100	3.7	0.500204	0.151	0.0653	1	1	0.0465
ENSMUSG00000001962	Fam50a	982.833	911	867.778	939.333	1209.61	1092.39	1194.06	815.444	845.556	-1.32151	-1.26099	-1.34256	-1.04799	1.08797	-1.43776	0	2.5	0	0	100	3.1	0.120112	0.422	0.124	1	1	0.0347
ENSMUSG00000001964	Emd	579.333	558.667	580.222	647.722	684.056	616.333	707.111	585.889	572	-1.11415	-1.20221	-1.17986	1.07904	1.0605	-1.18156	3	3.5	1.1	100	100	0	0.775275	0.64	0.567	1	1	0.534
ENSMUSG00000001983	Taco1	590.889	642.889	607.556	555.111	597.444	653.333	635.5	567.167	542.667	-1.09318	-1.03017	-1.09753	-1.06116	1.0476	-1.14522	2.7	23.4	1.4	0	100	0	0.783094	1	0.8	1	1	0.618
ENSMUSG00000001985	Grik3	19.5556	6.22222	13.5556	1.11111	4.11111	6.22222	8.11111	7.11111	15.1111	1.17857	2.07143	1.66071	-1.75758	-1.51515	1.78571	65.8	22.6	43.1	16.7	18.6	30.8	1	0.671	0.639	1	1	0.65
ENSMUSG00000001986	Gria3	239.5	208.333	191.333	184.333	149.667	140.222	182.056	263.444	264.667	1.25501	1.4961	1.4961	-1.1921	-1.4058	1.76429	23.6	3.6	9.1	0	0	7	0.456194	0.266	0.104	1	1	0.0142
ENSMUSG00000001988	Npas1	7.66667	10.3333	4.33333	4.55556	5.44444	9.33333	7.11111	9.33333	7.11111	-1.6	1.26562	1.03906	-2.025	-1.85	1.15625	0	19.2	69.2	0	0	41.7	1	0.985	1	1	1	0.98
ENSMUSG00000001995	Sipa1l2	365.111	337.333	442.722	486.278	292.778	279.667	275.667	482.667	516.778	1.66091	1.25586	1.65445	1.32252	-1.07583	1.78685	5.5	4	4.5	100	0	6.1	0.000990407	0.53	0.0166	1	1	0.000763
ENSMUSG00000001998	Ap4e1	253.722	221.722	200.056	133.5	158.556	157.111	93.6667	212.222	178.778	1.06153	1.51308	1.31206	-1.42538	-1.17222	1.24434	56.4	16	39	0	0	46.4	0.590327	0.0343	0.15	1	1	0.201
ENSMUSG00000001999	Blvra	1695.33	1664.22	1555.61	1786.78	1983.67	1890.11	2097.33	1404	1426.67	-1.18698	-1.18091	-1.23215	-1.00514	1.18078	-1.40155	0	7.9	0.8	0	100	2.7	0.22014	0.533	0.196	1	1	0.0238
ENSMUSG00000002006	Pdzd4	32	28.2222	28.5556	31	35.5556	31.1111	31.1111	37.5556	44.5556	-1.04478	-1.03321	1.0125	-1.01119	-1.37873	1.31964	0	39.2	67.1	0	0	10.7	1	1	0.999	1	1	0.728
ENSMUSG00000002007	Srpk3	17.7778	17	11.2222	12.8889	13.4444	16.6667	7.11111	23.4444	12.1111	-1.11521	1.29339	1.11157	-1.4424	-1.47465	1.32231	24	29.5	65.5	0	0	46.7	1	0.877	0.817	1	1	0.755
ENSMUSG00000002010	Idh3g	7749.89	7749.89	8026.89	8575.44	9151.33	9043.22	8938.06	8257.67	8202.22	-1.08939	-1.16688	-1.11444	1.07113	1.00865	-1.09882	3.1	6.4	0	100	100	3.6	0.171004	0.561	0.598	1	1	0.657
ENSMUSG00000002012	Pnck	12.3333	13.2222	8.55556	9.33333	6.88889	11.6667	19.6667	6.11111	8.11111	-1.30435	1.09524	-1.30435	-1.42857	1.25781	-1.64063	5.4	41	16.6	0	100	6.7	1	1	0.737	1	1	0.629
ENSMUSG00000002014	Ssr4	1323.44	1509.22	1372.22	1645.39	1670.89	1650.22	2400.67	1393.11	1295.67	-1.10742	-1.17973	-1.20845	1.06529	1.1223	-1.24286	2.7	26	0.9	100	100	3.4	0.339836	0.526	0.0947	1	1	0.242
ENSMUSG00000002015	Bcap31	3266.11	3185.89	3381	3419.06	4075.22	3804.5	4024.33	2972.33	2963.78	-1.18362	-1.24747	-1.24747	1.05395	1.14554	-1.35588	0	3.2	1	100	100	0	0.159593	0.365	0.209	1	1	0.0511
ENSMUSG00000002017	Fam98a	1038.56	1059.78	1020.28	975.222	1057	973.333	973.111	1080.67	915.111	1.02509	1.07791	1.05762	-1.05153	-1.00014	1.02523	46.8	7.2	43.6	0	0	62.2	0.934954	0.969	0.994	1	1	1
ENSMUSG00000002020	Ltbp2	43.5556	99.5556	30.2222	41.1111	26.1111	67.3333	70.4444	31.1111	22.5556	-1.88785	1.06271	-1.86462	-2.00623	1.32919	-2.50932	10.1	48.8	5.2	0	84.4	3.2	1	0.905	0.854	1	1	0.354
ENSMUSG00000002028	Kmt2a	1237.44	954.111	968.556	740.778	579	672.667	432.944	1297.89	1274.67	1.47611	1.89254	1.90501	-1.28211	-1.50501	2.22155	32	6.3	20.8	0	0	23.9	0.104128	0.0102	0.00533	1	0.923	4.29e-10
ENSMUSG00000002031	Ift46	779.889	784.889	786.111	895.222	839.667	1113.67	1052.78	694.778	787.5	-1.25231	-1.34559	-1.34026	1.07449	1.13429	-1.42049	5.3	3.5	0	100	100	0	0.484147	0.306	0.18	1	1	0.0934
ENSMUSG00000002032	Tmem25	1518.44	1199.11	1089.44	946.333	1168.22	1484.67	1347.11	999.333	1049	-1.32344	1.00866	-1.2599	-1.3349	-1.00617	-1.31532	0	46.3	2.4	0	0	0	0.213911	1	0.445	1	1	0.115
ENSMUSG00000002033	Cd3g	7	6.22222	7.88889	1.11111	13.4444	15.6667	13.4444	2	3	-2.98765	-2.03361	-2.91566	-1.46914	1.8	-5.37778	9.8	6.7	0	0	66.3	0	1	0.656	0.112	1	1	0.108
ENSMUSG00000002043	Trappc6a	511.889	483.5	595.222	736.889	579	539.944	925.667	506.222	628.556	1.15036	-1.16336	-1.04597	1.33828	1.1739	-1.02046	54.5	39.6	23.8	100	100	20.9	0.999938	0.691	0.615	0.983	1	0.761
ENSMUSG00000002052	Supt6	2750.33	2535.89	2448.72	2035.44	2248.17	2218.89	1810.67	2469.67	2399.67	1.01045	1.19119	1.1083	-1.17886	-1.08589	1.09725	60.5	12.1	38.5	0	0	40.4	0.848046	0.272	0.451	1	1	0.407
ENSMUSG00000002055	Spag5	64.8889	116.056	222.444	223	90.7778	100.5	144.333	393.222	225.833	2.21614	-1.11084	2.21614	2.46177	-1.38975	3.07988	9.1	36.4	24.1	53.6	0	5.4	0.0136653	0.869	0.436	0.0049	1	0.0241
ENSMUSG00000002058	Unc119	90.7778	82.3333	77.6667	122.111	77.5556	95.6667	136.667	82.7778	98.6667	1.04413	-1.10526	-1.10243	1.15404	1.10104	-1.0545	78.1	45.4	15.7	100	100	18	0.999938	0.873	0.773	1	1	0.839
ENSMUSG00000002059	Rab34	1811.67	1775.89	1489	1328.56	1683.56	2173	2070.78	1251.89	1313.78	-1.46991	-1.15442	-1.46991	-1.27329	1.09818	-1.61422	3.9	9.1	1.5	0	100	4.1	0.0497569	0.82	0.091	1	1	0.00315
ENSMUSG00000002064	Sdf2	1234.22	1264.67	1432.11	1403	1705.78	1549	1749.33	1199.33	1220.94	-1.20332	-1.36523	-1.36523	1.13455	1.1714	-1.40957	2.8	4.5	0	100	100	3.2	0.316538	0.163	0.134	1	1	0.0387
ENSMUSG00000002068	Ccne1	7	6.22222	12.6667	12.8889	10.6667	9.33333	12.4444	10.4444	8.11111	1.19792	-1.61345	-1.1497	1.93277	1.37725	-1.1497	43	6.5	18.8	48.6	100	12.4	1	0.887	0.944	1	1	0.97
ENSMUSG00000002076	Hsf2bp	427.611	295.5	235.722	131.333	429.5	427.111	434.333	121	158.444	-2.34025	-1.18792	-2.17928	-1.97003	1.31352	-3.07396	0	19.1	1.6	0	75.5	3.8	0.00116019	0.65	0.0802	0.892	1	9.53e-11
ENSMUSG00000002083	Bbc3	46.0556	62.7778	47.8889	90.1667	67.6667	28.2222	72.4444	52.4444	72.1111	1.02011	-1.24349	-1.17454	1.2685	1.10839	-1.08653	68.3	29	21.3	75	100	34	0.75246	1	0.902	1	1	0.927
ENSMUSG00000002100	Mybpc3	1.33333	0	0	2.33333	1.55556	1.11111	3.11111	4	3	-1.33333	-2.33333	1.17857	1.75	-3	2.25	-	-	-	-	0	30.6	1	0.963	0.986	1	1	0.883
ENSMUSG00000002102	Psmc3	4119.17	4240.67	4217.22	4504.78	4697.67	4469.61	5442.33	4107.44	4157.56	-1.0772	-1.12387	-1.12186	1.04332	1.05529	-1.13676	4.7	19.8	1.3	100	100	0	0.327762	0.579	0.469	1	1	0.347
ENSMUSG00000002103	Acp2	1158.11	1117.11	1107.06	968.778	1127.33	1177.44	1124.56	1025.22	1024.39	-1.08615	1.00912	-1.0574	-1.09605	1.01279	-1.10005	3.2	35.8	1.6	0	100	0	0.734098	1	0.802	1	1	0.636
ENSMUSG00000002104	Rapsn	54.2222	70.4444	69.3333	90.1667	80.4444	50	88.4444	75.3333	73.1111	-1.00871	-1.29055	-1.12074	1.27941	1.07448	-1.08383	32.8	16.3	7.6	100	100	35	0.827819	0.908	1	1	1	1
ENSMUSG00000002105	Slc39a13	670.722	759.556	809.111	997.111	853.556	788.778	876.667	913.389	883.556	1.05806	-1.19355	-1.00853	1.26285	1.00516	1.05262	49	3.5	26.2	100	100	39.9	0.706484	0.625	1	1	1	0.816
ENSMUSG00000002107	Celf2	141.167	154.444	112.111	153	70.4444	142.778	98	126.778	138	1.35261	1.50822	1.42432	-1.11505	1.00126	1.35091	44.2	9.8	34.1	0	100	51	0.587514	0.518	0.3	1	1	0.587
ENSMUSG00000002108	Nr1h3	1139.33	1337.11	1376.56	1001.28	1670.89	1515.72	1653.67	1068.67	1099.28	-1.3909	-1.33552	-1.4774	-1.04147	1.09681	-1.52556	3.7	4	1.5	0	100	3.6	0.165906	0.221	0.0467	1	1	0.00759
ENSMUSG00000002109	Ddb2	89.4444	84.8889	78.7222	117.222	92.1111	93.4444	85.3333	110.444	93.4444	1.06363	-1.05672	-1.00729	1.12396	-1.04054	1.10676	63.6	17.8	33.1	100	0	20.8	0.824064	1	0.924	1	1	0.818
ENSMUSG00000002111	Spi1	55.1667	61.7778	46.3333	58	65.1111	69.5556	73.3333	30.2222	31.1111	-1.33333	-1.18955	-1.37055	-1.12087	1.70109	-2.26812	4.1	3.8	0	0	67.9	3.9	0.586499	0.896	0.231	1	1	0.0312
ENSMUSG00000002129	Sf3a1	1311.89	1219.22	1192	1103.22	1220.11	1247.72	1212.44	1052.11	1109	-1.06317	1.03725	-1.06051	-1.10277	1.06206	-1.12915	3.2	17.1	4.2	0	100	0	0.848145	0.996	0.863	1	1	0.561
ENSMUSG00000002147	Stat6	2339.11	2163.33	2215.67	1843.67	2431	2256.22	2042.94	1871.56	1917.22	-1.11162	-1.00222	-1.10584	-1.10916	1.07141	-1.191	12.1	47.5	9.4	0	100	0	0.61404	1	0.721	1	1	0.352
ENSMUSG00000002190	Clgn	5.33333	2.88889	3.33333	6	0.111111	1.11111	2	2	0	4.2	3.7	2.8	1.13514	4.66667	-1.11111	44.5	13.5	-	92.8	0	-	1	0.762	0.642	1	1	1
ENSMUSG00000002204	Napsa	38829.3	45057.1	54623.3	72918.9	68277.1	52811.8	66158.4	66158.4	94053.6	-1.03744	-1.57733	-1.0955	1.52042	-1.25615	1.21082	26.2	3.7	18.2	76	0	49.7	0.493473	0.047	1	0.797	1	0.38
ENSMUSG00000002205	Vrk3	1458.67	1381.89	1284.67	1197.89	1594.89	1575.89	1594.67	1162.56	1288.94	-1.2847	-1.12279	-1.23924	-1.14421	1.01267	-1.30097	0	3.2	1.3	0	100	3.7	0.0771319	0.771	0.261	1	1	0.116
ENSMUSG00000002210	Smg9	412.111	351.167	355.722	396.444	423.056	466.333	438.444	255.222	302.833	-1.16582	-1.14885	-1.24049	-1.01477	1.34783	-1.57133	0	11.4	0	0	100	3.8	0.501906	0.73	0.211	1	1	0.0129
ENSMUSG00000002221	Paxip1	618.556	660.556	685.333	671	616.111	570.556	604.667	719.611	648.333	1.12155	1.0577	1.10107	1.06037	-1.00856	1.13116	30.8	20.1	19.9	100	0	19.7	0.410565	0.932	0.663	1	1	0.557
ENSMUSG00000002222	Rmnd5a	2898.11	2705.22	2963.78	2410.61	2360.11	2474.11	1970.78	3043.78	3076.78	1.13859	1.18709	1.24187	-1.0426	-1.13884	1.29667	43.2	12.9	23.8	0	0	35.5	0.509621	0.346	0.201	1	1	0.0399
ENSMUSG00000002227	Mov10	796	598.444	684.333	512.278	856.222	787.444	684.611	530.556	483.333	-1.31612	-1.1294	-1.39494	-1.16533	1.18022	-1.55332	3.1	17.1	1.2	0	100	4.1	0.321966	0.843	0.185	1	1	0.00951
ENSMUSG00000002228	Ppm1j	83.5	62.7778	45	39.8889	123.222	69.5556	88.4444	36.6667	14.1111	-2.08377	-1.20927	-2.08377	-1.72317	1.67177	-3.48359	0	34	0	0	49.5	2.7	0.0624938	0.799	0.111	1	1	0.00508
ENSMUSG00000002233	Rhoc	1858.67	2034.56	1762.56	1876.11	2841.33	2069.5	2235.5	1447.61	1354.11	-1.22875	-1.14841	-1.23467	-1.06996	1.29872	-1.5958	0	27.9	0	0	100	3.6	0.196872	0.579	0.0576	1	1	0.00863
ENSMUSG00000002249	Tead3	467.778	432.444	432.5	396.444	466.556	404.333	413	401.667	409.722	1.00356	1.08986	1.01957	-1.08599	1.02164	-1.01801	75.7	18.4	65.5	0	100	3.4	0.982741	0.979	0.998	1	1	0.901
ENSMUSG00000002250	Ppard	454.278	520.889	566.167	437.111	665.444	447.611	383.889	503.667	495	1.1207	1.0893	1.11555	1.02883	1.00462	1.11555	67	40.6	44.6	100	100	60.6	0.951654	1	1	1	1	1
ENSMUSG00000002257	Def6	65.4444	67.8889	83.9444	77.5556	104.444	83.7778	88.4444	83.7778	104.556	-1.09529	-1.32667	-1.09642	1.21125	-1.16615	1.0647	2.8	5.5	2.8	100	0	66.8	0.822414	0.573	0.74	1	1	0.992
ENSMUSG00000002265	Peg3	441.889	327.778	344.444	412.833	180	248.5	216.556	647.722	595.889	1.74846	1.77707	1.97345	-1.01636	-1.64221	2.87134	17.5	6.9	17.2	0	0	4.7	0.00852779	0.031	0.0219	1	0.561	2.54e-12
ENSMUSG00000002266	Zim1	35.7222	36.6667	29.3333	56.7778	27.2222	23.2222	16.7778	68.7778	88	1.85407	1.55861	2.01196	1.18956	-1.82065	3.3756	20.4	12.2	18.4	83.9	0	15.4	1	0.577	0.136	1	1	0.000363
ENSMUSG00000002274	Metrn	48.6667	64.7222	64.1111	65.2222	51.8333	45.6667	36.6667	55.8889	95	1.41606	1.24148	1.41058	1.14062	-1.16667	1.65207	35.6	19.4	21.7	100	0	22.6	1	0.814	0.277	1	1	0.204
ENSMUSG00000002279	Lmf1	724.556	694	779.944	884.111	908	786.111	924.278	659.667	780.778	-1.09131	-1.28018	-1.20705	1.17306	1.15524	-1.26072	8.7	4	0.8	100	100	3.4	0.893197	0.45	0.493	1	1	0.333
ENSMUSG00000002280	Narfl	1037.28	1125	1076.89	1002.78	1142.11	1244.28	1392.67	965.833	1054.78	-1.19661	-1.1509	-1.18953	-1.03972	1.02923	-1.23159	3.7	16.1	0	0	100	3.7	0.356924	0.625	0.322	1	1	0.215
ENSMUSG00000002289	Angptl4	1882.78	1633.11	4288.33	3213	6881	2817.11	3786.67	3360.67	1912.72	-1.0096	-2.15403	-1.47752	2.13355	1.42249	-1.43614	17.2	14.3	4.9	51.5	85.6	3.7	0.777224	0.379	0.343	0.0443	1	0.535
ENSMUSG00000002297	Dbf4	56.1111	81.3333	74.4444	84.0556	70.4444	83.7778	68.5556	72.6667	67.2222	1.125	-1.02506	1.04416	1.15319	1.13304	-1.00715	33.4	40.9	57.3	100	100	16.5	0.845687	0.992	0.986	1	1	0.96
ENSMUSG00000002307	Daxx	535.778	537.722	508.5	483.222	601.5	532.944	563.667	457.333	453.556	-1.13674	-1.05015	-1.13674	-1.08246	1.08874	-1.23762	3.7	18.8	0	0	100	3.5	0.615747	0.971	0.568	1	1	0.296
ENSMUSG00000002308	Cd320	449.889	482.278	454.222	566.333	603.722	635.333	685.556	427.722	479.111	-1.24507	-1.36313	-1.36143	1.09482	1.12541	-1.40121	2.9	6	1	100	100	3.7	0.308654	0.172	0.0967	1	1	0.0512
ENSMUSG00000002319	Ipo4	1332.33	1250.28	1182.56	1055.11	1351.44	1293.33	1233.67	1036.33	1080.39	-1.15597	-1.00157	-1.14305	-1.15415	1.05714	-1.22202	0	46.5	1.4	0	100	3.8	0.526346	1	0.619	1	1	0.272
ENSMUSG00000002320	Tm9sf1	2244.78	2043.94	1927.78	1577.83	1992.44	2038.67	1847.89	1687.78	1871.56	-1.13672	1.07625	-1.04884	-1.22339	-1.01532	-1.11956	3.6	19.8	12.3	0	0	3.9	0.547977	0.833	0.919	1	1	0.676
ENSMUSG00000002324	Rec8	9.33333	14.4444	3.33333	58	20.8889	9.33333	14.5556	8.33333	23.4444	2.10687	-1.2243	-1.2243	2.57944	1.93007	1.0916	58.1	37.2	20.9	56.8	65.5	73.6	1	0.961	0.952	1	1	1
ENSMUSG00000002325	Irf9	310.556	319.444	324	315.389	376.778	379	676.333	333.111	477.333	-1.18551	-1.20317	-1.17803	1.0149	-1.26753	1.06919	0	41.5	2.4	100	0	76.1	0.285682	0.639	0.342	1	1	0.843
ENSMUSG00000002326	Gmpr2	550.333	547.444	575.333	580.222	745.833	641	732.111	528.667	531.222	-1.26712	-1.33381	-1.33381	1.05263	1.09026	-1.38149	0	2.9	0.8	100	100	0	0.330837	0.325	0.183	1	1	0.116
ENSMUSG00000002329	Mdp1	931.111	917	856.389	964.111	1167	1135.22	1274.44	819.778	775.333	-1.28207	-1.26291	-1.31612	-1.01517	1.1413	-1.46322	0	6.9	0	0	100	0	0.0948208	0.269	0.0649	1	1	0.00921
ENSMUSG00000002332	Dhrs1	4373	3643.22	4002.33	3480.11	4503.78	4660	4742	3023.89	2926.33	-1.24558	-1.16264	-1.30838	-1.07134	1.25751	-1.56633	3.1	5	1.3	0	100	2.3	0.0604437	0.611	0.111	1	1	0.00103
ENSMUSG00000002341	Ncan	0	1.77778	0	0	0.111111	2	0	0	0	1	8	1	1	1	1	-	-	-	-	0	-	1	1	1	1	1	1
ENSMUSG00000002342	Tmem161a	800.222	871.556	635.278	867.444	675.222	876.222	833.667	779.833	766	-1.10954	1.00267	-1.05524	-1.1125	-1.02869	-1.0786	18.6	51.1	11.8	0	0	13.5	0.890675	0.965	0.996	1	1	0.959
ENSMUSG00000002343	Armc6	185.667	219.778	212.667	225.778	295.889	179.056	266	190.667	229	-1.21338	-1.31214	-1.23022	1.08139	1.04474	-1.26767	9.3	15.3	3.9	100	100	10.6	0.831321	0.794	0.541	1	1	0.718
ENSMUSG00000002345	Borcs8	477.333	464.222	455	547.333	624.833	474.444	703.556	405.778	464	-1.24676	-1.32724	-1.3463	1.06455	1.1524	-1.43677	2.8	9.4	1.4	100	100	2.8	0.602511	0.535	0.188	1	1	0.212
ENSMUSG00000002346	Slc25a42	3822.89	2724.22	4274.22	2565.89	4564.44	2991.11	2998.44	2645.22	2579.83	1.14061	1.09175	-1.11685	1.04475	1.3091	-1.14772	73.2	44.3	11.6	100	74.6	0	0.896671	0.992	0.757	1	1	0.424
ENSMUSG00000002365	Snx9	2095.78	2226.11	2234.17	2266.17	2009.78	2027	1892.94	2131.44	2291.72	1.11961	1.07522	1.10964	1.04129	1.01745	1.10041	37.2	13.3	23.2	100	100	19.1	0.447943	0.837	0.63	1	1	0.587
ENSMUSG00000002372	Ranbp3	815.556	890.944	906	893.889	1043.39	967.111	1102.11	922.111	827.778	-1.15939	-1.22284	-1.16917	1.05473	1.02857	-1.19252	2.9	3	1	100	100	3.3	0.499117	0.475	0.397	1	1	0.393
ENSMUSG00000002379	Ndufa11	1869.28	1971.28	2208.67	2803.56	2442.67	2384	3247.39	2242.39	2232.44	1.02597	-1.27204	-1.10003	1.30508	1.12009	-1.09174	77.4	20.2	3	100	100	2.3	0.717976	0.261	0.325	1	1	0.464
ENSMUSG00000002384	Bmp8b	1.33333	0.888889	3.33333	6	2.88889	3.11111	3.11111	4	1	1.5	-2.8	-1.33333	4.2	1.86667	-1.24444	20.4	2.6	18.2	40.6	51.6	31.4	1	0.932	0.994	1	1	1
ENSMUSG00000002393	Nr2f6	1495.89	1640	1430.67	1523.67	1673.67	1552.78	1890.67	1379.33	1283.78	-1.13302	-1.06743	-1.14378	-1.06145	1.10935	-1.25693	3.7	30.4	0	0	100	2.8	0.416228	0.867	0.426	1	1	0.134
ENSMUSG00000002395	Use1	1134.89	1139.78	1060.28	1161.22	1180.56	1463.78	1495.17	1033	1031.44	-1.31783	-1.28703	-1.33364	-1.02393	1.07608	-1.41808	0	3.3	0	0	100	2.8	0.291006	0.46	0.186	1	1	0.0732
ENSMUSG00000002396	Ocel1	547.333	586	482.278	559.167	727.333	409.556	734.778	443.778	453.556	-1.39678	-1.28353	-1.41283	-1.08823	1.1606	-1.6211	6.5	19.7	2	0	100	10	0.681656	0.973	0.458	1	1	0.461
ENSMUSG00000002409	Dyrk1b	596.333	520.889	468.333	459.778	609	568.389	432.944	482.667	464	-1.22483	-1.0175	-1.19535	-1.20376	-1.01999	-1.20082	7.7	47.5	9	0	0	8.4	0.667593	0.992	0.802	1	1	0.644
ENSMUSG00000002413	Braf	1050.22	954.111	927	720.444	757.944	901.111	738.889	961.444	814.889	1.08678	1.32222	1.24093	-1.21663	-1.07824	1.17181	64.4	4.3	22.5	0	0	20.9	0.854141	0.359	0.597	1	1	0.66
ENSMUSG00000002416	Ndufb2	1021.33	1152.89	1455	1538.78	1265.67	1579.83	2441.78	1418.33	1293.89	-1.05541	-1.45324	-1.16497	1.37694	1.10381	-1.16497	19.6	17	3.5	100	100	7.8	0.672811	0.53	0.338	0.648	1	0.657
ENSMUSG00000002428	Hltf	744.167	824.556	689.222	556.556	687.667	643.944	559.444	588.222	550.111	-1.0338	1.21806	-1.00818	-1.25923	1.09439	-1.13138	23.7	8.3	26.3	0	100	3.7	0.984607	0.406	0.906	1	1	0.703
ENSMUSG00000002455	Prpf6	1642.78	1473.67	1501.44	1412	1506.5	1739.67	1598.67	1519	1418.94	-1.09744	-1.02596	-1.07469	-1.06968	-1.00841	-1.08829	3.8	33.9	2.5	0	0	4.6	0.575387	0.992	0.76	1	1	0.687
ENSMUSG00000002458	Rgs19	54.2222	75.7778	64.1111	62.7778	66.4444	73.3333	84.4444	79.8889	79.8889	-1.15587	-1.12821	-1.04845	-1.02452	-1.25919	1.08939	0	26.3	20.6	0	0	49.4	0.780306	0.935	0.906	1	1	0.925
ENSMUSG00000002459	Rgs20	0	0	0.888889	3.33333	1.55556	1.11111	0	2	0	1.9	1	-2.5	1	2.11111	-1.11111	-	-	-	-	0	-	1	1	1	1	1	1
ENSMUSG00000002475	Abhd3	2347.94	2260.11	2161.89	1770.11	2655.67	2681.78	2514.89	1798.89	1686.11	-1.3508	-1.15262	-1.34098	-1.17194	1.12826	-1.52406	0	3.1	0	0	100	2.7	0.0705311	0.695	0.104	1	1	0.00408
ENSMUSG00000002477	Snrpd1	403.333	413.667	396.667	458.056	551.444	511.444	601.778	368.167	365.556	-1.29035	-1.34993	-1.37861	1.04617	1.16491	-1.50314	0	6.1	0	100	100	0	0.222605	0.22	0.0698	1	1	0.0203
ENSMUSG00000002486	Tchp	157.111	146.667	133.111	136.556	172.333	192.222	174.667	164.5	138	-1.29543	-1.14996	-1.22717	-1.12649	-1.12176	-1.15482	0	11.3	0.8	0	0	0	0.360191	0.78	0.43	1	1	0.623
ENSMUSG00000002489	Tiam1	201.722	193.111	133.111	168.611	58.7778	96.4444	72.4444	156	189.444	2.08244	2.72508	2.47124	-1.3086	-1.14491	2.3842	13.1	3.1	23.1	0	0	12.7	0.0479177	9.41e-05	9.18e-05	1	1	0.000573
ENSMUSG00000002496	Tsc2	2133.67	2004.89	2222.61	2118.22	1842.44	1875.78	1695.06	2171	2363.61	1.17801	1.12312	1.16819	1.04888	-1.04464	1.2306	26.2	8.8	24.7	100	0	22.9	0.247054	0.653	0.34	1	1	0.155
ENSMUSG00000002500	Rpl3l	94.2222	53.8889	79.6667	35.7778	187.833	86.9444	66.7778	42.5556	35.8889	-1.50626	-1.17404	-1.803	-1.28296	1.47167	-2.21671	9.8	43.3	1.5	0	76.4	0	0.301572	0.858	0.263	1	1	0.291
ENSMUSG00000002504	Slc9a3r2	1368.89	1401.22	1515.72	1364.89	1555.61	1659.44	1570.67	1408.44	1464.11	-1.09051	-1.13401	-1.11804	1.03989	1.0028	-1.09357	0	5.9	1.6	100	100	5.1	0.584145	0.658	0.596	1	1	0.639
ENSMUSG00000002524	Puf60	1989.5	2100.89	2067.78	2051.89	2438.72	2447.5	2594.56	1895.33	1903.44	-1.1882	-1.19671	-1.21122	1.00716	1.08447	-1.28857	3	5.6	0	100	100	3.1	0.102086	0.411	0.204	1	1	0.0793
ENSMUSG00000002546	Golga2	1628.56	1555.61	1520.78	1589.44	1501.44	1537.28	1266.56	1613.89	1651.61	1.03574	1.06037	1.06675	-1.02377	-1.04992	1.08745	46	33.6	21.5	0	0	40.4	0.712638	0.79	0.661	1	1	0.523
ENSMUSG00000002550	Uck1	1532.11	1594.22	1596.33	1797.11	1770.11	1905.28	1934.33	1545.78	1536.44	-1.12292	-1.21886	-1.21355	1.08544	1.10097	-1.2363	2.9	3.3	0	100	100	3.4	0.504388	0.498	0.427	1	1	0.274
ENSMUSG00000002565	Scin	847.722	990.778	860.111	957.111	585.889	706	962.556	1047.56	1087.11	1.28698	1.30205	1.37952	-1.01171	-1.17469	1.5118	50.4	14.9	23.9	0	0	33	0.474189	0.727	0.179	1	1	0.135
ENSMUSG00000002578	Ikzf4	50.3333	46.1111	42.3333	35.7778	43.7778	43.3889	24.1111	42.5556	44.5556	-1.11095	1.1114	1.00384	-1.23471	-1.11522	1.00384	21.6	46	73.2	0	0	54.5	1	0.807	0.777	1	1	0.82
ENSMUSG00000002580	Mien1	1175.22	1245.78	1232.67	1231.44	1722.33	1683.11	2105.11	992.444	985	-1.39793	-1.42283	-1.4313	1.01781	1.24611	-1.74198	3.1	5.6	0.8	100	100	0	0.0102255	0.015	0.00106	1	1	1.08e-05
ENSMUSG00000002588	Pon1	3	12.3333	1.77778	12.8889	0.111111	8.33333	5.11111	1	3	1.43478	1.5	-1.7037	-1.04545	3.66667	-2.55556	75.2	37.7	14.9	16.7	57.2	13.5	1	0.907	0.954	1	1	0.835
ENSMUSG00000002602	Axl	731	976.5	796.222	829.278	684.056	781.333	714.778	805.222	919.278	1.13707	1.19443	1.14336	-1.05045	-1.0609	1.20632	19.3	17	22.6	0	0	16.8	0.518524	0.64	0.504	1	1	0.394
ENSMUSG00000002603	Tgfb1	345.611	382.444	273.5	342.778	395.056	394.111	331.611	291.444	262.889	-1.279	-1.08264	-1.24282	-1.18138	1.11175	-1.42193	6.5	17.8	1.3	0	100	3.1	0.512574	1	0.475	1	1	0.162
ENSMUSG00000002608	Ccdc97	883.056	863.333	861	778.944	1009.67	862.556	918.333	808.333	833.667	-1.11996	-1.05169	-1.08379	-1.06491	-1.00125	-1.11855	0	29.1	0	0	0	2.4	0.610452	0.937	0.66	1	1	0.585
ENSMUSG00000002617	Zfp40	110.111	124.333	113.556	86.6667	99	108	61.7778	132.222	92.5556	1.01122	1.18406	1.12963	-1.17092	-1.12264	1.13524	59.1	27.7	53.2	0	0	45.8	0.754257	0.621	0.534	1	1	0.618
ENSMUSG00000002625	Akap8l	731	600.222	632.944	746.889	749.444	541.333	688.5	829.111	674.056	1.00206	-1.03439	1.02037	1.03652	-1.08938	1.09162	65.7	38.6	64.7	100	0	51.4	0.854141	1	0.846	1	1	0.633
ENSMUSG00000002633	Shh	13.7778	10.3333	11.2222	42.3333	13.4444	12.7222	11.2222	11.5556	18.6667	2.1048	-1.0553	-1.00439	2.2212	1.77206	1.18777	38	34.3	25.9	59.7	66.8	32.9	1	1	0.769	1	1	0.878
ENSMUSG00000002635	Pdcd2l	248.333	281.944	219.556	271.778	276.778	342.444	409.556	233.444	234.111	-1.39394	-1.29157	-1.41962	-1.07926	1.05086	-1.46483	0	15.3	0	0	100	2.9	0.294303	0.523	0.0982	1	1	0.113
ENSMUSG00000002658	Gtf2f1	718.333	803.667	830.333	928.556	970.333	815.556	984.333	819.778	829	-1.10335	-1.27508	-1.17703	1.15564	1.06678	-1.17703	12.7	3.5	1.4	100	100	6.7	0.893708	0.493	0.609	1	1	0.633
ENSMUSG00000002660	Clpp	1401.89	1453.11	1418.22	1528.61	1662.22	1770.89	2163.33	1203.89	1334.11	-1.20189	-1.24055	-1.2559	1.03217	1.16108	-1.3955	3.7	12.2	0	100	100	2.4	0.188161	0.239	0.0715	1	1	0.0214
ENSMUSG00000002661	Alkbh7	274.444	352.611	322.889	371.111	324.833	398.111	488.167	307.111	364.889	-1.14729	-1.26978	-1.17872	1.10676	1.03274	-1.18485	6.4	14	0.8	100	100	6.9	0.67819	0.616	0.369	1	1	0.579
ENSMUSG00000002664	Pspn	6.11111	8.33333	6.11111	15.1111	12.1111	7.22222	16.7778	14.5556	8.11111	-1.14136	-1.67692	-1.47297	1.46923	-1.06806	-1.06863	18.8	13.9	13.1	64.6	0	21.9	1	0.838	0.85	1	1	1
ENSMUSG00000002668	Dennd1c	198	210	229.889	196	308.556	279.667	278.5	225.556	205.778	-1.31333	-1.37092	-1.34527	1.04385	-1.01278	-1.29675	3	6.2	1.1	100	0	3	0.229313	0.234	0.122	1	1	0.213
ENSMUSG00000002679	Med6	229.889	290.667	282.889	313.222	318.333	349.444	401.667	308.278	229	-1.17241	-1.34258	-1.21852	1.14514	1.1095	-1.3008	3.8	9.2	0	100	100	0	0.543749	0.27	0.209	1	1	0.199
ENSMUSG00000002688	Prkd1	256.778	224.778	217.778	188.5	185.389	191	173.611	199.167	203.111	1.09574	1.29877	1.13515	-1.18529	1.00994	1.08496	28	6.7	13.9	0	100	34.7	0.603855	0.435	0.567	1	1	0.822
ENSMUSG00000002699	Lcp2	42.6667	39.7778	26.1111	21.2222	45	38.1111	26.1111	15.4444	18.6667	-1.61033	1.08163	-1.61033	-1.74178	1.38762	-2.23453	0	44	10.3	0	90.8	3.7	1	0.963	0.587	1	1	0.182
ENSMUSG00000002718	Cse1l	1147.17	1216.33	1296.39	1304.72	1131.17	999.667	1032.28	1325.11	1208.67	1.25989	1.1448	1.21708	1.10053	1.02657	1.22728	6.7	5.6	7.9	100	100	13.3	0.132401	0.768	0.406	1	1	0.318
ENSMUSG00000002728	Naa20	651.111	779.833	820.333	967.222	899	770.889	1024.67	779.833	717	-1.00584	-1.25651	-1.15281	1.24921	1.19422	-1.2012	24.5	9.7	7.2	100	100	3.4	0.974642	0.432	0.539	1	1	0.361
ENSMUSG00000002731	Prkra	365.111	366.444	362	365.222	303.611	371.222	418.889	328.889	330.778	-1.02093	-1.01488	-1.02109	-1.00596	1.10241	-1.12548	33.5	46	24.2	0	100	8.2	0.971189	1	0.94	1	1	0.757
ENSMUSG00000002732	Fkbp7	58.5556	86.0556	98.1111	86.6667	93.6667	92.5556	93.6667	88	64	-1.01383	-1.29543	-1.08459	1.27776	1.21564	-1.23246	34.4	0	0	100	100	3.5	0.952523	0.701	0.679	1	1	0.644
ENSMUSG00000002733	Plekha3	677.667	756.222	765.778	835	771.056	682.778	778.833	860.556	767.778	1.03804	-1.07547	-1.00558	1.11639	-1.01721	1.05591	49.6	16.4	18	100	0	53	0.682212	0.992	0.907	1	1	0.728
ENSMUSG00000002741	Ykt6	2291.72	2417.89	2365.94	2805.44	2272.5	2541.67	2553.44	2646.56	2571.22	1.01732	-1.07935	-1.01889	1.09805	-1.00897	1.02645	71.8	17	29.4	100	0	41	0.872682	0.979	0.961	1	1	0.82
ENSMUSG00000002748	Baz1b	2168.33	1836.5	2169.33	1766.61	1731.78	1800.33	1504.33	2070.78	2126.56	1.13639	1.15628	1.21186	-1.0175	-1.06641	1.21186	44.5	20.2	17	0	0	33.7	0.494992	0.492	0.332	1	1	0.17
ENSMUSG00000002763	Pex6	1945.33	1922.22	1987.11	2079.11	2357.44	2088.89	2210.28	1706.89	2100	-1.08714	-1.14298	-1.12412	1.05137	1.06812	-1.1612	3.2	7.1	1.3	100	100	6.4	0.570377	0.661	0.548	1	1	0.417
ENSMUSG00000002767	Mrpl2	1377.78	1356.94	1186.94	1326.89	1398.39	1755.67	1907.78	1093.44	1144.06	-1.3968	-1.28398	-1.3968	-1.08787	1.1235	-1.56931	2.1	10.8	1.2	0	100	3.9	0.133563	0.467	0.0638	1	1	0.0238
ENSMUSG00000002768	Mea1	1021.33	1174.44	1096.11	1274.22	1282.22	1438	1853.89	965.833	1131.33	-1.21333	-1.30979	-1.29117	1.0795	1.13026	-1.37137	2.6	17.4	0.9	100	100	4.6	0.309004	0.361	0.0511	1	1	0.141
ENSMUSG00000002769	Gnmt	806.333	747.778	872.778	866.556	936.167	973.333	1190.78	844.5	717	-1.1192	-1.25259	-1.1792	1.11918	1.11389	-1.24666	3.6	11.3	1.2	100	100	0	0.460383	0.202	0.169	1	1	0.112
ENSMUSG00000002771	Grin2d	16.8889	11.3333	10.4444	8.33333	14.8889	16.6667	7.11111	10.4444	13.2222	-1.5858	-1.05512	-1.36735	-1.50296	-1.26036	-1.25822	6.4	49.1	8.2	0	0	17.3	1	1	0.93	1	1	0.985
ENSMUSG00000002778	Kdelr1	3645.44	3300.11	3446.67	3173.78	3513.11	3703.89	3568.22	3030.11	3352.11	-1.07794	-1.02748	-1.07279	-1.04911	1.03733	-1.11818	3.4	31.2	3.3	0	100	3.7	0.41251	0.992	0.751	1	1	0.553
ENSMUSG00000002781	Tmem143	997	1032.11	948.722	994.333	909.444	1167	1100	871.556	959.889	-1.13224	-1.08422	-1.12577	-1.04429	1.06094	-1.20124	7.4	22.7	2	0	100	4	0.805142	0.985	0.717	1	1	0.492
ENSMUSG00000002791	Pdxk-ps	4.55556	6.22222	8.55556	8.33333	5.44444	7.22222	9.22222	11.5556	10.8889	1.16923	-1.34021	1.16923	1.56701	-1.32895	1.55385	49.3	19.8	65.2	77.4	0	36.2	1	1	0.931	1	1	0.716
ENSMUSG00000002797	Ggct	558.333	549.056	452.944	399.278	736.889	671.667	562.722	320.444	211.889	-1.57627	-1.21306	-1.57627	-1.29941	1.60092	-2.52348	3.5	9.8	1.3	0	68.8	2.9	0.0444033	0.607	0.0851	1	1	1.47e-06
ENSMUSG00000002799	Jag2	156.333	144.222	147.111	121	108.444	144.167	100.278	123.333	142.556	1.23617	1.38576	1.32223	-1.12101	1.00836	1.22592	35.8	7	30.3	0	100	41.4	0.679081	0.614	0.595	1	1	0.776
ENSMUSG00000002803	Btbd6	570.167	543.778	524.056	506.333	672.333	601.889	637	554.556	544	-1.23643	-1.14368	-1.1712	-1.08109	-1.06616	-1.1597	0	7.4	1.3	0	0	0	0.282566	0.741	0.439	1	1	0.526
ENSMUSG00000002804	Nudt14	393.778	451	413.278	486.278	428	562.278	783.444	407.667	395.111	-1.25012	-1.33119	-1.36983	1.06484	1.12055	-1.40083	6.7	20.8	0	100	100	0	0.469892	0.651	0.161	1	1	0.385
ENSMUSG00000002808	Epdr1	215.667	141.444	211.222	197.111	197.444	202.111	278.5	165.667	157.333	1.01017	-1.13192	-1.11424	1.14343	1.26419	-1.25146	83.4	37.7	8.2	100	100	2.7	0.88777	0.735	0.358	1	1	0.206
ENSMUSG00000002812	Flii	2318.56	2153.56	2136.22	2012.22	2019	1979	1982	2149.28	2310.56	1.04653	1.12818	1.08548	-1.07802	-1.07506	1.12508	18.3	3.4	10.2	0	0	9.8	0.876152	0.741	0.72	1	1	0.587
ENSMUSG00000002814	Top3a	191.889	215.611	216.556	164.778	199.111	160.778	126.056	193.556	153.667	1.1859	1.26728	1.19869	-1.06862	1.09824	1.07982	48.1	13.7	41.3	0	100	54.1	0.578628	0.586	0.591	1	1	0.896
ENSMUSG00000002820	Atg4d	1214.67	1291.11	1186.94	1300.78	1163.78	1433.39	1458.67	1190.78	1208.67	-1.15237	-1.14407	-1.18299	-1.00726	1.03679	-1.19477	10	16.9	2.9	0	100	9.5	0.77478	0.901	0.7	1	1	0.587
ENSMUSG00000002825	Qtrt1	98	110.222	79.6667	110.111	133.111	95.6667	113.111	89.7778	67.2222	-1.19204	-1.08645	-1.20473	-1.09719	1.20878	-1.44091	13.2	32.7	1.6	0	100	0	0.75246	0.962	0.498	1	1	0.263
ENSMUSG00000002831	Plin4	153.667	230.056	90.1111	357.778	67.6667	467.556	192.333	160.667	111.556	1.16436	-1.00246	-1.22375	1.16722	1.64531	-1.41306	75	46.9	11.7	67.1	69.8	12.5	0.978374	0.996	0.805	1	1	0.775
ENSMUSG00000002833	Hdgfrp2	796	755	783.333	814.722	919.556	838.444	882.222	737.722	713	-1.10412	-1.13762	-1.14698	1.03034	1.10156	-1.21625	0	3.9	0	100	100	3.3	0.675694	0.746	0.525	1	1	0.328
ENSMUSG00000002835	Chaf1a	46.5556	58.8333	60	58	39.7778	46.7778	64	68.7778	55.3333	1.26128	1.12648	1.24881	1.11966	-1.05179	1.3266	51.4	24	39.3	100	0	39.6	1	1	0.788	1	1	0.707
ENSMUSG00000002844	Adprh	432.944	451	409.611	466.556	493.889	542.444	572	395.611	498.222	-1.23822	-1.22733	-1.22733	-1.00888	-1.02016	-1.21375	4.7	4	1.1	0	0	3.7	0.374366	0.555	0.355	1	1	0.42
ENSMUSG00000002845	Tmem39a	291.111	236.944	273.5	267.333	295.167	252.944	278.5	256.778	252.944	-1.02989	-1.05481	-1.06275	1.0242	1.06104	-1.09275	15.2	29.5	10	100	100	4	0.949778	0.996	0.907	1	1	0.846
ENSMUSG00000002846	Timmdc1	606.222	700.667	654.222	695.444	710.333	702	933.778	614.833	639	-1.05261	-1.08706	-1.09855	1.03273	1.07643	-1.13306	0	40	1.1	100	100	3.6	0.593324	0.661	0.362	1	1	0.322
ENSMUSG00000002847	Pla1a	310.556	392.444	466.222	582.778	390.611	435.778	509.278	752	630.222	1.2036	-1.23977	1.2036	1.49218	-1.31766	1.58593	35.9	13.7	49.9	74.4	0	17.6	0.45016	0.438	0.752	0.65	1	0.00702
ENSMUSG00000002870	Mcm2	202.333	259.444	263.389	322.111	283.167	221	324.778	177.944	277	1.03384	-1.22642	-1.0832	1.26793	1.28697	-1.24484	63.1	14.4	18.4	100	100	12.7	0.800841	0.755	0.772	1	1	0.649
ENSMUSG00000002871	Tpra1	661.833	605.444	619.778	644.889	768.889	682.778	673.278	637.778	609.833	-1.07978	-1.07755	-1.08588	-1.00206	1.01367	-1.09454	0	23.2	0	0	100	0	0.63395	0.808	0.617	1	1	0.599
ENSMUSG00000002881	Nab1	1207.67	1202.44	1249.67	1181.56	1231.22	1093.56	1093.56	1314.33	1128	1.11161	1.10196	1.10196	1.00876	-1.00457	1.11669	20.3	5	14.1	100	0	8.6	0.656657	0.948	0.834	1	1	0.798
ENSMUSG00000002885	Adgre5	529.222	501.333	644	446	602.611	775.111	705.444	548.056	531.222	-1.29439	-1.36906	-1.33047	1.05768	1.00993	-1.30725	6.7	3.7	0	100	100	0	0.434694	0.21	0.147	1	1	0.184
ENSMUSG00000002897	Il17ra	992.111	840.222	1002.11	821.444	1028.39	959.667	915.111	1039.39	909.556	-1.05252	-1.04748	-1.00929	-1.00481	-1.06876	1.01543	20.5	30.5	21.8	0	0	73.8	0.9081	0.961	0.922	1	1	1
ENSMUSG00000002900	Lamb1	3440.89	3352.11	3231.44	3360.67	2830.11	2748	2770.44	3559.78	4175.33	1.18972	1.22598	1.22752	-1.03047	-1.17339	1.39601	9.1	3.4	8.1	0	0	8.9	0.258825	0.382	0.182	1	1	0.0191
ENSMUSG00000002908	Kcnn1	129.222	101.778	155.333	171.056	124.333	142.778	130.111	128.444	159.667	1.25427	-1.1265	1.09351	1.41294	1.13286	1.10717	13.3	24	45.5	91.9	100	28.9	0.423262	0.884	0.9	1	1	0.866
ENSMUSG00000002910	Arrdc2	414.444	343.222	748.167	707.556	1681.78	687.722	459.444	759.333	546.778	1.05836	-1.81537	-1.09655	1.92132	1.11455	-1.05308	62.6	35.9	23.4	49.4	100	22.6	0.803901	0.671	0.502	0.0044	1	0.821
ENSMUSG00000002944	Cd36	24079.4	23084.8	17415	5180.56	14747.2	20610.1	18780.7	7397.44	4274.22	-1.66233	1.25566	-1.51381	-2.08732	1.93593	-3.21816	13.7	12.6	14.7	0	68.4	3.3	0.548649	0.191	0.723	0.966	1	1.85e-06
ENSMUSG00000002948	Map2k7	668.111	574	603	640.278	702	629.667	603.778	689.444	624	-1.01291	-1.01387	1.00393	1.00094	-1.05644	1.04297	20.8	39.2	68.8	100	0	56.2	0.930403	0.992	0.974	1	1	0.985
ENSMUSG00000002949	Timm44	1587.67	1643.39	1576.94	1723	1690.39	1930.83	1960.44	1420.44	1427.72	-1.17022	-1.19517	-1.22027	1.02132	1.15862	-1.35584	5.5	4	0	100	100	0	0.418055	0.652	0.358	1	1	0.0957
ENSMUSG00000002957	Ap2a2	5690.44	5873.67	6136.11	6409.89	5739.56	5482.33	4812.22	6086.11	6143.06	1.14422	1.05467	1.11469	1.08491	1.02591	1.11532	40.6	34.3	21	100	100	41.6	0.606483	0.865	0.556	1	1	0.459
ENSMUSG00000002963	Pnkp	708	682	653.222	614.833	717.889	823.333	781.889	562.833	600.056	-1.23321	-1.12502	-1.23321	-1.09617	1.09044	-1.34474	0	11.9	1	0	100	3	0.303037	0.816	0.319	1	1	0.11
ENSMUSG00000002968	Med25	2016.33	2012.56	1782.28	1914.89	2007.56	2142.94	1966.67	1759.89	1843.28	-1.086	1.00343	-1.06837	-1.08972	1.02609	-1.11433	0	52	3.9	0	100	0	0.47597	1	0.76	1	1	0.549
ENSMUSG00000002980	Bcam	2888.44	3464	2343.56	3668.11	2033.44	2620.33	3233.56	2763.22	3499.44	1.14712	1.21214	1.21214	-1.05669	-1.04175	1.19501	60.2	19.1	41.4	0	0	48.8	0.766758	0.723	0.529	1	1	0.622
ENSMUSG00000002981	Clptm1	6771.56	6375	6558.44	6296.06	7264.11	6429.56	6678.33	5685.56	5990	-1.03907	-1.01598	-1.05411	-1.02272	1.10098	-1.14399	3.1	40	2.1	0	100	0	0.386807	0.992	0.747	1	1	0.395
ENSMUSG00000002983	Relb	130.667	116.056	131.333	155.333	199.111	127.722	188.056	139.222	167.556	-1.31202	-1.52443	-1.39014	1.1619	-1.07016	-1.22601	6.8	7.2	2.6	100	0	12.1	0.747406	0.458	0.446	1	1	0.812
ENSMUSG00000002984	Tomm40	1343.17	1299.56	1307.56	1432	1393.11	1583.94	1806.06	1244	1294.56	-1.15635	-1.19872	-1.2151	1.03664	1.07918	-1.24791	6.8	11.8	0	100	100	0	0.451665	0.472	0.311	1	1	0.183
ENSMUSG00000002985	Apoe	3964.78	5393.56	5750.78	7021.22	6300.56	4112.44	5822.67	8162.67	10849.8	1.09675	-1.24438	1.09675	1.36477	-1.4886	1.63262	45.7	17.2	56.9	91.3	0	32	0.801684	0.877	0.663	1	1	0.0202
ENSMUSG00000002996	Hbp1	2448.11	2353.17	2347.94	2389.22	2263.56	2150.94	1835.72	2232.44	2226.83	1.10118	1.11609	1.0928	-1.01353	1.06232	1.03659	44.1	20.5	22	0	100	48	0.600504	0.63	0.618	1	1	0.79
ENSMUSG00000002997	Prkar2b	267.556	322.667	156.222	193.333	84.3333	573.667	211.556	133.833	148.5	-1.21043	1.39496	-1.21043	-1.68849	1.2381	-1.49862	16	31.1	21.1	0	100	11.6	0.73015	1	0.721	0.291	1	0.724
ENSMUSG00000003031	Cdkn1b	910.889	933.778	796.222	781.556	805.111	694.333	713.556	996.944	900.667	1.10557	1.29259	1.26939	-1.16915	-1.20271	1.32969	28.9	3.2	4.7	0	0	10.1	0.710953	0.373	0.37	1	1	0.149
ENSMUSG00000003032	Klf4	218.778	224.778	222.444	291	262.889	228.944	224.833	210.833	170.444	1.12133	-1.03231	-1.03777	1.15757	1.34664	-1.20093	34.4	40.9	5.8	100	90.7	0	0.748955	0.959	0.847	1	1	0.407
ENSMUSG00000003033	Ap1m1	1151.67	1147.56	1047	976.444	1264.83	1195.44	1201.67	939.222	986.556	-1.18774	-1.04528	-1.18184	-1.13629	1.05072	-1.24798	2	21.3	0.9	0	100	2.8	0.312208	0.943	0.428	1	1	0.175
ENSMUSG00000003037	Rab8a	2035.17	2012.56	2178.78	2274.33	2332.22	2317.89	2486.22	1907.61	1996.56	-1.04746	-1.15236	-1.15236	1.10015	1.1406	-1.19473	0	6.6	0	100	100	0	0.584796	0.561	0.487	1	1	0.249
ENSMUSG00000003038	Hmgn2	489.611	532.333	399.778	532.778	490.5	446.222	418.889	327.778	295.222	1.04495	1.14511	-1.00344	-1.09585	1.49688	-1.4325	66.1	7.9	23.1	0	74.1	4.4	0.870492	0.783	0.911	1	1	0.052
ENSMUSG00000003039	Fam32a	2333.44	2329.94	2248.56	2416.94	2762.06	2300.89	2912.78	2179.89	2228.83	-1.18403	-1.18457	-1.20653	1.00045	1.05824	-1.253	6.6	8.7	1.8	100	100	3.2	0.439197	0.682	0.446	1	1	0.279
ENSMUSG00000003051	Elf3	408.056	554.556	440.556	777.111	566	374.222	698	512.333	474.278	1.07568	-1.17597	-1.14736	1.26496	1.23419	-1.14736	64.7	30.5	13.8	83	86.1	16.7	0.797019	0.957	0.966	1	1	0.882
ENSMUSG00000003053	Cyp2c29	0	0	1.77778	0	0.111111	0	1.11111	0	4	8	1	1	1	-2.25	18	-	-	-	-	0	-	1	1	1	1	1	1
ENSMUSG00000003062	Stard3nl	682	594.667	527	516.5	627.333	757.667	692.167	404.556	395.889	-1.32663	-1.08433	-1.32663	-1.22345	1.30365	-1.72946	0	26.8	0	0	100	0	0.142037	0.904	0.138	1	1	0.000707
ENSMUSG00000003068	Stk11	1838.67	1788.11	1783.89	1868.33	2141.11	2003.22	2195.56	1756.89	1737.22	-1.1725	-1.18072	-1.19883	1.00702	1.04525	-1.22555	0	3.3	1.3	100	100	0	0.264049	0.6	0.397	1	1	0.278
ENSMUSG00000003070	Efna2	6.11111	11.3333	12.1111	6	14.8889	13.6667	13.4444	11.5556	19.6667	-1.5092	-1.56688	-1.19417	1.03822	-1.72393	1.14228	3.7	6.4	5.3	91.7	0	57	1	0.831	0.818	1	1	0.945
ENSMUSG00000003072	Atp5d	10201.9	10347.2	10902.8	13226.4	12138.7	12138.7	14021.2	11468.1	12066.6	-1.00614	-1.18143	-1.08522	1.17422	1.02526	-1.03156	22.1	9.8	8.8	100	100	0	0.341735	0.31	0.575	1	1	0.715
ENSMUSG00000003099	Ppp5c	2171.67	2140.22	2353.89	2387.17	2624.39	2138.06	2266.17	2474.56	2356.78	1.04605	-1.05112	1.03935	1.09953	-1.01904	1.06597	56	41.2	59.3	100	0	46.6	0.983741	0.866	0.989	1	1	0.933
ENSMUSG00000003119	Cdk12	754	639.556	644.889	535	504.556	513.667	361.278	767.556	719.611	1.16924	1.38097	1.35218	-1.18109	-1.26043	1.47374	40.2	11.9	23.9	0	0	35.8	0.309835	0.0628	0.0286	1	1	0.0023
ENSMUSG00000003123	Lipe	736.167	792	687.667	903.056	808.167	1268.44	913.333	561.833	580.222	-1.14833	-1.19533	-1.28292	1.04094	1.39286	-1.59946	10.4	33.5	0.8	100	80.9	4.2	0.498339	0.633	0.15	1	1	0.0743
ENSMUSG00000003131	Pafah1b2	1334.11	1412.22	1441.5	1560.33	1344.67	1340.44	1295.11	1555.61	1376.67	1.11972	1.02441	1.06447	1.09303	1.02372	1.09377	20.4	26.7	19.1	100	100	23.7	0.374053	0.992	0.738	1	1	0.657
ENSMUSG00000003134	Tbc1d8	104.111	111.444	107	148.889	97.8889	104.722	92.2222	145.222	144.222	1.30704	1.10102	1.3059	1.18711	-1.13113	1.47843	18.1	4.6	8	100	0	5.4	0.414567	0.962	0.384	1	1	0.182
ENSMUSG00000003135	Cnot11	1018.33	1126.94	1012.11	999.333	1091.94	1144.06	1042.56	932.056	916.444	-1.08573	-1.018	-1.08573	-1.06654	1.08815	-1.18144	2.7	37	2.8	0	100	0	0.765138	1	0.724	1	1	0.397
ENSMUSG00000003153	Slc2a3	22.6667	28.2222	30.2222	29.3333	22.2222	27.1111	15.6667	31.1111	31.1111	1.34	1.145	1.34	1.17031	-1.04478	1.4	43	29.1	27.2	100	0	43.5	1	0.969	0.651	1	1	0.625
ENSMUSG00000003154	Foxj2	613.444	562.667	596.667	547.333	490.5	523	445.111	600.222	620	1.16616	1.19889	1.22007	-1.02807	-1.06663	1.24386	28.8	11.1	25.8	0	0	32.1	0.344938	0.542	0.363	1	1	0.249
ENSMUSG00000003161	Sri	2282.11	2474.11	2142.33	2716.11	2177	2650.33	2755.78	2304.61	2491.83	-1.09102	-1.11447	-1.10922	1.02149	1.01293	-1.10512	19.8	15.1	4.7	100	100	16.8	0.818671	0.932	0.86	1	1	0.859
ENSMUSG00000003166	Dgcr2	1578.83	1543.39	1537.11	1545.67	1933.83	1855.11	1780.44	1469.33	1488.11	-1.20353	-1.18833	-1.20442	-1.0128	1.04238	-1.25454	2.9	7.3	0	0	100	3.2	0.191388	0.523	0.283	1	1	0.177
ENSMUSG00000003184	Irf3	1372	1323.56	1126.22	1120	1499.22	1574.22	1574.44	1024.06	1045.72	-1.40166	-1.16801	-1.40166	-1.20004	1.08525	-1.52115	3.7	2.6	0	0	100	0	0.00635966	0.669	0.0911	1	1	0.00691
ENSMUSG00000003190	Bcl2l12	102.444	81.3333	66.7778	80.1111	86.8889	112.222	107.111	58.7222	62.2222	-1.4584	-1.16566	-1.4584	-1.25113	1.21452	-1.77124	0	11.5	0	0	100	3.2	0.44273	0.946	0.29	1	1	0.112
ENSMUSG00000003198	Zfp959	164.056	133.444	175.611	160.667	176.833	153.667	158	150.611	150.556	1.06417	-1.06218	-1.01517	1.13035	1.11658	-1.04925	43.6	29.2	22.2	100	100	4.1	0.826555	0.942	0.93	1	1	0.885
ENSMUSG00000003199	Mpnd	963.444	1050.22	896.5	1144.28	1100.67	1137.67	1273.17	949.889	1069.44	-1.11493	-1.12995	-1.12995	1.01346	1.01062	-1.12677	17.3	10.4	4.9	100	100	2.6	0.59458	0.636	0.483	1	1	0.472
ENSMUSG00000003200	Sh3gl1	573.111	644.111	660.889	608.778	739.278	644.667	692.167	607.722	635.278	-1.09031	-1.13729	-1.11276	1.04309	1.02145	-1.1137	7.3	5.1	1.1	100	100	0	0.765136	0.755	0.66	1	1	0.679
ENSMUSG00000003206	Ebi3	9.33333	13.2222	11.2222	10.4444	13.4444	11.6667	14.5556	12.4444	10.1111	-1.24103	-1.19212	-1.24103	-1.04103	-1.04103	-1.19212	0	17.1	0	0	0	4.4	1	0.996	0.847	1	1	0.941
ENSMUSG00000003208	Ccdc94	152.667	180.333	164.389	124.556	229.556	192.222	188.056	172.278	145.556	-1.33051	-1.15449	-1.21255	-1.15247	-1.09998	-1.20958	3.5	21.2	0	0	0	0	0.284247	0.681	0.266	1	1	0.389
ENSMUSG00000003226	Ranbp2	3315.33	3331.44	3204.78	2560.39	1919.72	2205	1979.22	3626.22	3283.44	1.45642	1.67914	1.66701	-1.15292	-1.19852	1.74555	7.6	3.4	15.7	0	0	10.2	0.0525993	0.00102	0.00261	1	1	3.49e-05
ENSMUSG00000003227	Edar	20.8889	27.1111	12.1111	4.55556	13.4444	12.7222	8.11111	7.11111	6	-1.52667	1.88646	-1.3237	-2.88	1.27119	-1.94068	8.9	12	18.2	0	73.6	0	1	0.455	0.963	1	1	0.712
ENSMUSG00000003228	Grk5	173.667	194.444	220.278	203.222	173.889	168	152.5	264.444	223.111	1.26042	1.09557	1.26042	1.15047	-1.15125	1.45106	21.8	19.2	17.5	100	0	7	0.228728	0.903	0.291	1	1	0.0881
ENSMUSG00000003233	Dvl3	539.333	541.222	539.556	483.222	400.667	459.111	286.333	680.278	719.611	1.27634	1.34845	1.34872	-1.05649	-1.36871	1.74695	44	14.8	25.4	0	0	33.1	0.264049	0.204	0.0295	1	1	0.000111
ENSMUSG00000003234	Abcf3	1167.17	1163.11	1175.72	1032.11	1334.94	1333.89	1230.33	1102.89	1151.67	-1.20832	-1.14483	-1.1525	-1.05546	-1.02116	-1.18328	2.9	4	0	0	0	0	0.460458	0.786	0.511	1	1	0.49
ENSMUSG00000003235	Eif2b5	1574.67	1692.22	1623.33	1690.78	1773.44	1757.44	1871.56	1572.44	1664.22	-1.07024	-1.08571	-1.07888	1.01445	1.02393	-1.09585	0	10.2	0	100	100	0	0.563423	0.82	0.682	1	1	0.628
ENSMUSG00000003269	Cyth2	1037.28	1041.22	961.444	1105.89	1326.22	1183.94	1297.89	918.111	963.556	-1.25562	-1.24887	-1.29735	-1.0054	1.09867	-1.37951	0	3.7	0.7	0	100	0	0.276264	0.443	0.186	1	1	0.0662
ENSMUSG00000003271	Sult2b1	24.3333	28.2222	33.5556	58	34.1111	17.7778	36.6667	42.5556	37.8889	1.34202	-1.2981	1.04723	1.74207	1.13812	1.17915	46.5	19.2	63.2	64.1	100	40.6	1	0.992	0.678	1	1	0.626
ENSMUSG00000003273	Car11	79.3333	43.2222	108.556	117.222	118.333	90.5556	80.1111	137	127.111	1.24663	-1.47779	1.24663	1.84225	-1.16978	1.45828	42.7	16.2	57.7	49.3	0	21	0.609142	0.403	0.96	0.619	1	0.321
ENSMUSG00000003279	Dlgap1	32.7778	13.2222	18.6667	17.6667	9.33333	24.3333	11.2222	12.4444	35.8889	1.61881	2.0495	1.61881	-1.26606	-1.33028	2.15347	34.8	12	40.1	0	0	22.8	1	0.83	0.633	1	1	0.685
ENSMUSG00000003282	Plag1	38.2222	24.2222	24.3333	12.8889	9.33333	9.33333	9.22222	24.3333	29.3333	1.99405	3.34524	2.60714	-1.67761	-1.44179	2.875	5.2	10	13.2	0	0	6.3	1	0.0913	0.0441	1	1	0.104
ENSMUSG00000003283	Hck	53.3889	51.1111	32	31	77.5556	57.7222	66.7778	21.6667	27.1111	-2.11993	-1.27804	-2.11993	-1.65873	1.29157	-2.73804	0	13.3	0.8	0	100	1.6	1	0.755	0.0389	1	1	0.00805
ENSMUSG00000003299	Mrpl4	1993.11	1919.72	1972.78	2092.89	2162.67	2352.67	2692.11	1801.22	1819.67	-1.15733	-1.20254	-1.20882	1.03906	1.12284	-1.2995	3.8	13.6	1.5	100	100	3.8	0.264049	0.388	0.211	1	1	0.0668
ENSMUSG00000003308	Keap1	1140.56	1062.17	1009.5	1010.89	1138.33	1086.78	1032.28	890.667	910.889	-1.07581	1.01342	-1.07581	-1.09025	1.12147	-1.20649	3.9	33.1	2.7	0	100	2.6	0.818353	1	0.767	1	1	0.332
ENSMUSG00000003309	Ap1m2	462.944	456.889	474.944	691.611	419.222	378	600.222	618.556	705.5	1.39133	1.09707	1.3042	1.26822	-1.13501	1.57918	34.1	37.7	28.1	100	0	24.8	0.487115	1	0.529	1	1	0.158
ENSMUSG00000003316	Glg1	6825.33	5995.78	4982.67	3700.56	3745.67	4583.67	3118.11	5147.89	5561.56	1.1591	1.71146	1.42958	-1.47654	-1.23335	1.42958	52.2	3.2	26.7	0	0	24.4	0.780482	0.00458	0.149	0.434	1	0.0501
ENSMUSG00000003344	Btbd2	1456.56	1283.33	1317	1189.39	1405.56	1606.06	1516	1078.67	1256.72	-1.20971	-1.10661	-1.19367	-1.09316	1.07322	-1.29828	0	9.3	1.2	0	100	3.2	0.289006	0.826	0.351	1	1	0.123
ENSMUSG00000003345	Csnk1g2	2268.56	2161.89	1871.06	2207.11	2041.44	2402.56	2378.72	1933	2048.78	-1.16656	-1.07381	-1.12986	-1.08638	1.02421	-1.1948	6.2	16.9	1.9	0	100	3.8	0.499018	1	0.711	1	1	0.503
ENSMUSG00000003346	Abhd17a	1726.78	1730	1698.11	1828.22	1864.11	2177	2550	1585.39	1580.28	-1.23471	-1.25955	-1.27128	1.02012	1.11393	-1.37538	2.9	14.8	0	100	100	3.3	0.234839	0.385	0.116	1	1	0.077
ENSMUSG00000003348	Mob3a	56.1111	54.7778	54.6667	60	66.4444	50	30.2222	62.4444	43.6667	1.14667	1.10889	1.10889	1.03407	1.08063	1.06111	46.2	38.1	47.8	100	100	63.4	1	0.949	0.819	1	1	0.936
ENSMUSG00000003352	Cacnb3	205.278	183.611	173.389	235.778	146	208.5	201.889	179.944	214.333	1.01335	-1.03829	-1.03829	1.05214	1.03776	-1.02409	62.3	50.7	26.2	100	100	33.4	0.755053	0.996	0.869	1	1	0.908
ENSMUSG00000003354	Ccdc65	23.4444	30.2222	10.4444	27.1111	31.1111	32.2222	26.1111	25.1111	28.2222	-1.6568	-1.15942	-1.19149	-1.42899	-1.42012	-1.16667	5.5	13.5	1.4	0	0	3.7	1	0.997	0.72	1	1	0.943
ENSMUSG00000003355	Fkbp11	125.778	133.444	92.2222	108.111	172.333	154.556	228.944	107	127.889	-1.72047	-1.32962	-1.47363	-1.29395	-1.17249	-1.46736	0	11.1	0	0	0	0	0.0604437	0.346	0.0277	1	1	0.1
ENSMUSG00000003360	Ddx23	1437.83	1374	1399.67	1350	1430.67	1351.22	1235.78	1374.11	1325.89	1.01747	1.04048	1.0169	-1.02261	1.0184	-1.00091	56.6	38.2	56.4	0	100	36.1	0.880003	0.963	0.953	1	1	1
ENSMUSG00000003363	Pld3	1490.33	1499.22	1589.89	1728.67	1642.78	1579	1767.89	1550.56	1758	1.01004	-1.09901	-1.04621	1.11005	1.00302	1.007	81	14.4	12.9	100	100	84.1	0.972543	0.787	0.912	1	1	1
ENSMUSG00000003378	Grik5	248.333	234.556	224.833	270.444	267.111	208.5	221.667	281.111	312.111	1.11717	1.08922	1.17018	1.02566	-1.19776	1.3381	35.6	22.5	24.9	100	0	10.5	0.765136	1	0.692	1	1	0.314
ENSMUSG00000003379	Cd79a	21.7778	11.3333	12.1111	10.4444	22.2222	25.1111	21.7778	6.11111	3	-1.97044	-1.34228	-2.04082	-1.46798	2.47561	-4.87805	4.9	18	1	0	33.5	3.9	1	0.868	0.15	1	1	0.0306
ENSMUSG00000003380	Rabac1	1762.22	2069.11	2163	2459.11	2080.33	2372.22	3213	2194.67	2441.78	-1.02647	-1.23833	-1.08876	1.2064	-1.0031	-1.02329	17.7	22	13	100	0	20.6	0.681656	0.574	0.476	1	1	0.837
ENSMUSG00000003382	Etv3	441.889	423.333	427.556	421.778	393.778	342.444	319.444	404.556	471.444	1.2401	1.2633	1.24238	-1.01871	-1.0314	1.27904	23.3	3.6	25.4	0	0	14.6	0.327156	0.525	0.349	1	1	0.314
ENSMUSG00000003402	Prkcsh	3944.22	3806.83	3782.56	4128.11	4772.78	4102	4319.56	3610	3620.11	-1.09208	-1.11457	-1.13831	1.02059	1.09413	-1.19488	6.7	12.2	0	100	100	3.4	0.373243	0.69	0.47	1	1	0.235
ENSMUSG00000003410	Elavl3	12.3333	12.3333	18.6667	46.4444	16.3333	23.2222	24.1111	63.1111	61	1.40191	-1.88288	1.40191	2.63964	-1.90614	2.67225	44.7	3.4	56.1	49.5	0	10	1	0.69	0.646	1	1	0.00661
ENSMUSG00000003411	Rab3b	35.7222	55.8889	49	76.3333	47.8889	48.7778	66.7778	61	57.8889	1.28474	-1.06489	1.16629	1.3681	1.05421	1.21868	19.2	33.5	38.3	84.3	100	29.1	1	0.917	1	1	1	0.924
ENSMUSG00000003418	St8sia6	1140.06	1303.89	1030	679.333	899	920.389	625.222	885.056	789.944	-1.05187	1.35926	1.0651	-1.42976	1.0205	-1.07343	29.4	14.1	63.1	0	100	20.7	0.864228	0.0802	0.625	1	1	0.969
ENSMUSG00000003420	Fcgrt	4688	5435.89	3145.22	3245.89	4825	5746.78	5594.78	2399.67	3024.28	-1.7508	-1.10526	-1.7508	-1.58406	1.17831	-2.06299	0	16.3	0	0	100	4.7	5.98772e-08	0.924	0.145	0.0418	1	4.69e-08
ENSMUSG00000003421	Nosip	817.944	735.444	742.111	713	836.389	879.111	982.556	658.056	763.167	-1.20831	-1.13186	-1.18995	-1.06754	1.02384	-1.23712	0	13.4	1.1	0	100	0	0.255532	0.67	0.304	1	1	0.2
ENSMUSG00000003423	Pih1d1	831.556	856	768.111	792.111	1020.5	980.944	1159.33	647.722	759.611	-1.30815	-1.20944	-1.30815	-1.08161	1.10864	-1.45026	0	5.4	0	0	100	2.9	0.0705311	0.382	0.0687	1	1	0.0103
ENSMUSG00000003429	Rps11	4681.22	4935.89	4927.89	6460	5579.33	5667.78	6846	4887.11	4767.22	1.00462	-1.17869	-1.15492	1.18413	1.17956	-1.17414	73.9	16.7	4.5	100	100	2.8	0.615747	0.288	0.371	1	1	0.157
ENSMUSG00000003435	Supt5	2020.33	2132	2087.89	2111.89	2139.56	1952.78	1802.78	2208.67	2240.11	1.07533	1.06319	1.08663	1.01143	-1.05929	1.13909	49.4	23.3	25.6	100	0	36	0.820958	0.945	0.752	1	1	0.534
ENSMUSG00000003437	Paf1	1081.78	1100.67	1149.28	1212.22	1294.56	1161	1280.78	1109	1039.06	-1.08472	-1.17371	-1.15925	1.08204	1.09937	-1.1925	3.1	3.9	1.2	100	100	0	0.883995	0.706	0.625	1	1	0.468
ENSMUSG00000003438	Timm50	1502.33	1623.11	1687.39	1868.33	1847.78	2007.56	2525	1500.28	1500.56	-1.1292	-1.28465	-1.28465	1.13767	1.18491	-1.338	4.3	15.1	0.6	100	100	2.2	0.372853	0.272	0.0934	1	1	0.0803
ENSMUSG00000003444	Med29	233.389	252	226.778	272.944	362	322.111	319.444	222.444	270.944	-1.28916	-1.32723	-1.32723	1.02953	1.01284	-1.30571	3.9	7.4	0	100	100	0	0.243902	0.264	0.125	1	1	0.168
ENSMUSG00000003452	Bicd1	221.611	249.222	244.833	150.611	184.056	152.556	152.5	285	257.778	1.29607	1.54315	1.61926	-1.19064	-1.37258	1.77895	37.6	3.3	8.1	0	0	7.2	0.498627	0.232	0.0967	1	1	0.0151
ENSMUSG00000003458	Ncstn	1937.72	1813.06	1501.44	1606.06	1400	1770.89	1731.78	1539	1712.56	-1.11458	1.08293	-1.04368	-1.20701	-1.04636	-1.0652	6.3	30.3	19	0	0	20	0.832143	0.654	0.941	1	1	1
ENSMUSG00000003464	Pex19	3002.89	3015.56	2548.89	2691.33	2681.78	3335	3160.56	2385.94	2510.11	-1.20627	-1.05029	-1.20627	-1.14851	1.07029	-1.29106	3.5	29.4	1.4	0	100	4.3	0.260619	1	0.534	1	1	0.17
ENSMUSG00000003469	Phyhip	129.222	84.8889	131.333	116	181.889	118.333	111.667	128.444	97.5556	1.04507	-1.10535	1.03286	1.15516	1.0944	-1.0472	76.7	42.1	67.8	100	100	19.8	0.893849	0.805	0.544	1	1	0.718
ENSMUSG00000003476	Crhr2	7	3.77778	2.55556	4.55556	4.11111	4.22222	3.11111	2	1	-1.15625	1.31081	-1.29825	-1.51562	2.37037	-2.74074	19.1	28.4	13.9	0	49	0	1	0.966	1	1	1	0.836
ENSMUSG00000003477	Inmt	14682.2	12732.6	11878.6	2743.22	13434.8	18104.6	20476	2513.67	2467.67	-2.47638	-1.32079	-2.47638	-1.87493	2.93531	-7.26896	2.8	14	0	0	51.5	2.6	0.240674	0.622	0.129	1	1	4.35e-11
ENSMUSG00000003484	Cyp4f18	13.1111	15.3333	10.4444	10.4444	14.8889	24.3333	10.1667	12.4444	13.2222	-1.42553	-1.04688	-1.16522	-1.3617	-1.22872	-1.16017	8.5	50.7	8.9	0	0	15.2	1	1	0.717	1	1	0.864
ENSMUSG00000003500	Impdh1	280.222	292.333	190.556	262.222	190.611	282.222	275.667	191.778	217.444	-1.21767	1.03849	-1.14941	-1.26454	1.10643	-1.34727	13.1	39.3	19.5	0	100	11.7	0.88051	0.796	0.923	1	1	0.523
ENSMUSG00000003518	Dusp3	1498	1645.22	1735.44	1831.33	1726.78	1423.22	1351.44	1823.11	1828.22	1.25306	1.10426	1.25018	1.13475	-1.02371	1.28277	23	20.2	17.2	100	0	24	0.43991	0.967	0.511	1	1	0.253
ENSMUSG00000003526	Prodh	7995.78	9327.67	10123.8	9151.33	9782.22	9735.11	8575.44	11911.9	10229.9	-1.01012	-1.12392	-1.00097	1.11266	-1.14872	1.13721	31.4	12.2	27.7	100	0	44.9	0.788585	0.871	0.89	1	1	0.311
ENSMUSG00000003527	Dgcr14	275.556	292.333	272.556	289.556	372	311.778	346.444	276.778	310.556	-1.23265	-1.22011	-1.22346	-1.01028	-1.04487	-1.17972	3.9	6.4	0	0	0	0	0.451578	0.626	0.429	1	1	0.574
ENSMUSG00000003528	Slc25a1	3716.89	3491.67	3024.28	3809.44	3588.83	4092.44	4073	2932.56	3454.11	-1.19203	-1.13005	-1.1728	-1.05485	1.07	-1.27547	4.5	6.2	0	0	100	0	0.287739	0.858	0.478	1	1	0.213
ENSMUSG00000003531	Dgcr6	1336.72	1388.39	1328.33	1745.39	1614.56	1762.22	2142.33	1424.61	1550.56	-1.14664	-1.29332	-1.25291	1.12793	1.03313	-1.18462	11.5	12.2	1	100	100	0	0.412379	0.198	0.187	1	1	0.272
ENSMUSG00000003534	Ddr1	4275.78	4390.22	4295.89	3455.44	4088	4098.78	3933.67	3448.22	4358.78	-1.05479	1.05993	1.04839	-1.118	-1.00718	-1.04727	17.3	5.9	52.8	0	0	17.9	0.736881	0.897	1	1	1	0.925
ENSMUSG00000003541	Ier3	995.167	738.778	1399.67	1679.5	1295.11	1123.28	1600.78	1164.89	1555.89	1.18877	-1.49383	-1.01001	1.77582	1.13172	1.0504	44	10.1	22.9	60.8	100	67.3	0.57611	0.198	0.905	0.0613	1	0.999
ENSMUSG00000003545	Fosb	9.33333	7.22222	16.1111	21.2222	20.8889	5.22222	11.2222	57.7778	10.1111	1.66337	-1.3557	1.16832	2.25503	-1.81845	3.02475	42.6	39.1	66.8	47.4	16.5	44.5	1	0.912	0.824	1	1	0.535
ENSMUSG00000003546	Klc4	2986.17	2860.56	2928.22	2614.22	3381	3080.56	3229.56	2498.83	2569.33	-1.16539	-1.10474	-1.17979	-1.0549	1.09358	-1.27445	2.7	9.2	0	0	100	3.8	0.269519	0.799	0.387	1	1	0.124
ENSMUSG00000003549	Ercc1	184.556	183.611	221.056	237.222	301.667	231.889	316.222	220.778	269.5	-1.31652	-1.63875	-1.36552	1.24476	-1.06983	-1.23059	7.6	4	1.4	100	0	3.1	0.547725	0.113	0.238	1	1	0.634
ENSMUSG00000003555	Cyp17a1	3	4.66667	7.88889	13.8889	6.88889	5.22222	13.4444	14.5556	8.11111	1.58065	-1.7971	1.16129	2.84058	-1.04082	1.64516	37.1	23.4	61.6	39.2	0	44.3	1	0.82	1	1	1	0.839
ENSMUSG00000003559	As3mt	1835.33	1853.11	1804.89	1754.56	2122.44	2152.56	2007.89	1624.61	1729.5	-1.19257	-1.15086	-1.19257	-1.03624	1.06122	-1.26558	3.3	3.1	0	0	100	0	0.214836	0.704	0.371	1	1	0.185
ENSMUSG00000003573	Homer3	125.056	145.111	138	147.5	123.222	126.556	126.056	144.222	170.444	1.13244	1.07162	1.14764	1.05676	-1.10216	1.24813	7.9	26.2	9.4	100	0	7.6	0.610341	0.972	0.662	1	1	0.485
ENSMUSG00000003575	Crtc1	425.056	399.111	400.5	327.667	441.889	428.556	321.889	375	355.278	-1.17708	-1.03997	-1.10722	-1.13184	-1.0029	-1.17368	18.7	47	6.3	0	0	5.9	0.862542	0.997	0.906	1	1	0.797
ENSMUSG00000003581	Rnf215	588.889	611.444	548.722	531.222	709.333	635.333	772.722	578.889	539.944	-1.31365	-1.18189	-1.25812	-1.11148	-1.03601	-1.26799	0	9.4	1.4	0	0	0	0.17105	0.633	0.249	1	1	0.23
ENSMUSG00000003585	Sec14l2	103.389	106.222	87.1111	112.889	116.056	107	123.111	141.556	116.667	-1.16056	-1.10734	-1.05933	-1.04806	-1.29111	1.11249	9.9	8.8	13.3	0	0	38.3	0.797995	0.955	0.956	1	1	0.8
ENSMUSG00000003604	Aven	455	432.444	447.056	427.833	636.833	533.778	604.667	426	374.667	-1.38227	-1.36271	-1.40575	-1.01435	1.0927	-1.51041	3.1	3.1	0	0	100	3.8	0.137402	0.252	0.0649	1	1	0.0274
ENSMUSG00000003617	Cp	1127.5	2785	2033.83	2550.28	1628.33	1697.56	1561.67	3755	3151.11	1.40761	1.20138	1.63826	1.17166	-1.50653	2.12061	7.9	34	27	91.9	0	9.5	0.0324256	0.934	0.306	1	0.988	5.66e-10
ENSMUSG00000003623	Crot	10997.9	13888.7	9807.22	6539.44	8475	11829.3	10367.9	6846	5313.33	-1.2685	1.20017	-1.24515	-1.52242	1.34437	-1.70534	13.6	24	16.2	0	84.9	3.3	0.258419	0.617	0.795	0.999	1	0.0161
ENSMUSG00000003644	Rps6ka1	1712.56	1052.89	1267.78	776	1458.11	1895.44	1740.11	1253.61	1515.72	-1.70284	-1.25847	-1.38028	-1.3531	-1.35501	-1.2567	0	15.7	0	0	0	6.4	0.0525993	0.738	0.243	1	1	0.298
ENSMUSG00000003660	Snrnp200	4145.22	3731.11	3234.17	2759.78	2690.56	3213	2636.44	3099.56	3288.22	1.11389	1.4637	1.21209	-1.31405	-1.06571	1.18707	35	4.1	13.9	0	0	22.7	0.896201	0.0622	0.379	0.858	1	0.565
ENSMUSG00000003662	Ciao1	2004.89	1982	1943.11	1932	2024.83	2327.56	2425.22	1741.22	1761.11	-1.20128	-1.1676	-1.20128	-1.02885	1.10644	-1.32915	4.1	11	1	0	100	4	0.262607	0.71	0.346	1	1	0.111
ENSMUSG00000003680	Taf6l	725.833	678.889	608.667	667.778	769.889	759.556	821.778	605.889	598.444	-1.2063	-1.09614	-1.2063	-1.1005	1.05988	-1.27853	3.7	10.4	0.7	0	100	0	0.237297	0.809	0.332	1	1	0.148
ENSMUSG00000003721	Insig2	1133.11	1164.33	1184.11	1231.44	1178.78	1158.67	1168.22	1207.67	1155.22	1.03386	-1.01698	1.00514	1.05141	1.02229	1.01132	21.5	19.5	64.7	100	100	56.6	0.752138	1	1	1	1	0.999
ENSMUSG00000003731	Kpna6	2709.11	2853.89	2779.56	2704.78	2400.67	2601.33	2206.89	3119.67	3079.83	1.14225	1.15864	1.17331	-1.01434	-1.1304	1.2912	37.5	7.2	24.8	0	0	16.5	0.515353	0.607	0.351	1	1	0.0934
ENSMUSG00000003746	Man1a	4644.89	5074.89	4829.56	3886.11	4280.44	4271.33	3960.78	4586.44	4097.72	1.02025	1.13779	1.08061	-1.11521	1.00363	1.01656	76	6.6	54.5	0	100	60.8	0.999476	0.564	0.753	1	1	0.896
ENSMUSG00000003752	Itpkc	117.889	116.056	114.722	111.556	125.722	113.333	100.278	125.778	132.222	-1.00172	1.03211	1.03211	-1.03388	-1.14019	1.13824	36.4	38.3	55	0	0	43.8	0.924319	1	0.915	1	1	0.761
ENSMUSG00000003762	Coq8b	689.889	645.222	730.222	717.111	792.667	781.333	852.556	656.667	740.944	-1.09535	-1.18742	-1.12675	1.08405	1.03558	-1.13432	0	7	1.3	100	100	3.2	0.608749	0.511	0.482	1	1	0.509
ENSMUSG00000003778	Brd8	802.611	695.611	694.667	600.611	725.778	702	637	716.778	637.333	-1.08394	1.06711	-1.00987	-1.15668	-1.04542	-1.03684	9.9	24.6	25.6	0	0	22	0.861515	0.883	1	1	1	0.99
ENSMUSG00000003779	Kif20a	32	31.1111	50.0556	64	23.4444	35	30.2222	40.8889	54.2222	1.88695	1.04412	1.5046	1.80722	1.19918	1.57353	19.2	47.9	22.4	65.6	100	27.2	1	1	0.286	1	1	0.344
ENSMUSG00000003808	Farsa	813.389	735.444	754.833	865.333	914.222	792.444	920.111	775.556	664.667	-1.12855	-1.18053	-1.19476	1.04606	1.12494	-1.26956	7.1	7.4	0	100	100	2.7	0.780511	0.759	0.553	1	1	0.323
ENSMUSG00000003809	Gcdh	11376.7	10698	12138.7	12245.8	12245.8	12543.9	13434.8	11665.8	11173.4	-1.02884	-1.1365	-1.08876	1.10463	1.06766	-1.09845	6.3	5.3	0	100	100	4.2	0.313772	0.605	0.656	1	1	0.582
ENSMUSG00000003810	Mast2	2284.72	1982	2332.11	2024.83	2519.78	2290.33	1996.56	2052.33	2133.67	-1.05135	-1.07358	-1.09428	1.02115	1.04084	-1.09428	15.8	23.8	11	100	100	7.1	0.834837	0.932	0.824	1	1	0.741
ENSMUSG00000003812	Dnase2a	248.333	288.944	234.444	241.556	303.611	351.444	315.111	192.778	258.444	-1.324	-1.17299	-1.28646	-1.12873	1.05491	-1.3967	0	11.6	0	0	100	3.1	0.192794	0.647	0.167	1	1	0.0918
ENSMUSG00000003813	Rad23a	1216.22	1131.5	1107.06	1070.94	1197.44	1418.44	1227.67	962.444	1040.78	-1.12733	-1.04584	-1.12733	-1.07793	1.08725	-1.22569	2.8	41.7	0	0	100	0	0.459788	0.865	0.409	1	1	0.152
ENSMUSG00000003814	Calr	23688.2	25248.1	26267.1	26636.7	33546.8	20863.9	24991.7	23475.6	23688.2	1.05843	-1.0214	-1.0214	1.08107	1.1217	-1.05978	57.6	49.5	22.2	100	100	14.8	0.776821	0.972	0.805	1	1	0.804
ENSMUSG00000003824	Syce2	87.3333	102.556	118.333	117.222	141.444	146	148.167	121	97.5556	-1.23962	-1.53774	-1.32861	1.24049	1.07778	-1.33604	2.1	4.1	0.6	100	100	3.2	0.593324	0.26	0.234	1	1	0.383
ENSMUSG00000003847	Nfat5	1634.83	1631.67	1420.89	1348	696.333	967.111	812.833	1985.56	1856.89	1.70323	2.00933	2.00933	-1.17972	-1.38772	2.36361	17.1	3.7	17	0	0	10.3	0.00259908	1.53e-06	1.08e-05	1	1	1.83e-11
ENSMUSG00000003848	Nob1	473	429.556	473.944	511.333	647.333	511.444	606.889	556.444	457.778	-1.23191	-1.34482	-1.28178	1.09165	-1.02938	-1.19676	3.7	3.9	1.1	100	0	5.4	0.478881	0.316	0.335	1	1	0.529
ENSMUSG00000003849	Nqo1	1093.22	1142.83	1500	2466.5	1348.78	1142.67	1461.22	2367.67	1943.11	1.47041	-1.20639	1.27638	1.77388	-1.0868	1.59803	18.6	10.3	45.5	66.4	0	23	0.106577	0.58	0.544	1	1	0.000756
ENSMUSG00000003863	Ppfia3	8.33333	8.33333	5.22222	22.6667	10.6667	11.6667	9.22222	36.6667	16.7778	1.30729	-1.28	1.17708	1.67333	-1.91633	2.50521	58.9	2.8	66.8	60.5	0	19.3	1	0.979	0.77	1	1	0.16
ENSMUSG00000003865	Gys1	1123.94	1106.78	1245.44	1653.67	1088.5	1164.78	1116.67	1461.56	1603.78	1.29811	-1.00117	1.21209	1.29963	-1.05734	1.37254	5.5	47.7	8.4	100	0	8.7	0.140158	1	0.34	1	1	0.0434
ENSMUSG00000003868	Ruvbl2	544.222	554.556	574.556	576	635.222	576.222	637	462.111	487.222	-1.1042	-1.15623	-1.15623	1.04712	1.21196	-1.33825	3.5	3.3	0	100	100	0	0.832431	0.807	0.518	1	1	0.177
ENSMUSG00000003872	Lin7b	3.88889	2.88889	7.88889	10.4444	2.88889	3.11111	11.2222	13.4444	6	2.94643	1.08929	2.23214	2.70492	-1.06061	3.125	27.1	52.6	34.6	51.1	0	14.6	1	0.968	0.902	1	1	0.745
ENSMUSG00000003873	Bax	469.333	609.667	546.556	783.222	671	601.889	874.111	565.111	670.333	-1.00919	-1.24374	-1.14234	1.23242	1.07636	-1.08625	21.4	22.2	10.1	100	100	12.9	0.885007	0.533	0.518	1	1	0.668
ENSMUSG00000003882	Il7r	14.6667	16.2222	13.5556	13.8889	16.3333	10.6667	14.5556	9.33333	8.11111	-1.06073	1.06107	-1.06073	-1.12551	1.57325	-1.66879	27.7	41.5	33.4	0	76.6	4	1	1	0.944	1	1	0.7
ENSMUSG00000003923	Tfam	1314.83	1269.17	1352.89	1334.28	1389.83	1470.33	1626.67	1294	1180.44	-1.09434	-1.13803	-1.1272	1.03993	1.08597	-1.18841	0	12.8	0	100	100	0	0.564771	0.642	0.469	1	1	0.298
ENSMUSG00000003929	Zfp81	178.944	200.111	167.444	157.833	157.444	132.111	148.167	168.222	138	1.09768	1.27915	1.13273	-1.16533	1.06223	1.03337	38.4	6.6	42.1	0	100	63.6	0.620729	0.515	0.647	1	1	0.94
ENSMUSG00000003934	Efnb3	10.6667	7.22222	14.4444	12.8889	8.11111	13.6667	15.6667	15.4444	15.1111	-1	-1.52795	-1	1.52795	-1.11789	1.11789	44.9	16.6	35.6	73.6	0	47.7	1	0.937	1	1	1	0.926
ENSMUSG00000003948	Mmd	328.056	427.667	314.444	394.667	290.667	487.222	319.444	267.111	418.222	1.10991	1.18287	1.13122	-1.06573	1.0347	1.0727	59.2	25.8	52.4	0	100	79.1	0.989734	1	0.985	1	1	0.96
ENSMUSG00000003949	Hlf	3751.72	2838	4358.78	3266.11	3810.56	2775.44	3168.44	3740.33	4106.17	1.20325	1.0399	1.18229	1.15709	-1.02906	1.23823	39.2	44.8	53.4	100	0	45.7	0.676251	1	0.591	1	1	0.309
ENSMUSG00000003955	Fam162a	961.556	945.111	967.833	1608.67	1029.83	1063.22	1511	1041.22	1013.72	1.21165	-1.11527	-1.07312	1.35131	1.25381	-1.03479	54.5	40	1.6	75.2	81.4	2.7	0.847313	0.655	0.812	1	1	0.67
ENSMUSG00000003970	Rpl8	9439	9931.28	10145.2	12102.9	10919.9	10367.9	12851.2	10561.4	10997.9	1.0187	-1.12749	-1.05472	1.14857	1.03195	-1.01301	73.7	22.1	9.9	100	100	19.7	0.620684	0.528	0.748	1	1	0.839
ENSMUSG00000003992	Ssbp2	350.667	384.556	387.778	362.111	422.056	388	393.444	417.778	341.222	-1.04934	-1.07027	-1.05387	1.01995	-1.01215	-1.03674	2.3	21.2	3	100	0	26.8	0.857169	0.914	0.825	1	1	0.895
ENSMUSG00000004018	Fancl	150.778	150.944	119.444	132.222	146	185.444	169.556	130.111	106.444	-1.34746	-1.12392	-1.29267	-1.1989	1.06388	-1.43354	4.3	15	1.4	0	100	4.7	0.437243	0.932	0.353	1	1	0.217
ENSMUSG00000004031	Brinp2	19.5556	19.8889	32	25	26.1111	27.1111	24.1111	26.1111	29.3333	1.09149	-1.32394	-1.02174	1.44507	1.02806	1.0617	38	3.6	23.9	73.3	100	43.1	1	0.922	1	1	1	0.977
ENSMUSG00000004032	Gstm5	2230.06	2699.06	3418.89	5141.89	3118.11	2846.78	3923.78	4404.44	3917.22	1.37275	-1.26518	1.17637	1.73678	1.02873	1.33441	25.4	20.6	61.4	65.3	100	23.3	0.430999	0.379	0.866	0.962	1	0.212
ENSMUSG00000004035	Gstm7	230.444	208.333	273.5	419.889	284	231.889	260.778	363.556	420.722	1.32946	-1.18866	1.22145	1.58027	-1.13108	1.50373	26.6	5.7	34.8	75.9	0	12.5	0.279014	0.732	0.616	1	1	0.0293
ENSMUSG00000004038	Gstm3	0	2.88889	2.55556	1.11111	2.88889	1.11111	3.11111	1	2	-1.57576	-2	-1.85714	1.26923	1.22222	-1.92593	11.3	-	-	-	66.2	2.7	1	1	0.927	1	1	1
ENSMUSG00000004040	Stat3	1672.56	1878.5	1791.11	2030.67	2188.5	1571.44	1603.22	2122.89	2089.22	1.19191	1.10747	1.21916	1.07624	-1.10213	1.31364	32.4	31.6	29.3	100	0	29	0.876228	1	0.772	1	1	0.487
ENSMUSG00000004043	Stat5a	444.222	400.278	402.778	318.444	511.333	450.167	394.667	398.5	402.222	-1.24834	-1.06611	-1.12191	-1.17093	-1.11023	-1.1244	6.1	31.5	1.7	0	0	11.3	0.461731	0.945	0.566	1	1	0.661
ENSMUSG00000004044	Ptrf	881.333	1042.72	937.944	1313.89	1062.61	1154	1133.11	883.111	962.556	-1.00639	-1.17784	-1.19243	1.17036	1.22007	-1.22786	35.4	3.2	3	100	100	0	0.926022	0.648	0.645	1	1	0.316
ENSMUSG00000004054	Map3k11	1556.44	1588	1617.39	1698.56	1872.83	1633.11	1605.44	1716.11	1754.56	1.01522	-1.03873	1.01522	1.05454	-1.04666	1.06259	68.4	38.6	66.5	100	0	42.4	0.892925	0.882	0.939	1	1	0.975
ENSMUSG00000004056	Akt2	1830.22	1862.44	1729	1807.78	1893.22	2073.56	1802.78	1538.56	1698.17	-1.07059	-1.0254	-1.07059	-1.04408	1.0927	-1.16984	7.1	41.4	1.6	0	100	0	0.593324	0.982	0.674	1	1	0.346
ENSMUSG00000004069	Dnaja3	4044.33	4167	4143.56	4340.33	4445.44	4495.72	4295.89	3874.22	3876.83	-1.04797	-1.08276	-1.08586	1.03319	1.09455	-1.14706	6	2.8	1.6	100	100	0	0.52842	0.896	0.742	1	1	0.498
ENSMUSG00000004070	Hmox2	1346.78	1414.89	1327.11	1447	1497.72	1719.33	1726.11	1374.11	1313.78	-1.23956	-1.24514	-1.2638	1.00451	1.03208	-1.27932	0	4.6	0	100	100	0	0.26113	0.516	0.326	1	1	0.246
ENSMUSG00000004071	Cdip1	1892.94	1928.06	1757.72	1660.56	1729	2070.78	1964.33	1853.5	1839.11	-1.14931	-1.02818	-1.06393	-1.11781	-1.08025	-1.06393	5.5	36.8	5	0	0	8.5	0.465976	1	0.854	1	1	0.912
ENSMUSG00000004085	Zak	187.444	231.333	265.667	385.889	170.778	215	246.444	301.833	403.444	1.51525	-1.0268	1.31977	1.55585	-1.08245	1.64018	18.5	42.1	38.7	76.9	0	19.6	0.122638	1	0.362	1	1	0.0254
ENSMUSG00000004096	Cwc15	1296.39	1410.11	1378.78	1641.44	1647.67	1668.56	1898.33	1366.33	1416.06	-1.10492	-1.233	-1.19657	1.11591	1.08548	-1.19937	2.8	7.1	1.2	100	100	2.9	0.411135	0.256	0.258	1	1	0.191
ENSMUSG00000004098	Col5a3	100.778	127.778	49	60	73.1667	91.8889	54.8889	53.8889	49.3333	-1.34251	1.56188	-1.28488	-2.09684	1.05597	-1.41765	3.8	6.5	12.3	0	100	0	0.603855	0.278	1	0.311	1	0.418
ENSMUSG00000004099	Dnmt1	534.444	563.667	500.333	471.444	502.722	446.222	390.778	556.444	502.889	1.08889	1.23045	1.16235	-1.13	-1.0901	1.187	52.3	9.4	20.3	0	0	42.4	0.663816	0.491	0.507	1	1	0.451
ENSMUSG00000004100	Ppan	254.389	246.667	311.833	295.444	389.333	281	380.111	276.778	238.556	-1.25185	-1.51724	-1.43123	1.212	1.17842	-1.4752	7.4	3.5	0	100	100	0	0.699742	0.237	0.21	1	1	0.18
ENSMUSG00000004105	Angptl2	1024.67	907.889	871.556	970.278	786.389	1051.33	1141.33	791.667	1150.33	-1.14162	-1.08802	-1.11953	-1.04926	-1.05438	-1.08273	12.2	30	9.9	0	0	26.8	0.852055	1	0.903	1	1	0.999
ENSMUSG00000004110	Cacna1e	13.1111	3.77778	7	4.55556	2.88889	7.22222	7.11111	12.4444	10.8889	-1.23077	1.1875	1.25781	-1.46154	-2.01923	1.64062	19.4	35.1	60.9	8.1	0	38.4	1	0.932	0.748	1	1	0.574
ENSMUSG00000004113	Cacna1b	0	0	0	3.33333	0.111111	0	0	0	2	1	1	1	1	1.66667	1	-	-	-	-	0	-	1	1	1	1	1	1
ENSMUSG00000004127	Trmt10a	148.944	141.444	157.111	123.333	178	134.111	119.778	152.556	129.556	1.04557	1.08264	1.08264	-1.03546	-1.00594	1.05178	71.1	31.5	57.2	0	0	66.7	0.982287	1	1	1	1	1
ENSMUSG00000004151	Etv1	611.222	509	412.389	230.056	428	390.222	248.556	259.222	282.333	-1.2148	1.43536	-1.12339	-1.74369	1.18629	-1.44112	20.6	16.2	23.6	0	100	9	0.897267	0.164	0.948	0.776	1	0.495
ENSMUSG00000004187	Kifc2	205.278	179.222	192.222	212.444	185.389	150.556	171.5	244.889	221	1.17979	1.12099	1.21785	1.05245	-1.15129	1.35828	41.4	23.6	26	100	0	22	0.452999	0.863	0.415	1	1	0.191
ENSMUSG00000004207	Psap	50342	55846.9	48759.8	66158.4	51692.3	51692.3	51197.6	52811.8	51692.3	1.11156	1.02712	1.01083	1.08221	1.09965	1.01083	34.5	37.9	50.3	100	100	29	0.66821	0.992	0.862	1	1	0.984
ENSMUSG00000004221	Ikbkg	915.111	905.167	864	785.889	772.444	753	772.722	907.222	933.5	1.06797	1.17826	1.17315	-1.10327	-1.11566	1.19149	19.8	6.3	19.4	0	0	10.7	0.652565	0.563	0.517	1	1	0.343
ENSMUSG00000004231	Pax2	673.333	642.889	616	616.667	497.667	456.889	466.556	682	594.333	1.32103	1.41057	1.34985	-1.06778	-1.03542	1.36783	7.2	3.5	12.2	0	0	6.9	0.070756	0.141	0.113	1	1	0.0999
ENSMUSG00000004233	Wars2	410.667	347.667	402.5	351.889	367.889	351.444	324.778	416.111	400.833	1.07327	1.07888	1.1429	-1.00523	-1.08292	1.16227	43	23.7	23	0	0	29.1	0.672819	0.907	0.693	1	1	0.518
ENSMUSG00000004263	Atn1	148.944	124.333	166.833	181.778	201.556	173.167	175.778	172.278	135.556	-1.00845	-1.28644	-1.1133	1.27567	1.13247	-1.14203	22.5	8.6	2.7	100	100	3.7	0.964201	0.45	0.539	1	1	0.603
ENSMUSG00000004264	Phb2	4167	4190.56	4052.89	4554.33	4316.44	4957	5456.78	3826.22	4064.78	-1.15182	-1.18623	-1.20436	1.02987	1.09076	-1.25637	6.9	11	0	100	100	3.8	0.260423	0.541	0.357	1	1	0.17
ENSMUSG00000004266	Ptpn6	630.056	673.778	662.778	685.333	749.444	696.556	735.778	552.667	652.222	-1.09157	-1.12864	-1.11905	1.03396	1.11887	-1.22132	0	4.3	2	100	100	0	0.762504	0.815	0.59	1	1	0.361
ENSMUSG00000004267	Eno2	30.2222	42.2778	26.1111	37.8889	46.4444	27.1111	27.1111	30.2222	31.1111	1.18033	1.33709	1.13115	-1.13281	1.04348	1.13115	58.8	13.1	35.3	0	100	37.1	1	1	1	1	1	0.964
ENSMUSG00000004268	Emg1	829	794.778	966.222	943.333	1185.89	978	1283.67	772.333	803.722	-1.24206	-1.46065	-1.45265	1.176	1.2116	-1.50488	0	3.6	0.6	100	100	0	0.452598	0.0812	0.074	1	1	0.0163
ENSMUSG00000004270	Lpcat3	3108.5	3046.11	3093.89	3104.11	3757.44	3326.78	3110.11	3239	3022	-1.0735	-1.08107	-1.0735	1.00705	-1.01016	-1.0627	3.2	20.1	1.1	100	0	6.5	0.49142	0.801	0.695	1	1	0.726
ENSMUSG00000004285	Atp6v1f	2343.56	2565.89	2665.89	3142.89	2975.5	3110.11	3808.33	2661.67	2781.33	-1.07083	-1.26699	-1.16756	1.18318	1.0672	-1.14279	18.9	9.6	1.5	100	100	0	0.434038	0.167	0.249	1	1	0.263
ENSMUSG00000004296	Il12b	0.666667	1.77778	1.77778	1.11111	0.111111	0	3.11111	3	3	13	11	16	1.18182	-2.07692	27	-	-	-	85.4	0	-	1	1	0.903	1	1	1
ENSMUSG00000004317	Clcn5	3801.83	3670.44	3830.44	3185.89	3038.22	3077.44	2744.44	3924.72	3880.78	1.15468	1.22971	1.25604	-1.06498	-1.11248	1.28455	19.4	5.4	20	0	0	9	0.455439	0.256	0.194	1	1	0.0563
ENSMUSG00000004319	Clcn3	4679.44	3942.83	4068.44	2841.33	2966.89	3227.78	2703.44	3535.78	3471.67	1.16448	1.45308	1.26035	-1.24784	-1.01413	1.18094	37.3	6.4	19.9	0	0	32.2	0.652191	0.0201	0.209	1	1	0.334
ENSMUSG00000004328	Hif3a	109.167	62.7778	83.9444	100.778	152.889	64	64	109.111	89.7778	1.44314	1.34332	1.48872	1.07431	-1.07669	1.55382	42.7	29.7	25.8	100	0	44	0.97229	1	1	1	1	0.977
ENSMUSG00000004341	Gpx6	583.111	439.556	657.667	888.444	588.778	577.111	953.111	887.111	685.222	1.31298	-1.15146	1.1404	1.51184	-1.01696	1.33525	34.3	43.7	46.3	73.9	0	34.6	0.780548	0.69	0.986	1	1	0.863
ENSMUSG00000004347	Pde1c	106.778	116.056	76.3333	187.389	47.8889	56.5556	144.333	101.778	157.333	2.33153	1.97004	1.97004	1.1835	1.0178	2.29077	25.6	9.1	35.9	82.6	91.3	23	0.502293	0.877	0.491	1	1	0.582
ENSMUSG00000004356	Utp20	2053.28	1654.33	2139.89	2143.56	2007.56	2011.89	1886.5	2936.72	2090.44	1.06683	-1.08294	1.0536	1.15531	-1.17363	1.25206	37.5	21.6	42.4	100	0	21.1	0.663816	0.935	0.737	1	1	0.28
ENSMUSG00000004359	Spic	3.88889	0	1.77778	0	1.55556	4.22222	1.11111	0	0	-1.75	1.25	1	-2.1875	1	1	-	-	-	-	0	-	1	1	1	1	1	1
ENSMUSG00000004360	9330159F19Rik	2.11111	2.88889	0.888889	6	0.111111	2	0	2	4	31	22.5	22.5	1.37778	1.14815	27	-	-	-	67.3	66.9	-	1	1	0.554	1	1	1
ENSMUSG00000004364	Cul3	3928.44	3678.33	3928.44	3923.78	3266.11	3499.44	3383.89	4064.78	3933.67	1.16024	1.12397	1.16093	1.03227	-1.01862	1.18184	7.4	6.1	25.2	100	0	10	0.386807	0.723	0.479	1	1	0.328
ENSMUSG00000004371	Il11	3.88889	2.88889	7	9.33333	10.6667	2	3.11111	9.33333	6	2.625	1.08929	2.08929	2.40984	1.06522	2.46429	40.9	46.4	48.9	53	100	40.8	1	0.991	0.968	1	1	0.882
ENSMUSG00000004383	Large	287.889	316.111	330.111	390.444	284	324.833	286.333	379.111	383.556	1.25825	1.05471	1.23846	1.19297	-1.05844	1.33178	13.8	22.3	12.4	100	0	10.2	0.370006	1	0.541	1	1	0.262
ENSMUSG00000004393	Ddx56	708.889	678.889	587.444	585.778	722.889	833.667	911.944	604.667	641.611	-1.42116	-1.20144	-1.33785	-1.18288	-1.06227	-1.33785	0	9.4	0.8	0	0	3.5	0.0629044	0.59	0.148	1	1	0.12
ENSMUSG00000004394	Tmed4	3745.67	3571.44	3272.89	3624.89	3708.33	4064.78	3832.78	3314.72	3138	-1.11131	-1.04762	-1.11318	-1.06079	1.06897	-1.18796	0	24.6	1.9	0	100	0	0.245908	0.942	0.582	1	1	0.288
ENSMUSG00000004415	Col26a1	125.056	132.222	113.556	37.8889	89.4444	128.944	94.7778	62.4444	86.8889	-1.25165	1.35727	1.05744	-1.69883	1.01414	-1.26935	24.5	11.4	74.9	0	91.6	3.2	0.67819	0.73	0.865	1	1	0.35
ENSMUSG00000004446	Bid	1625.56	1736.33	1548.11	1676.06	2140.22	2073.56	1713.61	1657.11	1487.22	-1.28626	-1.23357	-1.26334	-1.04272	1.02539	-1.31892	0	7	0.7	0	100	3.2	0.270658	0.568	0.275	1	1	0.171
ENSMUSG00000004451	Ralb	1379.67	1602.67	1473.33	1799.94	1665.33	1596.33	1796	1473.5	1429.44	-1.01753	-1.1168	-1.13025	1.09756	1.12757	-1.14734	22.2	11.4	2.2	100	100	0	0.880003	0.732	0.668	1	1	0.446
ENSMUSG00000004455	Ppp1cc	748.222	783.778	758.889	943.333	702	707.333	828.889	803.5	785.056	1.20327	1.08294	1.10898	1.11111	1.07155	1.12292	14.7	15.2	21.1	100	100	29.3	0.508138	1	0.799	1	1	0.835
ENSMUSG00000004460	Dnajb11	3448.72	3142.11	3602.06	3407.44	4679.44	3165	3909.44	2942.56	2679.17	-1.11547	-1.18633	-1.1938	1.06352	1.24686	-1.39084	9.6	15.3	1.1	100	100	0	0.601389	0.73	0.251	1	1	0.184
ENSMUSG00000004462	Tbccd1	693.389	611.444	677.556	638.778	686.722	691.778	603.778	553.611	601.111	-1.04339	-1.05258	-1.09856	1.00881	1.13996	-1.18942	21.1	30.2	9.2	100	100	0	0.976786	1	0.88	1	1	0.574
ENSMUSG00000004473	Clec11a	77	73.5556	91.7222	111.556	84.3333	91.8889	114.333	83.7778	81.4444	1.10611	-1.22066	-1.11231	1.35018	1.23033	-1.11231	45.2	12.3	3.5	91.7	100	0	0.854202	0.711	0.794	1	1	0.753
ENSMUSG00000004500	Zfp324	191.056	187.333	157.111	117.222	172.333	176.111	128.667	151.667	200.111	-1.25638	1.09784	-1.00065	-1.3793	-1.2823	1.02063	9.2	35.7	28.9	0	0	60.2	0.770021	0.752	0.92	1	1	0.806
ENSMUSG00000004508	Gab2	570.722	571.333	678.444	730.556	595.944	541.333	477	701.222	561.333	1.30142	1.05485	1.15435	1.23374	1.11599	1.16615	26	31.8	25.8	100	100	41	0.135403	0.956	0.451	1	1	0.47
ENSMUSG00000004530	Coro1c	1882	1802.78	1804.89	1655.83	1712.89	1808.22	1563.33	1510.83	1335.56	1.0102	1.0756	1.00958	-1.06474	1.21583	-1.20355	68.5	15.2	73.9	0	100	3.3	0.974459	0.863	0.975	1	1	0.346
ENSMUSG00000004535	Tax1bp1	7615	7632.22	7868.89	7200.33	6969	7452.67	7044.11	7212.33	7865.56	1.06963	1.08227	1.08227	-1.01181	-1.00058	1.07025	29.2	3.3	6.8	0	0	16	0.888496	0.916	0.851	1	1	0.842
ENSMUSG00000004552	Ctse	61.7778	103.5	40.0556	339.111	39.7778	56.5556	69.4444	51.4444	31.1111	3.35216	1.4612	1.00098	2.29412	4.59287	-1.37012	37.5	23.9	71.3	68.5	48.2	12	0.315096	0.578	0.802	1	1	0.587
ENSMUSG00000004558	Ndrg2	3291.56	3127.56	3155.22	2650.33	3479.67	3722	3270.89	2652.33	2465.89	-1.19874	-1.08416	-1.20406	-1.10568	1.13429	-1.35972	0	16.2	1.5	0	100	0	0.216291	0.858	0.293	1	1	0.0351
ENSMUSG00000004561	Mettl17	410.667	354.889	367.889	405.444	473.167	414.944	443.778	375	370.667	-1.1477	-1.15936	-1.19028	1.01016	1.0371	-1.19028	3	8.9	1.4	100	100	2.6	0.603021	0.73	0.505	1	1	0.47
ENSMUSG00000004562	Arhgef40	464	487.111	411.889	379	538.611	410.778	388.111	420.389	416	-1.03877	1.1577	1.01806	-1.20258	-1.05753	1.01806	15	16.1	50	0	0	59.2	0.758029	0.952	0.926	1	1	0.869
ENSMUSG00000004565	Pnpla6	1929.83	1781.61	1791.11	1823.39	1743.22	1694.78	1550.22	1987.11	1784.44	1.06636	1.09496	1.06636	-1.02682	-1.04345	1.1127	42.4	15.8	23	0	0	32.6	0.685483	0.767	0.651	1	1	0.532
ENSMUSG00000004567	Mcoln1	1444.11	1308.33	1178.11	1210	1447	1446.11	1425.56	1154.89	1279.89	-1.21109	-1.05078	-1.16159	-1.15256	-1.01954	-1.18788	4.8	14.8	1	0	0	0	0.200271	0.975	0.534	1	1	0.382
ENSMUSG00000004568	Arhgef18	1537.11	1536.44	1668.89	1659.56	1455.22	1432.11	1349.94	1863.56	1875.78	1.16208	1.07309	1.16208	1.08293	-1.12345	1.30553	5.1	14.1	20.7	100	0	11	0.284247	0.864	0.361	1	1	0.0684
ENSMUSG00000004591	Pkn2	1549	1674.89	1861.44	1500.78	1178.78	1175.72	1093.56	2205.89	1892.67	1.42985	1.37102	1.5039	1.04291	-1.219	1.74299	8.7	6.2	12.9	100	0	11.6	0.0182244	0.0676	0.00542	1	1	1.05e-05
ENSMUSG00000004609	Cd33	30.2222	34.7778	30.2222	28.2222	34.1111	35	21.7778	28.1111	33.8889	-1.1673	-1.04957	-1.12868	-1.11217	-1.06084	-1.10036	16.6	49.5	11.5	0	0	20.5	1	1	1	1	1	1
ENSMUSG00000004610	Etfb	1846.44	1959.11	2232.44	3381	2659.89	2859.5	4183.11	2174	2349.56	-1.0188	-1.5028	-1.29787	1.47507	1.24094	-1.26427	24.4	13.8	4.8	75.1	100	0	0.616705	0.242	0.248	1	1	0.316
ENSMUSG00000004612	Nkg7	10	6.22222	6.11111	7.11111	14.8889	20.8889	26.1111	2	6	-3.15966	-2.57534	-3.38739	-1.22689	1.65278	-5.22222	4.5	3.4	1.4	0	49.5	2.2	1	0.386	0.0329	1	1	0.0431
ENSMUSG00000004626	Stxbp2	2315.22	2323.22	2023.44	2441.28	2125.33	2664.11	2483.67	2152	2076.89	-1.11257	-1.0709	-1.11195	-1.03891	1.05577	-1.17462	13	29.8	4.8	0	100	3.9	0.634748	0.973	0.716	1	1	0.483
ENSMUSG00000004631	Sgce	95.8889	125.667	94.2222	136.556	116.056	133.111	146.778	130.111	142.556	-1.15359	-1.2016	-1.04083	1.04162	-1.18151	1.02421	14.1	13	21.3	100	0	52.3	0.847973	0.809	0.825	1	1	0.973
ENSMUSG00000004633	Chn2	775.778	819.778	753.167	881.444	959.611	825.833	896.722	676	734.222	-1.09717	-1.12403	-1.173	1.02448	1.15912	-1.27175	12	8.5	1.1	100	100	0	0.73504	0.787	0.495	1	1	0.195
ENSMUSG00000004637	Wwox	431.889	264.778	287.889	289.556	319.5	348.222	390.778	296.111	311.444	-1.20608	1.00032	-1.18915	-1.20647	-1.05215	-1.14631	2.6	50.2	4.2	0	0	2.8	0.458265	1	0.655	1	1	0.582
ENSMUSG00000004642	Slbp	350.667	367.222	378.667	522.667	389.333	394.111	421	427.722	425.778	1.1435	-1.09797	1.02058	1.25553	1.05604	1.08282	40.6	11.2	75.7	100	100	20.2	0.637842	0.843	0.965	1	1	0.864
ENSMUSG00000004654	Ghrhr	1.33333	1.77778	10.4444	13.8889	9.33333	6.22222	1.11111	14.5556	23.4444	1.95536	-4	1.95536	7.82143	-1.56164	3.05357	40.9	12.4	56.3	41.8	0	39.9	1	0.755	0.634	0.916	1	0.124
ENSMUSG00000004655	Aqp1	26408.2	29066.9	33864.2	37387.3	32569.9	29692.7	31599.9	40751.8	39252	1.1274	-1.13925	1.1274	1.28439	-1.12284	1.26589	23.9	6.8	39.1	100	0	5.3	0.966895	0.7	0.684	0.934	1	0.0876
ENSMUSG00000004661	Arid3b	65.4444	53	69.6667	72	73.1667	58.6667	48.4444	98	81.4444	1.20739	1.00947	1.20739	1.19606	-1.26667	1.52936	45.6	49.6	44.8	100	0	25.6	0.67075	1	0.621	1	1	0.274
ENSMUSG00000004665	Cnn2	598.778	563.667	632	626.889	759.444	609.556	935.444	565.111	602.889	-1.20653	-1.30663	-1.26399	1.08297	1.07782	-1.30042	9.8	16.5	0	100	100	2.9	0.52841	0.517	0.17	1	1	0.346
ENSMUSG00000004667	Polr2e	1161	1152.89	1123	1294	1146.17	1429.44	1786.78	998.111	1171.22	-1.18283	-1.23553	-1.23553	1.04456	1.11417	-1.31787	3	22.3	1.7	100	100	3.8	0.532615	0.653	0.181	1	1	0.353
ENSMUSG00000004668	Abca13	3708.33	3009.11	4058.78	3845.89	1506.5	2115.44	1962.56	7356.44	7708	2.01387	1.7114	2.01387	1.17674	-1.90577	3.83797	18.2	7.4	26.9	100	0	5.5	1.08637e-06	0.00308	0.0607	1	0.000722	1.01e+135
ENSMUSG00000004677	Myo9b	632.778	628	607.556	544	506.333	515	467.722	590.889	622.333	1.13715	1.24501	1.21451	-1.09485	-1.05355	1.19805	23.9	6.8	17.1	0	0	19.7	0.366909	0.366	0.35	1	1	0.33
ENSMUSG00000004698	Hdac9	13.1111	16.2222	16.1111	10.4444	9.33333	16.6667	11.2222	8.33333	14.1111	1.18317	1.30693	1.21287	-1.1046	1.18317	1	60.5	16.2	57.5	0	91	82.9	1	0.992	1	1	1	0.994
ENSMUSG00000004707	Ly9	16.1111	16.2222	8.55556	4.55556	20.8889	19.8889	18.6667	3	6	-3.0339	-1.23024	-2.73282	-2.4661	1.45679	-4.41975	0	3.7	1.9	0	69.8	3.1	1	0.961	0.178	1	1	0.0691
ENSMUSG00000004709	Cd244	7	6.22222	5.22222	3.33333	4.11111	13.6667	6.11111	5.11111	4	-1.42857	1.08182	-1.1828	-1.54545	-1.06494	-1.34146	6.5	51.5	14.1	0	0	2.9	1	1	0.687	1	1	0.784
ENSMUSG00000004730	Adgre1	93.4444	83.7778	86.1667	91.2778	97.8889	104.722	135	67.6667	96.2222	-1.18034	-1.18182	-1.18034	1.00125	1.08271	-1.27797	0	23.4	0	100	100	0	0.630255	0.691	0.356	1	1	0.367
ENSMUSG00000004748	Mtfp1	587.444	599.667	606.444	698	704.722	754	816.778	649.667	648.333	-1.15605	-1.27031	-1.20181	1.09884	1.00496	-1.16179	0	7.3	0	100	100	3.1	0.471053	0.338	0.36	1	1	0.475
ENSMUSG00000004768	Rab23	594.556	461.111	441.889	360.722	548.889	598.222	420.111	399.778	399.667	-1.36776	-1.03989	-1.30429	-1.31529	1.00396	-1.37318	4.7	40.2	5.6	0	100	0	0.395411	1	0.504	1	1	0.236
ENSMUSG00000004771	Rab11a	2277.33	2314.22	2362	2730.17	2089.22	2322.89	2603	2516.28	2451.39	1.09608	-1.01181	1.03608	1.10903	1.02506	1.06929	48.3	49.4	52.5	100	100	50.9	0.74363	1	0.9	1	1	0.821
ENSMUSG00000004788	Eif2b2	807.889	857.222	887.111	861.111	1077.17	942.389	1051.11	717.5	810.444	-1.20249	-1.26251	-1.26058	1.04991	1.14417	-1.37585	2.7	3.6	1.4	100	100	2.4	0.447441	0.438	0.237	1	1	0.084
ENSMUSG00000004789	Dlst	12165.7	12317.4	12479.2	14157.2	10902.8	12338.7	11421.2	13774.9	13690.6	1.16609	1.07183	1.14566	1.08795	-1.03112	1.20239	25	12.2	13.4	100	0	8.9	0.766136	0.932	0.551	1	1	0.288
ENSMUSG00000004791	Pgf	7.66667	11.3333	10.4444	15.1111	9.33333	8.33333	15.6667	9.33333	9.22222	1.36905	1.01786	1.05952	1.34503	1.37725	-1.00599	42.7	49.9	57.3	84	73.9	28.2	1	1	0.986	1	1	0.951
ENSMUSG00000004798	Ulk2	1355.33	1322.33	1365.44	1121.89	1334.94	1191.06	1177.11	1315.44	1310.56	1.04417	1.12407	1.10733	-1.07652	-1.05575	1.10238	62.8	6.6	45	0	0	27.9	0.921803	0.878	0.877	1	1	0.827
ENSMUSG00000004814	Ccl24	1.33333	1.77778	0.888889	1.11111	1.55556	4.22222	4.11111	3	1	-4.11111	-2.64286	-3.36364	-1.55556	-2	-2.05556	0	7.7	1.1	0	0	10.2	1	0.962	0.689	1	1	0.954
ENSMUSG00000004815	Dgkq	771.333	622.444	528.333	418.278	473.167	554.889	314.167	652.222	535	1.00029	1.47282	1.22308	-1.47239	-1.25418	1.25455	69.1	13.3	45.4	0	0	44.1	0.841364	0.226	0.355	0.668	1	0.388
ENSMUSG00000004837	Grap	191.889	197.111	178.389	260	221.889	233	249.667	190.667	216.556	-1.06298	-1.19794	-1.19794	1.12696	1.07653	-1.14434	32	7.5	2.2	100	100	0	0.924319	0.686	0.634	1	1	0.669
ENSMUSG00000004843	Chmp2b	1182	1454.61	1425.94	1441.67	1342.22	1231.83	1393.78	1507.39	1352	1.06823	-1.01814	1.06823	1.08761	1.00288	1.06517	45.1	41.5	45.7	100	100	43.6	0.59362	1	0.87	1	1	0.758
ENSMUSG00000004846	Plod3	1105.56	1150.22	1192	1097.78	1384.56	1175.72	1281.78	1148.78	1209.78	-1.11957	-1.13644	-1.11507	1.01507	-1.03004	-1.08692	2.2	9.3	1.3	100	0	3.7	0.669362	0.726	0.64	1	1	0.75
ENSMUSG00000004849	Ap1s1	1489	1610.56	1563.28	1934.33	1673.67	1912	2304.61	1448.61	1518.67	-1.09332	-1.23373	-1.24078	1.12842	1.17873	-1.28872	12.9	17.3	1.4	100	100	0	0.629016	0.436	0.241	1	1	0.165
ENSMUSG00000004864	Mapk13	357.778	360.722	375.167	597.444	382.111	474.444	545.222	434.556	370.667	1.025	-1.32065	-1.27225	1.35367	1.20788	-1.17842	75.7	10.1	2.8	73.9	100	2.4	0.890189	0.412	0.731	1	1	0.614
ENSMUSG00000004865	Srpk1	1755.11	1762.22	1725.33	1614.22	1964.33	1945.61	1759.67	1578.39	1283.78	-1.16519	-1.1063	-1.16519	-1.05323	1.16679	-1.35954	2.3	8.6	1.3	0	100	0	0.446098	0.904	0.432	1	1	0.0789
ENSMUSG00000004880	Lbr	943.111	731.444	720.5	752.611	684.056	755.111	611.333	631.333	604.5	1.07675	1.22399	1.06128	-1.13675	1.192	-1.10704	46.1	14.2	66.7	0	100	2.6	0.725809	0.494	0.828	1	1	0.704
ENSMUSG00000004885	Crabp2	14.6667	6.22222	0.888889	8.33333	0.111111	1.11111	11.2222	1	7.11111	4.15	9.4	6	-2.26506	1.13699	3.65	72.5	9	47.4	0	66.6	65.2	1	0.732	0.866	1	1	1
ENSMUSG00000004891	Nes	435.667	538.556	639	814.722	599.389	504.222	589.5	796.333	766	1.23301	-1.2102	1.19169	1.49219	-1.07471	1.32513	24.4	10.5	41.1	78.6	0	34.6	0.212242	0.71	0.608	0.722	1	0.0547
ENSMUSG00000004895	Prcc	885.056	926.278	871.944	975.222	1127.33	1090.11	1174.5	824.556	846.333	-1.22061	-1.24476	-1.28325	1.01978	1.1055	-1.34938	0	5.6	0	100	100	0	0.239267	0.374	0.173	1	1	0.067
ENSMUSG00000004896	Rrnad1	316.778	267.111	243.333	263.389	265.667	271.944	289.222	263.444	242.778	-1.07335	1.07354	-1.03237	-1.15229	1.00099	-1.07441	0	20.2	5.5	0	100	0	0.859934	0.974	0.938	1	1	0.825
ENSMUSG00000004897	Hdgf	5468.67	5577.06	6400.06	6723.67	6771.56	6060.56	6300.56	6280.33	5932.67	1.04147	-1.14081	-1.03178	1.18813	1.07457	-1.03178	50.9	6.7	17.9	100	100	11.5	0.797799	0.612	0.858	1	1	0.886
ENSMUSG00000004902	Slc25a18	10	5.44444	1.77778	1.11111	1.55556	3.11111	2	4	5.11111	-1.38462	3.86111	2.27778	-5.34615	-3.15385	2.27778	3.4	2.3	37.4	0	0	24.6	1	0.632	0.749	1	1	0.814
ENSMUSG00000004929	Thop1	446.667	456.889	450.444	464	548.889	489.889	519	417.778	457.778	-1.13512	-1.14879	-1.14401	1.01205	1.04442	-1.18553	0	6.7	0.6	100	100	0	0.63395	0.742	0.524	1	1	0.464
ENSMUSG00000004931	Apba3	1336.72	1267.44	1204.44	1174.5	1478.56	1346.22	1408.17	1055.67	1143	-1.18386	-1.08147	-1.18386	-1.09467	1.08199	-1.28093	0	9.4	1	0	100	3.5	0.327156	0.884	0.402	1	1	0.14
ENSMUSG00000004933	Matk	33.6667	16.2222	26.1111	29.3333	29.8889	26.1111	26.1111	21.6667	21.6667	1.0617	-1.04677	-1.09302	1.11136	1.27949	-1.20513	71.4	54.6	9.7	100	100	0	1	1	0.914	1	1	0.84
ENSMUSG00000004934	Pias4	579.333	541.222	499.389	498.833	646.333	667.778	598.056	491.778	525.833	-1.29497	-1.15359	-1.26086	-1.12255	-1.01942	-1.2703	0	3	1.4	0	0	0	0.188506	0.757	0.322	1	1	0.261
ENSMUSG00000004936	Map2k1	1199.5	1294.72	1251.89	1783.67	1080.39	1052.89	1285.61	1753.44	1718.44	1.40484	1.15432	1.39448	1.21703	-1.14374	1.60678	19.5	11.8	9.1	100	0	6.9	0.167998	0.845	0.196	1	1	0.00295
ENSMUSG00000004937	Sgta	2179.89	2364.22	2166.61	2455.11	2509.22	2543.89	2665.89	2124.67	2198	-1.10084	-1.11964	-1.16215	1.01708	1.06918	-1.177	4	6.1	0	100	100	2.7	0.418014	0.709	0.507	1	1	0.328
ENSMUSG00000004945	Tmem242	1169.67	1352	1283.67	1692.5	1598.78	1673.11	2133.67	1383.28	1429.44	-1.12434	-1.32699	-1.22336	1.18024	1.05811	-1.18967	13.3	10	1.7	100	100	2.6	0.401805	0.182	0.117	1	1	0.221
ENSMUSG00000004947	Dtx2	230.444	287.889	241.222	343.778	295.167	245.278	259.778	269.111	275.444	1.12596	-1.00236	1.04812	1.12862	1.07427	1.04812	50	50.3	60.3	100	100	46.8	0.734371	1	0.965	1	1	0.987
ENSMUSG00000004951	Hspb1	456.111	310.722	490.444	464	801	338.611	856	338.444	553.5	-1.67846	-2.08911	-1.74109	1.24466	1.07007	-1.79608	10.8	8	1.7	100	100	3.6	0.504751	0.623	0.284	1	1	0.617
ENSMUSG00000004952	Rasa4	112.222	89.6667	85.6667	69.3333	60	104.722	100.278	58.7222	76.3333	-1.29391	1.00665	-1.238	-1.30251	1.14768	-1.48499	14	52.5	5.8	0	100	6.9	0.848116	0.914	0.883	1	1	0.575
ENSMUSG00000004961	Syt5	1.33333	2.88889	0.888889	8.33333	1.55556	1.11111	5.11111	6.11111	5.11111	2.96429	1.35714	2.57143	2.18421	-1.21687	3.60714	55.3	47.9	39.1	65.9	8.2	19.6	1	1	0.897	1	1	0.75
ENSMUSG00000004980	Hnrnpa2b1	12676.7	12799	12436.3	12941.8	12298.2	11911.9	11578.4	13832.8	13089.1	1.06524	1.06934	1.08047	-1.00384	-1.06083	1.13004	34	3.5	24.3	0	0	10.4	0.825878	0.906	0.737	1	1	0.515
ENSMUSG00000004988	Fxyd4	583.944	606.222	452	1047.17	500.333	538.833	890.333	584	602.889	1.39112	1.10439	1.10135	1.25963	1.26311	1.10135	57.1	44.5	47.9	73.4	78.1	60.3	0.748294	0.996	1	1	1	0.932
ENSMUSG00000004994	Ccdc130	166.111	149.667	142.222	135.611	184.056	174.333	187.111	138	141.5	-1.32494	-1.16573	-1.29743	-1.13657	-1.006	-1.31703	0	3.8	1.4	0	0	3.1	0.384506	0.842	0.389	1	1	0.378
ENSMUSG00000004996	Mri1	243.167	230.056	210.667	188.5	226	402	348.722	194.278	216.556	-1.74725	-1.47382	-1.63251	-1.18553	-1.02923	-1.69763	3.6	11.1	0	0	0	0	0.164318	0.619	0.0521	1	1	0.232
ENSMUSG00000005034	Prkacb	1865.44	1650.33	1754	1459.56	1213.61	1435.72	1396.78	1681.78	1816.67	1.15035	1.25853	1.22989	-1.09405	-1.08865	1.25233	38.7	9.8	20.1	0	0	33.1	0.332851	0.204	0.197	1	1	0.101
ENSMUSG00000005043	Sgsh	457.778	448.556	340.444	310.111	314.167	415.778	376.333	277.944	344.444	-1.15696	1.20416	-1.09896	-1.39317	1.04526	-1.20932	2.8	12.9	18.7	0	100	7	0.733128	0.516	0.991	0.916	1	0.51
ENSMUSG00000005045	Chd5	15.3333	10.3333	16.1111	9.33333	13.4444	10.6667	13.4444	12.4444	5.11111	-1.05677	-1.04762	-1.18049	-1.00873	1.44937	-1.53165	21.7	38.4	15	0	67.2	12.4	1	1	0.953	1	1	0.827
ENSMUSG00000005054	Cstb	1000.11	1208.78	1198.44	1477.83	1310.56	1329.39	1861.83	1160.39	1291.56	1.00658	-1.20367	-1.1045	1.21159	1.09149	-1.08435	76.5	26.7	4.5	100	100	3.3	0.726221	0.475	0.3	1	1	0.521
ENSMUSG00000005057	Sh2b2	47.3333	48.2222	30.2222	56.7778	46.4444	122.111	48.4444	26.1111	30.2222	-1.11367	-1.01395	-1.24928	-1.09834	1.54438	-1.71992	23.7	43.5	7	0	77.2	0	0.52276	0.873	0.33	1	1	0.39
ENSMUSG00000005069	Pex5	2443.56	2480.11	2410.61	2576.89	2419.11	2576.61	2423.83	2345.11	2365.94	1.02885	1.01568	1.00134	1.01296	1.05868	-1.029	62.5	39.8	73.2	100	100	3.3	0.964201	1	0.982	1	1	0.874
ENSMUSG00000005078	Jkamp	750.278	738.778	786.111	764.389	812.889	845.556	917.889	688	729	-1.09069	-1.13569	-1.13569	1.04126	1.09421	-1.19344	0	10.2	0	100	100	0	0.652087	0.689	0.496	1	1	0.331
ENSMUSG00000005087	Cd44	46.5556	53.8889	38.6667	65.2222	77.5556	65.1111	72.4444	39.6667	42.8889	-1.39465	-1.44248	-1.61988	1.03429	1.25841	-1.75505	7	3.3	1.1	100	84.1	2.8	0.569442	0.595	0.207	1	1	0.168
ENSMUSG00000005089	Slc1a2	198	177.167	238.667	108.111	218.611	226	148.167	135	134	-1.26081	-1.16541	-1.40061	-1.08186	1.28914	-1.62536	20.3	18	4.4	0	74.5	0	0.89146	0.996	0.656	1	1	0.178
ENSMUSG00000005102	Eif2ak4	310.556	308.556	354.111	351.889	285.444	271.944	277	466.667	377.778	1.27437	1.11753	1.27437	1.14034	-1.1961	1.52427	6.8	3.6	8.2	100	0	10.2	0.163333	0.863	0.21	1	1	0.025
ENSMUSG00000005103	Wdr1	3841.33	4875	3750.33	4361.17	3863.67	4495.72	3863.67	4073	3886.11	1.04972	1.12799	1.02999	-1.07456	1.01915	1.02999	58.9	19.6	46.7	0	100	41.4	0.796616	0.917	0.992	1	1	0.962
ENSMUSG00000005107	Slc2a9	581.889	455.167	508.5	503.444	457.778	527.222	569.222	715.778	806.556	-1.042	-1.01677	1.03409	-1.02481	-1.50436	1.44373	17.7	44.1	63.6	0	0	21.7	0.996519	1	0.686	1	1	0.0186
ENSMUSG00000005124	Wisp1	62.8889	78.5	49	72	41.1111	55.4444	49.8889	32.8889	44.5556	1.21269	1.41704	1.12138	-1.1685	1.56241	-1.28838	43.5	9.8	55.2	0	73.3	8.2	1	0.535	0.767	1	1	0.746
ENSMUSG00000005125	Ndrg1	40751.8	59262.4	90102.3	100610	100610	42339.4	40751.8	129462	90102.3	2.25218	1.1811	2.12809	1.90685	-1.15129	2.59291	29.9	53.2	29.7	50	0	19.2	0.750886	0.973	0.614	0.0058	1	0.301
ENSMUSG00000005131	4930550C14Rik	28.4444	31.1111	36.6667	68	43.7778	46.7778	43	58.7222	47.6111	1.19543	-1.47015	-1.03889	1.75746	-1.01592	1.21447	56.1	7.1	25.8	67.5	0	13.8	1	0.628	1	1	1	0.782
ENSMUSG00000005142	Man2b1	5092.83	4610.22	5050.11	4356.11	4997	5405.67	4863.33	4447.44	4881.78	-1.06249	-1.02998	-1.05289	-1.03156	1.00825	-1.07126	12.6	33.5	9.2	0	100	4.3	0.462556	0.962	0.778	1	1	0.695
ENSMUSG00000005148	Klf5	38.8889	40.8333	23.4444	58	12.1111	20.8889	17.7778	18.6667	38.8889	2.29062	2.24219	2.1875	1.0216	1.41506	1.61875	18.6	5.7	18.6	100	65.8	30.6	1	0.193	0.13	1	1	0.438
ENSMUSG00000005150	Wdr83	487.222	438.444	431.278	465.333	583.167	641	618.556	412.556	404.778	-1.37976	-1.33645	-1.42242	-1.03241	1.097	-1.51359	3.8	4.4	0	0	100	0	0.0646514	0.258	0.0569	1	1	0.0194
ENSMUSG00000005161	Prdx2	4756	4663	4947.67	5972.78	5307.67	5652.11	6375	5133.89	5743.17	-1.03514	-1.20015	-1.12128	1.15941	1.00399	-1.03927	20.2	7.9	5.9	100	100	20.9	0.559771	0.365	0.628	1	1	0.819
ENSMUSG00000005198	Polr2a	3148.67	3241.22	2890.89	2487.89	2686	2652.33	1777.44	3731.11	3404.89	1.01397	1.20458	1.20458	-1.18798	-1.3267	1.34523	53.1	21.8	31.1	0	0	39.3	0.741196	0.288	0.117	1	1	0.0278
ENSMUSG00000005202	Shbg	4.55556	0.888889	3.33333	2.33333	4.11111	1.11111	3.11111	5.11111	5.11111	-1.09804	-1.14286	1.26786	1.04082	-1.80392	1.64286	33.2	39.6	58.6	73.5	0	42.2	1	1	0.968	1	1	0.806
ENSMUSG00000005204	Senp3	1005.06	1050.22	959.722	1086.22	1065.83	1099.89	1124.56	907.222	949.778	-1.07519	-1.07031	-1.11961	-1.00456	1.10175	-1.18459	3.2	6.5	0	0	100	0	0.813198	0.932	0.677	1	1	0.401
ENSMUSG00000005220	Corin	74.5	81.3333	145.111	25	43.7778	82.2222	52.8889	73.5	75.2222	1.60819	1.47321	1.41544	1.09162	1.14382	1.40599	59.9	10.1	50.5	76.3	73.4	47.9	0.681307	0.705	0.739	1	1	0.647
ENSMUSG00000005225	Plekha8	1701.89	1404.89	1332.61	1214.33	1171.22	1483.33	1334.61	1339.94	914.222	-1.04801	1.16393	1.00125	-1.21981	1.12988	-1.18413	17.6	17.3	69.8	0	100	13.3	0.929806	0.593	1	1	1	0.585
ENSMUSG00000005232	G6pc2	2.11111	2.88889	6.11111	1.11111	1.55556	5.22222	1.11111	2	3	2.32143	1.60714	1.60714	1.44444	1.44444	1.60714	54.3	33.8	48.2	67.2	66.5	50.7	1	1	1	1	1	1
ENSMUSG00000005233	Spc25	244.056	311.556	374.167	590.722	393.778	301.556	305.722	516.833	502.889	1.57805	-1.10049	1.4344	1.73663	-1.05683	1.66773	16.1	37.9	26.6	65.8	0	6.6	0.192811	0.672	0.601	1	1	0.0165
ENSMUSG00000005237	Dnah2	21.7778	29.3333	13.5556	15.1111	26.1111	35	21.7778	16.6667	20.6667	-1.82171	-1.02174	-1.39881	-1.78295	-1.30233	-1.39881	0	51.1	2.1	0	0	0	1	1	0.537	1	1	0.651
ENSMUSG00000005251	Ripk4	635.333	612.222	763.167	1010.89	843.222	659.444	753	814.222	973.333	1.17799	-1.20716	1.0474	1.42203	-1.00761	1.18696	41.9	10.5	60.5	75.8	0	49.6	0.483648	0.537	0.875	0.923	1	0.385
ENSMUSG00000005262	Ufd1l	973.778	995.111	895.556	915.111	995.889	1063.22	1020.22	915.111	823.889	-1.1269	-1.03634	-1.11486	-1.08738	1.04121	-1.17334	3.2	16.9	1.6	0	100	3.6	0.54966	0.987	0.635	1	1	0.411
ENSMUSG00000005267	Zfp287	33.6667	38.5556	38.6667	23.5556	26.1111	19.8889	21.7778	42.5556	38.8889	1.42857	1.65816	1.77296	-1.16071	-1.30893	1.8699	25.9	3.4	14.3	0	0	10.7	1	0.594	0.3	1	1	0.267
ENSMUSG00000005268	Prlr	115.889	179.222	734.444	589.778	209.056	147.111	274.444	990.833	2581.83	3.16715	-1.41679	3.16715	4.4872	-2.69794	8.54478	21.9	19.7	26.5	43.6	0	18.7	1.1892e-06	0.682	0.474	2.31e-09	1	0.0274
ENSMUSG00000005299	Letm1	5322.89	5161.89	5180.56	5223.44	5898.78	5903.89	5690.44	4920.22	5015.89	-1.13394	-1.12521	-1.14069	-1.00776	1.04709	-1.18734	3.9	3.5	1.3	0	100	1.9	0.126136	0.768	0.533	1	1	0.36
ENSMUSG00000005312	Ubqln1	3859.44	4036.44	4431.44	4295.89	4114.44	3422.44	3314.72	4644.89	4201.56	1.27501	1.15355	1.24143	1.1053	-1.01365	1.29242	16.3	9	19.7	100	0	13.6	0.504595	0.834	0.416	1	1	0.208
ENSMUSG00000005320	Fgfr4	1546.33	1432.78	1357.78	1082.11	1636.22	1679.22	1467.11	1276.67	1186.33	-1.34123	-1.09846	-1.24218	-1.221	-1.00947	-1.32864	0	12.8	0	0	0	0	0.190552	0.921	0.294	1	1	0.117
ENSMUSG00000005338	Cadm3	3	11.3333	8.55556	11.6667	6.88889	11.6667	11.2222	6.11111	7.11111	-1.10989	-1.56589	-1.43262	1.41085	1.52941	-1.69748	22.9	17.8	17.6	64.5	75.1	2.6	1	0.957	0.859	1	1	0.824
ENSMUSG00000005339	Fcer1a	0	0	0	2.33333	0.111111	1.11111	2	0	0	1.05	1	1	1	1	1	-	-	-	-	0	-	1	1	1	1	1	1
ENSMUSG00000005354	Txn2	4564.44	4683.33	4663	5008.11	5107	5607.56	6054.56	4190.56	4534.44	-1.15965	-1.21274	-1.21541	1.04578	1.10844	-1.2854	3	3.4	1.1	100	100	3.6	0.176508	0.419	0.273	1	1	0.105
ENSMUSG00000005357	Slc1a6	0	1.77778	3.33333	2.33333	1.55556	0	6.11111	3	2	1.82143	-1.75	1.39286	3.1875	1.13333	1.60714	-	-	-	-	100	-	1	1	0.934	1	1	1
ENSMUSG00000005360	Slc1a3	48.6667	96.2222	60	172.278	41.1111	144.167	115.111	68.7778	66.2222	1.00893	-1.58896	-1.70535	1.60314	1.72058	-1.70535	71.1	17.2	8.5	67.2	75.1	8.9	0.845687	0.917	0.874	1	1	0.7
ENSMUSG00000005362	Crbn	1150.11	1225.33	1186.94	895.222	929.667	1098.5	1034.44	1184.83	1013.72	1.00642	1.14817	1.1286	-1.14085	-1.0559	1.06267	71.7	11.3	46.9	0	0	45.3	0.86306	0.625	0.759	1	1	0.782
ENSMUSG00000005364	Il5ra	202.833	213.444	148.556	214.778	207.778	169.222	148.167	229.778	194.5	1.07354	1.22997	1.22997	-1.14572	-1.16774	1.25361	58	11.4	44.8	0	0	41.7	0.89662	0.739	0.651	1	1	0.512
ENSMUSG00000005370	Msh6	569.278	581.556	568.667	614.833	604.611	516.667	482.389	604.667	550.111	1.14532	1.11371	1.11371	1.02839	1.02487	1.11753	39.6	12.5	30.7	100	100	36.1	0.602511	0.923	0.771	1	1	0.796
ENSMUSG00000005371	Fbxo11	1036.22	1146.33	1107.06	1087.33	779.556	956	828.889	1202.89	1172.33	1.32369	1.31655	1.35928	1.00542	-1.08241	1.43277	10.1	4.4	20.8	100	0	7	0.113959	0.294	0.126	1	1	0.0361
ENSMUSG00000005373	Mlxipl	3026.89	2535.22	2542.78	2103.61	3419.06	2618.11	2180.22	2869.33	1811.28	-1.12694	1.06224	-1.03116	-1.19708	-1.00737	-1.1187	15.5	35.6	25.4	0	0	20.2	0.574704	1	0.769	1	1	0.781
ENSMUSG00000005374	Tbl2	506.556	458.889	522.111	453.111	484.333	512.778	462.556	486.222	476.333	1.00677	-1.00334	-1.00635	1.01013	1.01316	-1.00635	74.9	47.3	20.7	100	100	20.1	0.906106	1	1	1	1	1
ENSMUSG00000005378	Wbscr22	1189.61	1186.78	1162.67	1068.11	1497.72	1379.67	1442.83	965.833	966.222	-1.29357	-1.21431	-1.29357	-1.06527	1.15461	-1.49357	0	3.9	1	0	100	0	0.111643	0.461	0.0976	1	1	0.00805
ENSMUSG00000005397	Nid1	1360.94	1451.11	1359	1313.89	928.833	1034.44	980.5	1363	1654.11	1.36302	1.43399	1.38906	-1.05207	-1.12878	1.53856	8.9	3.8	20.2	0	0	10.7	0.0124937	0.0488	0.0273	1	1	0.00268
ENSMUSG00000005410	Mcm5	90	105.389	132.222	175.889	107	121	183.556	110.444	144.222	1.27319	-1.23856	1.00275	1.57691	1.20986	1.05234	42.6	35.5	72.4	65.2	100	70.5	0.750401	0.638	0.872	0.931	1	0.933
ENSMUSG00000005413	Hmox1	1159.11	1273	1988.44	3000.67	8098.56	1397.33	1516	1659.44	1866.89	1.64549	-1.24665	1.16304	2.05135	1.41482	1.16304	49.1	40.5	55.5	64.3	77.9	55.7	0.771312	0.825	0.543	0.535	1	0.792
ENSMUSG00000005417	Mprip	4285.67	4173.56	4275.78	4559.33	3780.11	3491.67	3524.89	5215.33	4920.22	1.25325	1.19993	1.25465	1.04444	-1.14719	1.43771	7.6	2.4	7.3	100	0	5.4	0.284364	0.529	0.169	1	1	0.0129
ENSMUSG00000005442	Cic	1585.39	1457.78	1356.06	1275.67	1373.89	1176.39	976	1445.56	1462.11	1.11856	1.29344	1.234	-1.15634	-1.10485	1.23584	47	14.5	24	0	0	39.2	0.643789	0.257	0.309	1	1	0.219
ENSMUSG00000005447	Pafah1b3	263.222	220.556	210.667	326.333	222.889	180.222	386.778	310.278	311.444	1.20464	1.08524	1.28652	1.11001	-1.15777	1.39469	56.7	45	45.2	100	0	47.1	0.947839	1	0.974	1	1	0.806
ENSMUSG00000005465	Il27ra	28.4444	25.1111	29.3333	27.1111	38.3333	41.1111	31.1111	16.6667	21.6667	-1.35827	-1.43154	-1.46809	1.05394	1.47246	-2	0	3	1.1	100	83.5	0	1	0.79	0.381	1	1	0.279
ENSMUSG00000005469	Prkaca	1903.89	1799.56	1653.89	1911	1649.94	2082.89	1876.5	1598.39	1781.61	-1.05277	-1.01338	-1.04798	-1.03887	1.0547	-1.11036	20.6	43.1	13.4	0	100	2.4	0.815636	1	0.857	1	1	0.652
ENSMUSG00000005470	Asf1b	11.5556	16.2222	24.3333	13.8889	13.4444	18.7778	26.1111	10.4444	21.6667	1.01775	-1.352	-1.24723	1.376	1.19031	-1.16955	79.8	23.2	15.1	74.5	85	17.4	1	0.903	0.851	1	1	0.912
ENSMUSG00000005481	Ddx39	541.222	565.056	554.778	628.111	704.722	633.556	737.778	481.778	459.944	-1.19153	-1.27404	-1.28599	1.06925	1.25609	-1.49667	0	3.1	0	100	100	3.2	0.486671	0.413	0.173	1	1	0.0247
ENSMUSG00000005483	Dnajb1	2107.94	1314.33	1352.89	1540.83	1290.11	1924.06	2452.44	1310.22	2217.89	-1.32981	-1.12443	-1.32981	-1.18266	-1.21923	-1.0907	10.2	29.9	16.5	0	0	22	0.409625	0.992	0.752	1	1	0.965
ENSMUSG00000005493	Msh4	0.666667	0	1.77778	1.11111	0.111111	0	2	0	1	13	3	7.5	4.33333	2.88889	4.5	-	-	-	-	0	-	1	1	1	1	1	1
ENSMUSG00000005501	Usp40	665.444	635.333	619.778	625.222	610	652.222	462.556	679	686.333	1.02049	1.06621	1.06621	-1.0448	-1.09665	1.11913	48	39.8	29.6	0	0	44.3	0.741366	0.77	0.605	1	1	0.416
ENSMUSG00000005505	Kbtbd4	198	205.556	218.667	198.222	175.222	169.222	145.889	228.833	207.056	1.23178	1.19238	1.21914	1.03304	-1.04558	1.28792	31.5	9.6	21.3	100	0	34.6	0.252352	0.636	0.31	1	1	0.262
ENSMUSG00000005506	Celf1	2494.56	2470.56	2432.89	2322	2007.56	2007.56	1822.61	2740.61	2455.11	1.18425	1.23661	1.22678	-1.04421	-1.09271	1.29404	35.3	6.8	28.6	0	0	18.7	0.227699	0.246	0.164	1	1	0.0523
ENSMUSG00000005510	Ndufs3	3108.5	3447.44	3156.89	4185.72	3788.11	3857.11	4481	3583.33	3607.44	-1.05061	-1.17668	-1.09721	1.11999	1.02112	-1.07279	25.2	14.7	5.7	100	100	3.1	0.492006	0.355	0.48	1	1	0.56
ENSMUSG00000005514	Por	11911.9	10278	10611.7	10734.1	12799	11636	11149.1	10318.7	11783	-1.09024	-1.04877	-1.09024	-1.03954	-1.03541	-1.05295	0	34.5	8.5	0	0	14.3	0.219896	0.908	0.733	1	1	0.767
ENSMUSG00000005533	Igf1r	6539.44	5375.89	5149.33	4697.67	4685.44	4829.56	3766.11	5624.67	5495.67	1.05081	1.27153	1.16014	-1.21005	-1.12931	1.18669	41.5	13.9	24.4	0	0	42.2	0.82431	0.174	0.232	1	1	0.134
ENSMUSG00000005534	Insr	2827.89	2541.67	2582.33	2627.39	1924.44	2049.33	1503.56	3414.5	3210.22	1.35357	1.39509	1.41736	-1.03068	-1.27161	1.7212	32.3	8.7	27.9	0	0	29.7	0.0850073	0.0185	0.00318	1	1	2.1e-06
ENSMUSG00000005540	Fcer2a	3	1.77778	0	1.11111	2.88889	2	1.11111	0	1	-3.6	1.19444	-1.89474	-4.3	1.11111	-4	-	31.6	-	-	0	-	1	1	0.873	1	1	0.886
ENSMUSG00000005547	Cyp2a5	5419.67	2200.89	11249.8	2707	5552.78	2939.11	6787.33	3803.67	3424.78	1.25674	-1.45732	-1.53637	1.83146	1.93081	-1.53637	74.6	20.3	13	66.7	56.6	6.6	0.839018	0.899	0.973	1	1	0.596
ENSMUSG00000005553	Atp4a	376.944	294.222	173.389	659.556	236.722	328.778	394.667	179.944	203.889	1.26673	1.0207	-1.3201	1.24104	2.17007	-1.71313	60	45.4	16.2	67.4	60.6	2.9	0.79374	1	1	1	1	0.121
ENSMUSG00000005566	Trim28	2008.17	2139.39	2222.61	2591.33	2310.22	2110	2059.5	2473.17	2317.89	1.14075	-1.01747	1.07595	1.16067	1.00478	1.13532	24.2	44.6	42.8	100	100	12.5	0.664447	0.982	0.843	1	1	0.625
ENSMUSG00000005575	Ube2m	1996.28	1910.22	1937.89	2589.56	2253.44	2356.78	2766.11	2234.17	2059.89	-1.04111	-1.20659	-1.16207	1.15895	1.05435	-1.09769	22.9	11.3	3.8	100	100	3.3	0.669501	0.301	0.455	1	1	0.488
ENSMUSG00000005580	Adcy9	409.556	372.444	387.778	252	215.667	233	158	328.889	429.111	1.48326	1.81298	1.76249	-1.2223	-1.18479	1.75734	26.2	7.4	20.6	0	0	27.7	0.110429	0.00104	0.00289	1	1	0.00369
ENSMUSG00000005583	Mef2c	235.667	168.111	180.111	118.556	117.111	169.222	126.056	163.333	140.444	1.18466	1.60159	1.31468	-1.35193	-1.01711	1.20494	60.9	7	33.1	0	0	40.9	0.803602	0.35	0.566	1	1	0.828
ENSMUSG00000005609	Ctr9	1437.83	1395	1349.94	1143	1427.17	1293.33	1160.44	1136.67	1169.44	-1.03759	1.09517	-1.0267	-1.13634	1.08102	-1.12166	19.6	11.7	22.6	0	100	3.1	0.9394	0.84	0.978	1	1	0.61
ENSMUSG00000005610	Eif4g2	23475.6	26089.7	26089.7	23688.2	19754.2	19351	18405	28004.8	26636.7	1.28618	1.28069	1.34823	1.00429	-1.09771	1.41185	9.5	6.8	14.5	100	0	10.1	0.406599	0.17	0.074	1	1	0.00712
ENSMUSG00000005611	Mrvi1	194	186.222	189.667	188.5	131.556	172	164.778	224.778	208.222	1.14751	1.15374	1.16419	-1.00544	-1.145	1.31389	38.6	20.5	24.2	0	0	34.7	0.461661	0.692	0.343	1	1	0.193
ENSMUSG00000005615	Pcyt1a	2890.89	3126	3471.67	3362	3544	2757.56	2520.67	4033.11	3333.56	1.23908	1.09098	1.21404	1.13575	-1.078	1.33572	35.3	29.1	28	100	0	34	0.668907	1	0.518	1	1	0.338
ENSMUSG00000005621	Zfp592	1655.44	1340.44	1401.06	1536.28	1476.67	1510.83	1340.22	1571.28	1677.28	-1.00545	1.01441	1.05222	-1.01993	-1.10595	1.09996	28.2	35.7	58.5	0	0	40.4	0.9394	0.988	0.849	1	1	0.574
ENSMUSG00000005625	Psmd4	2496.44	2525	2544.28	2363.61	3264.33	3032.78	3333.56	2093.78	2122	-1.33024	-1.30016	-1.34333	-1.02314	1.16417	-1.54863	0	3.6	0	0	100	0	0.0360414	0.244	0.0508	1	1	0.00248
ENSMUSG00000005628	Tmod4	17.7778	21	12.1111	13.8889	23.4444	9.33333	37.5556	5.11111	17.7778	-1.80342	-1.20917	-1.4807	-1.49145	1.13592	-2.04854	7	41.1	3.3	0	85.1	10.4	1	0.996	0.512	1	1	0.618
ENSMUSG00000005640	Insrr	701.778	470.944	472.833	370.111	500.333	483.222	488.167	538.667	558.333	-1.15824	1.20115	1.03602	-1.39122	-1.30139	1.12359	4	31.3	52	0	0	6	0.618872	0.717	0.893	1	1	0.668
ENSMUSG00000005656	Snx6	1548.67	1676.89	1554.11	2037.33	1907.61	2458.11	1879.28	1508.89	1664.22	-1.06231	-1.18281	-1.18547	1.11343	1.13184	-1.20236	23.2	26.1	2.7	100	100	2.6	0.544405	0.359	0.199	1	1	0.173
ENSMUSG00000005667	Mthfd2	64.8889	86.8889	123.333	146.222	253.778	78.7778	158	205.222	82.3333	-1.1723	-2.08199	-1.50317	1.77599	-1.06678	-1.09892	21.2	14.7	11.1	58.5	0	20.6	0.817052	0.595	0.639	0.627	1	0.962
ENSMUSG00000005672	Kit	342.667	327.778	282.222	214.778	236.722	260.444	217.444	274.5	310.556	1.04975	1.4161	1.25205	-1.34898	-1.17717	1.23574	67.9	4	31.5	0	0	25.9	0.800932	0.208	0.389	1	1	0.412
ENSMUSG00000005674	Tomm40l	319.167	336.556	307.889	342.778	306.778	366.167	354.889	305.111	292.778	-1.09085	-1.08244	-1.13192	-1.00777	1.08827	-1.18714	14.7	17.9	1.3	0	100	0	0.914493	0.992	0.806	1	1	0.634
ENSMUSG00000005677	Nr1i3	2.11111	5.44444	3.33333	6	6.88889	2	3.11111	4	0	1.5	1.21429	1.17857	1.23529	2.33333	-1.55556	49.3	35.4	-	81.7	0	-	1	1	0.954	1	1	0.877
ENSMUSG00000005681	Apoa2	16.8889	17	20.2222	51.2778	36.7778	4.22222	45	21.6667	21.6667	-1.02875	-2.17049	-1.75597	2.10984	1.65	-1.69744	26.1	24.1	7.1	70.3	76.2	8.5	1	0.896	0.913	1	1	0.913
ENSMUSG00000005682	Pan2	496.778	412.833	426.556	429.278	392.056	352.611	346.444	519	423.333	1.21357	1.28982	1.21357	-1.06284	-1.10107	1.33622	7.4	2.6	18.8	0	0	8.7	0.356894	0.458	0.313	1	1	0.202
ENSMUSG00000005683	Cs	8257.67	8443.67	8327.22	8971.56	7078.56	8552.78	7562.89	9445.56	9445.56	1.14366	1.10416	1.15136	1.03577	-1.09205	1.24893	33.4	13.9	28.1	100	0	22	0.824616	0.868	0.529	1	1	0.199
ENSMUSG00000005686	Ampd3	522.444	641.722	605.444	618.722	487.556	464	446.222	698.111	764.667	1.31915	1.25449	1.35824	1.05154	-1.19492	1.57627	7.4	4.1	12.3	100	0	10.4	0.062437	0.431	0.0816	1	1	0.00481
ENSMUSG00000005687	Bcas2	760.667	823.333	672.333	663.222	748.111	821.389	906.556	667.222	596.667	-1.23003	-1.03711	-1.22636	-1.18602	1.0567	-1.29978	3.3	39.6	1	0	100	0	0.280853	0.99	0.408	1	1	0.139
ENSMUSG00000005696	Sh2d1a	0	0	2.55556	1.11111	1.55556	1.11111	3.11111	0	0	1.17857	1	1	1	1	1	74.9	-	-	-	0	-	1	1	1	1	1	1
ENSMUSG00000005698	Ctcf	1240.56	1226.67	1222.33	995.5	953.333	1036.11	892.111	1280.78	1259	1.1632	1.294	1.294	-1.11245	-1.14516	1.33205	21.9	3.3	17.9	0	0	10.5	0.434196	0.264	0.226	1	1	0.0835
ENSMUSG00000005699	Pard6a	137	146.667	157.111	194.778	212.889	179.056	238.556	175	131.444	-1.20998	-1.50098	-1.40161	1.2405	1.1483	-1.38941	2.5	3.4	0	100	100	3.1	0.664447	0.22	0.195	1	1	0.22
ENSMUSG00000005705	Agrp	7.66667	8.33333	6.11111	3.33333	4.11111	7.22222	7.11111	4	6	-1.50588	1.125	-1.17431	-1.69412	-1.05882	-1.42222	13.7	40.5	16.8	0	0	13	1	0.979	1	1	1	1
ENSMUSG00000005716	Pvalb	1117.33	806.222	1399.67	1884.94	1586.61	1438.78	2192.83	1467.11	1182	1.0351	-1.64966	-1.22914	1.70757	1.23989	-1.19784	82.8	10.7	2.1	67.2	100	3.9	0.864228	0.152	0.383	0.682	1	0.439
ENSMUSG00000005718	Tfap4	113.889	97.3889	76.3333	56.7778	110.111	95.6667	73.3333	72.6667	43.6667	-1.4374	1.10424	-1.28412	-1.58723	1.14422	-1.6447	4	33.5	13.1	0	100	3.2	0.478995	0.914	0.665	1	1	0.19
ENSMUSG00000005732	Ranbp1	504.222	534.722	520.833	691.611	698.444	704.667	797.222	495	552.222	-1.16239	-1.3565	-1.33516	1.167	1.15777	-1.34578	4.7	6.6	0	100	100	3.3	0.439716	0.117	0.104	1	1	0.0528
ENSMUSG00000005763	Cd247	4.55556	9.33333	5.22222	0	10.6667	7.22222	9.22222	3	2	-3.53191	-1.328	-2.44118	-2.65957	1.04444	-3.68889	-	15.8	-	-	0	0	1	0.996	0.401	1	1	0.396
ENSMUSG00000005774	Rfx5	238.556	210	168.944	114.333	192.778	184.5	123.111	174.111	170.444	-1.30261	1.2156	-1.07094	-1.58345	-1.21632	-1.07094	11.4	26.9	18.7	0	0	42.4	0.776957	0.393	0.898	0.668	1	0.977
ENSMUSG00000005779	Psmb4	3895.11	3845.89	3658.44	4048.44	4192.78	4562.33	5393.56	3317.33	3331.44	-1.18396	-1.17875	-1.21592	-1.00443	1.15914	-1.37238	2.9	14.5	0	0	100	0	0.132401	0.394	0.134	1	1	0.0171
ENSMUSG00000005800	Mmp8	2.11111	2.88889	3.33333	8.33333	46.4444	4.22222	0	1	0	1.38158	-1.68889	-1.68889	2.33333	11.6667	-8.44444	-	-	-	58.2	0	-	1	0.89	0.467	1	1	1
ENSMUSG00000005802	Slc30a4	898.889	981	1007.17	833.778	721.222	758.611	734.778	976.5	797.722	1.25272	1.27922	1.27616	-1.02115	1.03761	1.20732	9.4	2.7	5.3	0	100	10.7	0.211578	0.317	0.267	1	1	0.345
ENSMUSG00000005803	Sqrdl	2290.33	2746.11	2581.33	3590.11	2983.39	2775.44	3357.56	3002.89	3574.22	1.0343	-1.18472	-1.03788	1.22536	-1.06573	1.10229	69.4	13.6	27.5	100	0	39.1	0.971977	0.445	0.955	1	1	0.732
ENSMUSG00000005804	Bloc1s6	803.778	933.778	847	910.611	856.222	848.444	848.222	877.111	823.889	1.03578	1.02397	1.01604	1.01154	1.03328	1.00242	41.9	38.4	51.2	100	100	67	0.821369	1	0.984	1	1	1
ENSMUSG00000005813	Metap1	1528.61	1457.78	1379.5	1321.67	1448	1411	1374.11	1337.11	1141.56	-1.04473	1.05825	-1.03879	-1.10559	1.08977	-1.13852	6.9	6.9	13.7	0	100	0	0.86306	0.943	0.918	1	1	0.54
ENSMUSG00000005823	Gpr108	739.944	649.778	774.556	742.556	824.667	714	835.333	725.778	722.167	-1.08715	-1.18681	-1.12527	1.09167	1.04777	-1.13909	10.9	6	3	100	100	7.7	0.914848	0.741	0.741	1	1	0.745
ENSMUSG00000005824	Tnfsf14	5.33333	7.22222	5.22222	10.4444	10.6667	4.22222	6.11111	4	5.11111	1.28182	1.02727	-1.15789	1.24779	1.71951	-1.34146	67.6	50.6	14.6	75.6	74.4	3.3	1	1	0.94	1	1	0.878
ENSMUSG00000005836	Gata6	37.3333	23.1111	45	42.3333	38.3333	32.2222	32.2222	43.6667	37.8889	1.35517	-1.06618	1.24483	1.44485	1.07084	1.26552	9.7	37.6	32.2	82.3	100	19.4	1	0.991	0.878	1	1	0.807
ENSMUSG00000005846	Rsl1d1	1082.67	1081.61	1211.83	1231.44	1247.39	1191.06	1430.67	1086.22	1021.17	-1.02108	-1.15271	-1.15026	1.12891	1.15939	-1.18382	13.8	12.1	0	100	100	0	0.880236	0.536	0.495	1	1	0.266
ENSMUSG00000005871	Apc	1357.78	1291.11	1482.11	1313.89	759.444	902.333	710.5	1945.89	1718.44	1.84082	1.74396	1.86971	1.05554	-1.31056	2.41251	6	2.8	14.8	100	0	9.9	0.000337122	0.00129	0.000276	1	1	3.13e-11
ENSMUSG00000005873	Reep5	3372.44	3531.61	3153.67	2497.56	3808.33	3966.56	4240.67	2333.44	2310.56	-1.40379	-1.14905	-1.40379	-1.22169	1.21689	-1.70825	0	5.1	1.5	0	100	3.4	0.0181173	0.599	0.0295	1	1	3.37e-05
ENSMUSG00000005881	Ergic3	3786.67	3590.11	3551.22	3627.56	4255.67	4316.44	4451.33	3093.11	3535.78	-1.20256	-1.17028	-1.20886	-1.02758	1.08295	-1.30231	0	7.4	1.2	0	100	0	0.0386223	0.536	0.233	1	1	0.0732
ENSMUSG00000005882	Uqcc1	1643.89	1825.22	1652.44	2042.94	1862.44	1861.83	2105.11	1613.22	1824.89	-1.00798	-1.07373	-1.07119	1.06523	1.07483	-1.08341	25.5	24.4	2.9	100	100	0	0.802767	0.761	0.684	1	1	0.558
ENSMUSG00000005883	Spo11	3	3.77778	1.77778	0	6.88889	4.22222	2	0	5.11111	-4.75	-1.2459	-1.76744	-3.8125	-2.875	-1.65217	-	36.9	-	-	0	-	1	1	0.719	1	1	0.909
ENSMUSG00000005886	Ncoa2	1773.28	1617.56	1526.67	1131	995.889	1041.22	804.167	1403	1643.22	1.33432	1.70242	1.5786	-1.27587	-1.1462	1.5294	28.3	7.2	20.6	0	0	19.7	0.123318	0.000101	0.0027	1	1	0.00073
ENSMUSG00000005893	Nr2c2	414.444	433.778	408.5	249.778	178	223.722	101.667	443.778	457.778	1.84909	2.38265	2.38265	-1.28855	-1.36957	2.53246	42.7	6.4	21.6	0	0	31.8	0.0674149	3.09e-05	0.000141	1	1	1.07e-07
ENSMUSG00000005897	Nr2c1	182.722	222.889	171.111	216.556	161.778	191	187.111	184.056	195.389	1.03593	1.08388	1.01395	-1.04629	1.02167	1.01395	58.1	30.1	69	0	100	51.5	0.775771	0.868	0.827	1	1	0.927
ENSMUSG00000005899	Smpd4	715.056	680.167	710.667	643.111	676.278	672.667	629	669.444	702	1.00628	1.03708	1.02738	-1.03061	-1.01305	1.01941	70	24.9	43.4	0	0	50.1	0.854202	0.958	0.918	1	1	0.923
ENSMUSG00000005907	Pex1	874.889	854.889	858.611	738.944	823.278	824.778	707.111	829.111	824.889	-1.03067	1.05054	1.02274	-1.08277	-1.03533	1.00452	31.5	38.9	42.2	0	0	40.7	0.90739	0.837	0.864	1	1	0.875
ENSMUSG00000005936	Kctd20	1178.11	1133.78	1173.78	1084.28	1232.44	1237.83	1243.22	1137.89	1134.72	-1.09637	-1.07084	-1.08935	-1.02384	-1.00645	-1.08935	3.1	3.1	0	0	0	0	0.729884	0.923	0.748	1	1	0.739
ENSMUSG00000005947	Itgae	15.3333	32.7778	33.5556	29.3333	20.8889	27.1111	47.3333	26.1111	24.3333	1.15984	-1.12702	1.02254	1.30716	1.2467	-1.07489	57.9	44.2	68.8	100	100	17.3	1	0.926	0.799	1	1	0.798
ENSMUSG00000005949	Ctns	702.556	775.278	812.222	786.389	757.944	708.333	674.778	842.167	859.222	1.12843	1.04318	1.12843	1.08173	-1.06429	1.20098	24.6	23.6	26.7	100	0	8.5	0.506328	0.994	0.661	1	1	0.38
ENSMUSG00000005950	P2rx5	234.889	243.889	230.611	262.222	328.333	288	278.5	248.333	275.444	-1.16875	-1.20306	-1.1702	1.02936	-1.06279	-1.0997	2.1	6.7	1.3	100	0	3	0.52842	0.558	0.448	1	1	0.67
ENSMUSG00000005951	Shpk	606.222	653	600.056	663.222	707.556	706	671.944	603.056	730.389	-1.11773	-1.12133	-1.12133	1.00322	-1.05554	-1.05891	0	2.9	0.8	100	0	18.3	0.672819	0.846	0.771	1	1	0.918
ENSMUSG00000005952	Trpv1	0	1.77778	0	0	1.55556	3.11111	0	1	1	1	-1.75	-3.11111	1	1	-1.55556	-	-	-	-	0	-	1	1	1	1	1	1
ENSMUSG00000005958	Ephb3	162.111	102.556	131.333	88.7778	112.833	127.722	109.278	115.778	156.222	-1.02524	1.17282	1.09503	-1.20242	-1.23574	1.20532	26.2	27.2	55.8	0	0	23.9	0.989644	0.896	0.865	1	1	0.698
ENSMUSG00000005968	Tuft1	919.889	882.556	797.222	629.778	835	965.556	1212.44	658.778	627.611	-1.35327	-1.07138	-1.32631	-1.2631	1.10931	-1.50119	0	44.3	1.2	0	100	2.8	0.191076	0.882	0.156	1	1	0.0568
ENSMUSG00000005973	Rcn1	270.222	292.333	269.111	335.389	319.5	271.944	312.444	280.333	322.111	-1.03373	-1.1108	-1.09119	1.07456	1.00341	-1.03726	23.3	16	14.1	100	100	29.9	0.929971	0.958	0.971	1	1	1
ENSMUSG00000005980	Dnase1	28412.7	26720.3	42339.4	46303.1	38829.3	43474.4	45057.1	46303.1	44429.2	1.01948	-1.57708	-1.00208	1.60779	-1.02358	1.04351	50.1	2.9	29.8	65.8	0	45.7	0.462919	0.00427	0.811	0.0196	1	0.777
ENSMUSG00000005981	Trap1	7872.22	8087.67	7767.11	7504.33	8162.67	8399.67	8669	7223.78	7067.78	-1.10005	-1.0526	-1.10005	-1.04508	1.06856	-1.17547	0	9.6	1.4	0	100	0	0.129103	0.947	0.634	1	1	0.344
ENSMUSG00000005982	Naa60	1370.22	1212.17	1443.28	1317.22	1545.72	1463.78	1395.22	1246.06	1260.78	-1.06052	-1.13366	-1.13559	1.06897	1.10119	-1.16783	10.9	10.1	1.1	100	100	4.2	0.795172	0.71	0.6	1	1	0.417
ENSMUSG00000005983	1700037C18Rik	163.111	185.444	182	172.278	191.889	235.667	267.333	156.944	145.556	-1.33041	-1.35225	-1.40533	1.01642	1.17117	-1.55813	0	6	1.3	100	100	0	0.443245	0.422	0.131	1	1	0.0686
ENSMUSG00000005986	Ankrd13d	30.2222	32.1111	26.1111	39.8889	27.2222	31.1111	24.1111	32.8889	32.1111	1.21224	1.1449	1.17959	1.05882	1.01538	1.19388	33.4	13.5	37.2	100	100	45.7	1	0.985	0.821	1	1	0.852
ENSMUSG00000006005	Tpr	2547.78	2491.22	2423.33	2251.17	2009.22	2045.22	1890.67	2776	2619.11	1.16326	1.25397	1.25397	-1.07798	-1.15416	1.34259	23.1	6.4	21.7	0	0	10	0.334768	0.255	0.176	1	1	0.0345
ENSMUSG00000006010	BC003331	1299.11	1368.56	1405.83	1334.28	1220.11	1276.11	1287.67	1442.44	1305.33	1.07362	1.04523	1.05901	1.02716	-1.0028	1.07662	29.7	20.6	26.7	100	0	22.2	0.515526	0.946	0.789	1	1	0.726
ENSMUSG00000006014	Prg4	3.88889	10.3333	16.1111	11.6667	13.4444	13.6667	8.11111	6.11111	7.11111	1.03306	-1.89062	-1.5414	1.95313	2.10084	-2.03361	57.7	12.4	3.4	39.3	50.2	0	1	0.863	0.825	1	1	0.686
ENSMUSG00000006019	Dhx34	470	423.333	417.778	418.278	515.111	442.333	376.333	480	578.833	-1.05814	1.0098	1.0098	-1.06851	-1.26646	1.19687	11.2	44	74.4	0	0	45.1	0.924276	1	0.911	1	1	0.438
ENSMUSG00000006021	Kptn	374.222	333.556	365	383.111	378	396.722	472.222	340.611	382.444	-1.0606	-1.12104	-1.07335	1.05699	1.03465	-1.09735	3.5	23.4	1.5	100	100	8.5	0.733595	0.692	0.578	1	1	0.603
ENSMUSG00000006024	Napa	2460.89	2472.17	2508.22	2579.83	2881.78	2841.33	2998.44	2454.56	2574.61	-1.13276	-1.16835	-1.15725	1.03142	1.01171	-1.14603	3.4	5.5	0.6	100	100	0	0.22876	0.541	0.452	1	1	0.444
ENSMUSG00000006050	Sra1	1525.56	1502.11	1484.56	1641.44	2038.67	1910.22	2161.5	1442.44	1338.33	-1.30433	-1.34669	-1.36518	1.03248	1.12415	-1.46626	0	3.6	1.1	100	100	4.2	0.0438701	0.136	0.0508	1	1	0.00911
ENSMUSG00000006057	Atp5g1	3857.11	4197.78	4697.67	6729.78	4757.78	5447.78	6868.78	5492.11	5292	1.04882	-1.35266	-1.09068	1.4187	1.05966	-1.01033	81.9	13.5	19.1	73.8	100	34.9	0.8719	0.292	0.697	1	1	0.906
ENSMUSG00000006058	Snf8	1210.89	1182.78	1158.89	1331.22	1360.44	1362.89	1698.11	1141.56	1065.67	-1.09464	-1.13875	-1.16403	1.04029	1.12817	-1.23494	3.9	29.6	0	100	100	0	0.443245	0.404	0.214	1	1	0.0731
ENSMUSG00000006095	Tbcb	1115.83	1150.22	1201.78	1435.11	1379.67	1326.67	1874.11	1199.33	1212.22	-1.04644	-1.21768	-1.14919	1.16365	1.09344	-1.14421	18.4	25.3	4.8	100	100	2.8	0.607425	0.414	0.202	1	1	0.384
ENSMUSG00000006127	Inpp5k	1086.78	1100.67	937.944	939.333	931.167	1290.33	1138.44	1045.44	1146.44	-1.21287	-1.04089	-1.06785	-1.16522	-1.16759	-1.03878	4.8	40.2	18.9	0	0	19.3	0.524532	1	0.794	1	1	0.978
ENSMUSG00000006134	Crkl	812	755	892.333	704.667	639.722	696.556	520.056	849.278	972.778	1.2482	1.22475	1.29844	1.01914	-1.14092	1.4241	38.8	13.5	22.9	100	0	40.8	0.269364	0.353	0.104	1	1	0.0146
ENSMUSG00000006143	Upk3bl	3	1.77778	1.77778	7.11111	1.55556	2	3.11111	2	4	2.22222	1.19444	1.25	1.86047	1.48148	1.5	37.3	28.8	50.9	65.9	71.1	37.5	1	1	0.939	1	1	0.982
ENSMUSG00000006154	Eps8l1	117.889	146.667	107	156.444	77.5556	58.6667	91.0556	167.222	141.5	1.69842	1.70559	1.85781	-1.00422	-1.17187	1.99033	21.3	9.1	26.4	0	0	19.9	0.132442	0.11	0.00944	1	1	0.0051
ENSMUSG00000006169	Clint1	3539.67	3153.67	3008	2660.78	2943.89	2823.67	2468.22	2778	2981.22	1.0038	1.18522	1.06054	-1.18074	-1.01595	1.01981	62.9	9.7	51.6	0	0	53.3	0.97366	0.388	0.691	1	1	0.87
ENSMUSG00000006179	Prss16	1.33333	0	1.77778	0	1.55556	0	3.11111	1	1	-1.75	-2.33333	-1.55556	1.33333	-1.125	-1.55556	-	-	-	-	0	-	1	1	0.852	1	1	1
ENSMUSG00000006191	Cdkal1	323.778	427.667	409.611	581	478.111	383.944	429.444	543.111	448.667	1.15336	-1.14298	1.02031	1.31828	-1.00118	1.15472	51.4	26.1	69.1	83.6	0	38.7	0.58265	0.771	0.889	1	1	0.564
ENSMUSG00000006200	Rhox6	22.6667	28.2222	40.8889	31	38.3333	45.6667	64	34.7778	9.22222	-1.27048	-1.79476	-1.54221	1.41266	1.63384	-2.07576	3.4	9.8	0	83.4	44.8	0	1	0.292	0.122	1	1	0.161
ENSMUSG00000006205	Htra1	3818.44	4534.44	3900.11	3328.33	5380.44	4489.89	4125.22	2858.44	2609	-1.24228	-1.07505	-1.25648	-1.15556	1.32209	-1.64241	4.1	31.1	3.4	0	100	3.2	0.154446	0.811	0.157	1	1	0.000768
ENSMUSG00000006215	Zbtb17	428.333	417.778	365	500.333	462.111	453.111	469.333	473.167	421.889	-1.06805	-1.09232	-1.08704	1.02272	-1.03435	-1.03259	34.6	3.5	6.3	100	0	17.2	0.889381	0.904	0.852	1	1	0.961
ENSMUSG00000006216	Clcnkb	3471.67	3250.94	3547.78	3841.33	3499.44	3197.89	3859.44	4481	5061.44	1.05575	-1.0411	1.05575	1.09914	-1.29142	1.36342	50	35.8	56.8	100	0	11.5	0.980507	0.967	0.652	1	1	0.0314
ENSMUSG00000006218	Fam131c	108.667	88	103.444	124.556	110.111	124.333	216.556	104.667	73.1111	-1.09064	-1.26441	-1.19487	1.15932	1.2825	-1.39875	15.9	38.2	1.7	100	100	0	0.658356	0.684	0.244	1	1	0.407
ENSMUSG00000006219	Fblim1	338.389	345.278	338.833	368.556	386	332.667	456.944	301.833	290.667	-1.09134	-1.12921	-1.13995	1.0347	1.19391	-1.30295	14.8	20.7	3	100	100	3.2	0.781064	0.77	0.455	1	1	0.193
ENSMUSG00000006221	Hspb7	97.3333	78.5	101.778	111.556	157.444	98	100.278	103.556	125.889	1.06371	-1.1406	1.02382	1.21327	-1.07552	1.14404	55.9	38.8	63	100	0	58	0.897941	0.691	0.699	1	1	0.999
ENSMUSG00000006235	Epor	93.4444	66.1111	83.9444	160.667	47.8889	58.6667	158	153.667	142.556	2.08475	1.35985	2.01136	1.53308	-1.21099	2.52462	40.7	35.7	29.9	73.6	0	29.7	0.638626	1	0.717	1	1	0.446
ENSMUSG00000006241	Ccdc159	56.8889	46.1111	44	42.3333	57.6667	66.3333	57.1111	47.7778	59	-1.33591	-1.11974	-1.2284	-1.19305	-1.23681	-1.08012	0	18.8	0.9	0	0	19.6	1	0.925	0.629	1	1	0.881
ENSMUSG00000006262	Mob1b	1255.83	1328.89	1466.17	1087.33	941.111	957.167	895.833	1516.56	1260.78	1.35664	1.37323	1.37586	-1.01223	-1.08766	1.47556	11.1	6.9	18.5	0	0	7.3	0.0928353	0.094	0.0388	1	1	0.00656
ENSMUSG00000006269	Atp6v1b1	1800.11	1650.33	1665.11	1616.83	1337.56	1515.72	1587.67	1999.67	2160.11	1.08263	1.13822	1.14309	-1.05134	-1.26747	1.37221	45.2	10.8	26.2	0	0	24.2	0.551023	0.598	0.279	1	1	0.0197
ENSMUSG00000006273	Atp6v1b2	10911.3	10947.6	10628	10396	10201.9	11091.9	9445.56	11120.2	11291.9	1.0304	1.07132	1.07132	-1.03971	-1.06603	1.09843	46.1	16	37.5	0	0	40.7	0.746065	0.91	0.832	1	1	0.67
ENSMUSG00000006276	Eps15l1	829	764.056	722.556	679.333	715.111	742	674.778	726.556	814.889	-1.02021	1.11385	1.04222	-1.13636	-1.09955	1.07777	22.4	10.7	44.7	0	0	38.7	0.998831	0.783	0.847	1	1	0.766
ENSMUSG00000006281	Tep1	847.722	772.444	620.222	652.167	551.444	689.889	614.111	748.556	813.611	1.03596	1.31912	1.23838	-1.27333	-1.22774	1.27189	50.9	7.4	18.6	0	0	26.8	0.865793	0.25	0.383	1	1	0.205
ENSMUSG00000006288	Ttc5	404.833	391.833	377.444	354.611	386	499.389	445.111	347	341.222	-1.21606	-1.11743	-1.21606	-1.08826	1.06369	-1.29351	0	14.8	1.3	0	100	3.3	0.474771	0.852	0.402	1	1	0.232
ENSMUSG00000006289	Osgep	345.611	326.556	336	453.111	362	497.778	473.444	381.333	438.444	-1.19994	-1.40871	-1.30256	1.17398	-1.03886	-1.15506	11.7	5.9	1.5	100	0	14.4	0.779123	0.324	0.496	1	1	0.805
ENSMUSG00000006299	Aamp	5226.67	5033.33	5201.78	5423.33	5591.5	5610.11	5890.5	5028.33	4968.33	-1.05601	-1.09359	-1.09625	1.03559	1.06287	-1.1224	0	7.1	0	100	100	3.4	0.327762	0.772	0.644	1	1	0.487
ENSMUSG00000006301	Tmbim1	640.722	812.778	706.222	858.278	786.389	742	876.667	700.389	796.333	-1.00529	-1.08206	-1.04674	1.07637	1.04528	-1.05081	19	30.5	16.6	100	100	18.9	0.961555	0.845	0.827	1	1	0.821
ENSMUSG00000006304	Arpc2	4356.11	4577.67	4204.61	4397.89	4445.44	4531.33	4497	4007.5	3859.44	-1.04551	-1.00674	-1.05061	-1.03851	1.0935	-1.14326	2.5	35.3	1.7	0	100	3.7	0.447525	1	0.828	1	1	0.485
ENSMUSG00000006307	Kmt2b	979.444	901.333	880.556	800.889	788.778	810	572.889	1103.89	1053.67	1.06585	1.19221	1.19221	-1.11855	-1.28316	1.36766	46.3	25.5	26	0	0	39.9	0.559901	0.293	0.131	1	1	0.00887
ENSMUSG00000006310	Zbtb32	47.3333	46.1111	40.0556	37.8889	51.8333	39.8889	41.7778	44.7778	37.8889	-1.07199	1.11835	1.01529	-1.19886	-1.06058	-1.01075	3.1	21.2	78.6	0	0	21.1	1	1	0.952	1	1	0.966
ENSMUSG00000006313	Upk1a	115.889	253.778	53.7778	999.333	31.1111	77.5556	164.778	178.778	110.222	6.7894	2.38324	1.89971	2.84881	3.64398	1.86318	31.2	13.6	43.8	58.3	59.9	44.9	0.300045	0.638	0.68	1	1	0.632
ENSMUSG00000006315	Tmem147	2277.33	2279.89	2152	2730.17	2470.56	2745.28	3203.33	2196.67	2051.89	-1.12461	-1.2048	-1.22721	1.0713	1.14914	-1.29233	13.3	12.2	0	100	100	0	0.456271	0.37	0.238	1	1	0.0742
ENSMUSG00000006333	Rps9	5979.22	6576.67	6527.11	7562.89	7418.56	6969	8689.22	6152.56	6816.56	-1.05302	-1.18169	-1.13228	1.12218	1.08643	-1.14403	16.7	13.7	2.6	100	100	0	0.342643	0.365	0.419	1	1	0.316
ENSMUSG00000006335	Tfpt	189.222	213.444	189.667	233.889	250	221	270.056	197.111	168.889	-1.18048	-1.24172	-1.29273	1.05188	1.15726	-1.36612	6.5	6.3	0	100	100	0	0.682212	0.629	0.354	1	1	0.225
ENSMUSG00000006342	Susd2	9093	7872.22	8948.89	5269.22	8302	8327.22	7574	5541	6291.56	-1.16781	1.02176	-1.17229	-1.19321	1.20161	-1.40325	16.5	36.9	10.5	0	100	0	0.568414	0.951	0.697	1	1	0.0297
ENSMUSG00000006344	Ggt5	145	102.556	106	133.5	178	137.333	164.778	115.778	151.667	-1.37601	-1.33124	-1.32204	-1.03363	-1.11668	-1.23224	2.7	10.1	0.7	0	0	3.3	0.461934	0.586	0.36	1	1	0.624
ENSMUSG00000006345	Ggt1	41834.6	41067.8	37387.3	31236.2	45805.8	42997.7	43474.4	25546.2	26408.2	-1.26704	-1.04881	-1.26704	-1.20807	1.32084	-1.67356	3.8	14.8	1.5	0	100	3	0.0258505	0.922	0.157	1	1	2.64e-05
ENSMUSG00000006356	Crip2	1045.78	1071.11	1139.78	1315.78	1220.11	1185.89	1429.44	1093.44	1290	1.00628	-1.15274	-1.09269	1.15998	1.03025	-1.02382	75.6	16.3	7.2	100	100	29.9	0.93496	0.483	0.68	1	1	0.799
ENSMUSG00000006360	Crip1	340.833	279.333	335.333	350.5	392.056	387.111	580.222	324.667	328.333	-1.1433	-1.26436	-1.18148	1.10589	1.05028	-1.20078	0	27.7	0	100	100	3.8	0.384385	0.445	0.0764	1	1	0.331
ENSMUSG00000006362	Cbfa2t3	241.333	254.278	270.889	212.444	224.889	252	180.111	235.667	247.556	1.0746	1.1019	1.08696	-1.0254	1.00023	1.07436	52.8	30	44	0	100	48.1	0.687845	0.844	0.737	1	1	0.784
ENSMUSG00000006369	Fbln1	217.333	302.667	179.556	291	163.111	256.278	228.944	133.111	144.222	1.02766	1.13565	-1.1537	-1.10508	1.69671	-1.65104	72.9	30	17.2	0	65.8	0	0.816476	0.799	0.992	1	1	0.123
ENSMUSG00000006373	Pgrmc1	4607.83	4887.11	5598.44	6741.89	4816.22	4742	5693.67	7277.44	7504.33	1.28112	-1.01448	1.28112	1.29967	-1.19784	1.53458	20.6	45.7	17.4	100	0	9.4	0.559355	0.906	0.489	0.889	1	0.00481
ENSMUSG00000006378	Gcat	1301.06	1499.22	1536.28	1711.11	1509.22	1727.39	1990.39	1327.67	1825.89	-1.06386	-1.23373	-1.13812	1.15967	1.02975	-1.09552	16.4	15.4	5.4	100	100	19.7	0.748715	0.413	0.545	1	1	0.784
ENSMUSG00000006386	Tek	1182	1146.33	1334	942.111	836.389	1013.94	939.389	1213	1237.61	1.21149	1.23928	1.27476	-1.02294	-1.07667	1.30436	24.5	5.5	26	0	0	21	0.367291	0.349	0.206	1	1	0.0898
ENSMUSG00000006390	Elovl1	2346.44	2538.11	2484	3077.44	2821.56	2827.89	2961.33	2498.83	2298.22	-1.01696	-1.15789	-1.13505	1.13858	1.15935	-1.17901	39.2	8.2	4.3	100	100	0	0.751791	0.553	0.559	1	1	0.304
ENSMUSG00000006392	Med8	677.667	740.556	700.667	760.222	852.333	783.056	981	643.111	567.333	-1.16687	-1.20197	-1.23676	1.03008	1.2069	-1.4083	0	11.7	1.6	100	100	0	0.409625	0.452	0.172	1	1	0.0274
ENSMUSG00000006395	Hyi	1735.89	1350	1364.22	976.444	1861.06	2214.28	2290	1216.89	1305.33	-1.89201	-1.4351	-1.6678	-1.31838	-1.07757	-1.75581	0	3.3	1.1	0	0	3	0.00165846	0.132	0.00111	1	1	0.000169
ENSMUSG00000006398	Cdc20	33.6667	19.8889	47.8889	44.8889	36.7778	27.1111	61	32.1111	63	1.26133	-1.37344	1.06798	1.73237	-1.02515	1.29305	48.2	29	70.2	61.5	0	58.1	1	0.755	0.99	1	1	0.917
ENSMUSG00000006403	Adamts4	16.8889	95	28	31	107	52.1111	7.11111	31.1111	23.4444	-1.76648	1.07356	-1.76648	-1.89642	1.08147	-1.91039	7	45.9	5.1	18.2	100	17.1	1	1	0.77	1	1	0.746
ENSMUSG00000006411	Nectin4	69.3333	65.2222	49	83.2222	56.2222	70.4444	51.8889	74.3889	62.2222	1.17589	1.19664	1.19664	-1.01765	-1.03319	1.21492	53.1	10.2	48.1	0	0	34.8	0.82292	0.948	0.814	1	1	0.827
ENSMUSG00000006412	Pfdn2	1270.11	1082.22	1092.94	1188.44	1495.67	1468.78	1661.83	993.889	974.278	-1.31119	-1.27165	-1.37522	-1.0311	1.15914	-1.51986	0	7.4	1	0	100	0	0.0298395	0.21	0.0342	1	1	0.00216
ENSMUSG00000006418	Rnf114	1863.56	1752.22	1838.67	1761.11	1909	1975.22	2125.33	1674	1767.28	-1.09741	-1.09256	-1.11962	-1.00444	1.04606	-1.14796	4	9.4	1.4	0	100	0	0.41756	0.799	0.573	1	1	0.427
ENSMUSG00000006423	C330007P06Rik	756.444	907.889	851.111	751.889	753.889	699.556	670.167	793.889	759.111	1.14573	1.18956	1.10999	-1.03826	1.0322	1.10999	23.2	8	25.5	0	100	31.4	0.49677	0.613	0.591	1	1	0.722
ENSMUSG00000006435	Neurl1a	16.8889	26.1111	25.1111	29.3333	26.1111	15.6667	26.1111	24.3333	29.3333	1.04255	-1.21447	-1.01952	1.26615	1.01449	1.02766	49.2	30.6	18.8	100	100	52.8	1	1	0.935	1	1	0.893
ENSMUSG00000006442	Srm	511.278	547.444	551.444	585.778	679	610.833	737.778	484.167	483.333	-1.19414	-1.28268	-1.28268	1.07415	1.17542	-1.40362	0	3	0	100	100	2.7	0.460521	0.354	0.18	1	1	0.0584
ENSMUSG00000006445	Epha2	207.556	236.944	282.222	339.111	295.167	158.611	284	281.111	277.889	1.0939	-1.27784	-1.0161	1.39783	1.11151	-1.0161	48.7	19.1	26.1	91.5	100	40.3	0.497367	0.975	0.811	1	1	0.8
ENSMUSG00000006456	Rbm14	638.778	511.222	530.556	452	644.444	579.333	539.556	558.389	566.278	-1.17924	-1.00754	-1.06403	-1.17042	-1.14463	-1.03023	0	51.7	5.4	0	0	12.8	0.515812	1	0.777	1	1	0.916
ENSMUSG00000006457	Actn3	17.7778	17.7778	22.4444	23.5556	14.8889	21.8889	11.2222	20.4444	27.1111	1.54478	1.19403	1.4403	1.29375	-1.03382	1.59701	36.9	32.9	28.2	100	0	39.9	1	1	0.689	1	1	0.658
ENSMUSG00000006462	A530013C23Rik	3.88889	3.77778	0.888889	2.33333	9.33333	5.22222	11.2222	4	3	-5.7931	-2.43478	-2.7541	-2.37931	-2.17241	-2.66667	3.1	4.2	0	0	0	0	1	0.82	0.306	1	1	0.618
ENSMUSG00000006463	Zdhhc24	344.444	317.333	390.611	345.833	369.222	370.611	392.167	354	384.556	-1.00649	-1.12005	-1.05914	1.11283	-1.00287	-1.00361	23.4	7.5	12.1	100	0	25.2	0.995155	0.788	0.865	1	1	0.986
ENSMUSG00000006464	Bbs1	453	433.778	386.778	278.389	365.556	403.278	315.111	345.944	399.667	-1.09914	1.21292	1.07568	-1.33317	-1.12094	1.01983	17.1	14.7	61.5	0	0	65.8	0.896671	0.527	0.873	1	1	0.955
ENSMUSG00000006469	Slc34a3	1336.72	1463.89	1511.33	1814	1668	1506.5	1433.67	1410.67	2041.44	1.10366	-1.07584	-1.0127	1.18736	-1.03812	1.14574	40	23.1	25.4	100	0	42.7	0.733595	0.84	0.918	1	1	0.722
ENSMUSG00000006471	Ndor1	749.667	675.833	649.056	569.222	693.889	681	680.444	569.444	604.5	-1.11797	1.04662	-1.08651	-1.17009	1.03776	-1.16019	3.5	18.1	4.3	0	100	2.4	0.629988	0.99	0.795	1	1	0.491
ENSMUSG00000006476	Nsmf	853.667	976.5	835	873.333	1099	963.833	866.5	987.444	892.444	-1.12839	-1.05327	-1.09168	-1.07132	-1.10042	-1.02542	6.8	36.5	15.8	0	0	19.5	0.609448	0.935	0.767	1	1	0.923
ENSMUSG00000006494	Pdk1	1303.89	975.5	1165.44	1889.11	572.278	795.5	915.111	1751.56	1470.78	1.9199	1.43268	1.74398	1.34008	-1.05493	2.02535	19.3	13.1	20.3	77.4	0	31.7	0.00646278	0.292	0.0279	1	1	2.11e-05
ENSMUSG00000006498	Ptbp1	3454.78	3622.56	3566.56	3315.33	3080.56	3023.89	2585.78	3495.67	3395.61	1.13792	1.17024	1.14926	-1.0284	-1.00136	1.13947	40.1	13.3	27.8	0	0	41.6	0.441935	0.377	0.339	1	1	0.308
ENSMUSG00000006517	Mvd	1706.22	1558.22	1622.33	1424.61	1897.67	1919.56	1973	1216.89	1183	-1.25999	-1.17604	-1.28707	-1.07138	1.26962	-1.5997	0	6.8	1.4	0	100	3.3	0.107048	0.542	0.0828	1	1	0.000789
ENSMUSG00000006519	Cyba	8489.11	8531.33	8443.67	8443.67	10698	10561.4	12066.6	6997.56	7850.78	-1.26699	-1.25708	-1.26699	-1.00788	1.13732	-1.44097	0	9.2	0.7	0	100	0	0.00191835	0.167	0.0419	1	1	0.00263
ENSMUSG00000006522	Itih3	21.7778	17.7778	16.8889	31	32.7778	47.8889	33.6667	34.7778	14.1111	-1.40603	-1.70225	-1.70225	1.21067	-1.02088	-1.37727	2.6	6.2	0.8	92	8.3	16.9	1	0.393	0.213	1	1	0.47
ENSMUSG00000006526	Tmem110	270.222	332.222	247.556	258.778	270.556	372.111	336.556	292.889	283.556	-1.32938	-1.1173	-1.21549	-1.18982	-1.13847	-1.16769	3.8	22.5	2.5	0	0	9.1	0.408855	0.932	0.54	1	1	0.684
ENSMUSG00000006527	Sfmbt1	645	609.667	683.444	636.833	604.611	488.333	504.889	656.667	611.222	1.30749	1.24252	1.26942	1.05229	1.04132	1.25561	17.2	4.8	17.8	100	100	14.9	0.248052	0.627	0.388	1	1	0.413
ENSMUSG00000006529	Itih1	308.833	200.111	246.222	154.444	248.667	215	245	123.333	214.333	-1.22296	1.03866	-1.18231	-1.27024	1.18657	-1.45114	16.8	42.7	7.6	0	91.6	2.6	0.751791	0.965	0.77	1	1	0.213
ENSMUSG00000006538	Ihh	607.722	677.444	488.333	814.722	801	679.778	856	788.889	773	-1.22942	-1.24653	-1.10449	1.01392	-1.19864	-1.02568	15.3	7.1	13.1	100	0	33.8	0.608484	0.513	0.617	1	1	1
ENSMUSG00000006542	Prkag3	181.222	198.222	394.333	304.667	530.944	205.889	330.389	541.333	379	1.05784	-1.74143	1.03464	1.84217	-1.31664	1.3928	67.6	19.9	66.3	66.8	0	45.3	0.988815	0.586	0.949	0.0689	1	0.715
ENSMUSG00000006567	Atp7b	142.889	136.444	144.167	83.2222	137.778	157.111	121	121	102.889	-1.21183	1.01371	-1.07035	-1.22844	1.01563	-1.23077	13.3	44.9	21.5	0	100	0	0.717733	1	0.695	1	1	0.556
ENSMUSG00000006570	Defb2	7.66667	5.44444	14.4444	17.6667	17.7778	8.33333	8.11111	13.4444	9.22222	1.92667	-1.27119	1.36	2.44915	1.41667	1.36	25.7	39.1	49.3	45.6	84.7	46.4	1	0.84	1	1	1	1
ENSMUSG00000006574	Slc4a1	908.667	974	946.722	878.333	689.222	850.889	656.222	983.333	1258	1.324	1.36579	1.3934	-1.03157	-1.22809	1.62599	14.4	3	15.2	0	0	8.1	0.270976	0.286	0.087	1	1	0.025
ENSMUSG00000006575	Rundc3a	666.5	693	880.556	1253.61	959.611	829	1433.67	840	735.333	1.112	-1.41171	-1.2183	1.56982	1.35474	-1.2183	59.5	15.9	5.7	66.4	83.3	6.5	0.993562	0.447	0.513	0.94	1	0.497
ENSMUSG00000006576	Slc4a3	244.056	197.111	211.222	249.778	190.611	183.722	169.556	285	274.444	1.25461	1.20064	1.34397	1.04496	-1.21355	1.52253	23.7	9.6	11.4	100	0	9.3	0.27305	0.671	0.193	1	1	0.043
ENSMUSG00000006585	Cdt1	102.444	99.5556	121	142	144.333	123.222	146.778	110.444	100.889	-1.09759	-1.42904	-1.35595	1.30198	1.24448	-1.36593	14.2	2.9	0	100	100	3.1	0.987316	0.486	0.482	1	1	0.422
ENSMUSG00000006586	Runx1t1	32	52.1111	24.3333	16.3333	32.7778	32.2222	11.2222	28.1111	21.6667	-1.5847	1.30517	-1.22881	-2.06831	-1.22404	-1.29464	14.1	32.8	12.4	0	0	12.4	1	0.605	0.912	1	1	1
ENSMUSG00000006587	Snai3	13.1111	14.4444	9.33333	7.11111	19.5556	18.7778	13.4444	10.4444	6	-2.28378	-1.3629	-1.89888	-1.67568	1	-2.28378	2.8	10.1	1.2	0	100	2.5	1	0.958	0.392	1	1	0.42
ENSMUSG00000006589	Aprt	1068.94	949.167	982.889	1379.33	1160.72	1366.44	1699.22	1113.06	1144.06	-1.15691	-1.35418	-1.25247	1.17051	1.04657	-1.21079	15.3	15	0.9	100	100	0	0.575937	0.339	0.192	1	1	0.405
ENSMUSG00000006599	Gtf2h1	1122.83	1017.67	1137.56	1193.06	1244	1280.28	1151.28	1079.44	1027.5	-1.06753	-1.16235	-1.12974	1.08882	1.10616	-1.18086	6.3	8.7	1.5	100	100	0	0.905096	0.697	0.625	1	1	0.459
ENSMUSG00000006611	Hfe	244.778	208.333	246.667	434.833	231	260.444	296.889	308.278	340.278	1.30834	-1.14958	1.06538	1.50405	1.0508	1.24509	37.5	24	64.8	75.2	100	28.5	0.414567	0.781	0.795	1	1	0.389
ENSMUSG00000006638	Abhd1	148.944	443.444	201.556	128.389	378	419.167	153.667	98.8889	12.1111	-2.29129	-1.27619	-2.72596	-1.79542	2.97247	-6.81081	6.8	29.6	5.6	0	33.6	0	0.196933	1	0.473	1	1	0.0289
ENSMUSG00000006641	Slc5a6	918.222	694	757.944	630.889	584.778	957.167	1082.78	560.833	1183.72	-1.37838	-1.18739	-1.31846	-1.16085	-1.25613	-1.09732	6.2	23.7	10.7	0	0	28	0.579099	0.992	0.853	1	1	1
ENSMUSG00000006642	Tcf23	6.11111	23.1111	32	19.8889	95	16.6667	14.5556	36.6667	37.8889	1.55667	-1.14068	1.65333	1.77567	-1.43683	2.23667	51.8	45.7	43.9	49.6	0	39.5	1	0.861	0.698	1	1	1
ENSMUSG00000006649	Nphs1	425.056	434.611	513.667	467.778	470.333	383.944	505.778	532.833	660.667	1.04335	-1.09422	1.04335	1.14166	-1.21606	1.26878	47.9	24.8	62.8	100	0	42.3	0.691009	0.977	0.68	1	1	0.144
ENSMUSG00000006651	Aplp1	115.889	154.444	161.833	154.444	181.889	162.167	216.556	140.667	158.444	-1.15018	-1.34566	-1.1777	1.16995	1.05739	-1.2162	3	8.9	1.1	100	100	0	0.70097	0.379	0.339	1	1	0.466
ENSMUSG00000006673	Qrich1	1425.33	1442.83	1304.56	1359.33	1355.33	1274.33	1170.89	1423.33	1335.56	1.04521	1.12536	1.09181	-1.07668	-1.03566	1.08248	43.9	13.8	24.1	0	0	43.8	0.761469	0.723	0.738	1	1	0.725
ENSMUSG00000006675	P4htm	53.3889	55.8889	41.5556	41.1111	56.2222	54.5556	57.1111	44.7778	53.1667	-1.36022	-1.02898	-1.14804	-1.32191	-1.18481	-1.14804	0	15.1	1.3	0	0	3.6	1	1	0.762	1	1	0.867
ENSMUSG00000006676	Usp19	3100.44	2721.11	2775.44	2666.22	2724.22	2454.56	2333.44	2770.83	2919.56	1.10848	1.18587	1.12979	-1.06981	-1.04571	1.15915	41.2	6.7	23.6	0	0	21.3	0.753029	0.587	0.582	1	1	0.507
ENSMUSG00000006678	Pola1	93.4444	108.333	114.722	90.1667	77.5556	76.3333	96	96	105.444	1.32092	1.30086	1.29871	1.01542	1.0171	1.29871	17.7	8.1	9	100	100	14.2	0.532053	0.809	0.576	1	1	0.668
ENSMUSG00000006699	Cdc42	5588.22	6551.89	5759.67	6274.56	5591.5	5849	5767.78	5892.22	5947.56	1.04323	1.05241	1.02637	-1.0088	1.01642	1.02637	28.1	36.5	43.3	0	100	38.5	0.888913	0.934	0.887	1	1	0.927
ENSMUSG00000006705	Pknox1	792.222	742.556	771	542.056	882.667	685.444	680.444	566.167	644.778	-1.04404	1.11955	1.012	-1.16886	1.08432	-1.13208	27.2	16	73.8	0	100	0	0.733163	1	0.678	1	1	0.321
ENSMUSG00000006711	D130043K22Rik	45.1111	52.1111	38.6667	22.6667	38.3333	31.1111	22.6667	40.8889	48.4444	-1.01449	1.5625	1.38214	-1.58514	-1.45652	1.43571	32.7	9	43.6	0	0	38	1	0.528	0.533	1	1	0.513
ENSMUSG00000006715	Gmnn	167.222	180.333	206.278	302.333	253.778	251.111	290.667	254.167	210.889	1.00208	-1.46036	-1.21667	1.4634	1.09366	-1.09139	61.1	6.9	8.1	75.8	100	16.3	0.966791	0.129	0.446	1	1	0.683
ENSMUSG00000006717	Acot13	2496.44	2578.44	2737.22	3594.56	2864.22	3270.89	3810.56	2712	3061.33	-1.03317	-1.28905	-1.2005	1.24767	1.09673	-1.1331	16.8	12.7	2.6	100	100	6.9	0.7668	0.248	0.454	1	1	0.529
ENSMUSG00000006720	Zfp184	19.5556	23.1111	21.7778	23.5556	22.2222	20.8889	20.8889	16.6667	25.1111	1.08511	1.02128	1.07447	1.0625	1.08511	1	10.2	28.7	48.5	100	100	57.4	1	1	1	1	1	1
ENSMUSG00000006724	Cyp27b1	362.778	1051.5	1125.11	387.111	591.722	773.889	486.833	752	729	1.27781	1.19505	1.25143	1.06925	1.02108	1.25143	64.2	38.8	67.3	83.2	82.9	50.4	0.687948	0.987	0.834	1	1	0.535
ENSMUSG00000006728	Cdk4	1439.67	1561.89	1391.78	1457	1693.33	1773.28	1791.11	1195.28	1372	-1.24494	-1.18157	-1.25256	-1.05363	1.10965	-1.38145	0	4.6	0	0	100	4.2	0.0965421	0.601	0.206	1	1	0.0454
ENSMUSG00000006731	B4galnt1	191.056	249.222	244.111	467.778	267.111	216.556	332.333	335.389	427.778	1.33257	-1.21338	1.09432	1.61691	-1.07203	1.42856	43	23.7	63.3	76.6	0	28.2	0.482392	0.732	0.796	1	1	0.19
ENSMUSG00000006732	Mettl1	663.889	690	622.278	599.222	794.278	775.111	785.556	500.111	498.222	-1.28621	-1.16044	-1.28621	-1.10838	1.22354	-1.57373	3.3	3.4	1.4	0	100	3.1	0.122638	0.675	0.119	1	1	0.00512
ENSMUSG00000006736	Tspan31	1365.44	1411.28	1423.22	1567.61	1488.44	1577.56	1614.22	1445.56	1526.67	-1.05493	-1.13627	-1.09981	1.07711	1.00626	-1.06153	8.9	4.3	1.7	100	100	5	0.810849	0.755	0.799	1	1	0.882
ENSMUSG00000006740	Kif5b	2864.22	2894.33	3146.67	2445.06	1819.67	1802.78	1707.78	3400.44	3001.22	1.55086	1.59713	1.63513	-1.02984	-1.14485	1.7755	9.3	6.1	16	0	0	9.1	0.00674807	0.00134	0.000663	1	1	3.1e-06
ENSMUSG00000006763	Saal1	160.222	168.111	159.333	156.444	160.222	178	224.833	165.667	181.889	-1.12738	-1.08426	-1.0924	-1.03976	-1.10063	-1.0243	0	41.1	9.6	0	0	23.3	0.703787	0.851	0.675	1	1	0.879
ENSMUSG00000006764	Tph2	0.666667	0.888889	0	1.11111	1.55556	1.11111	0	1	0	-2	-1.42857	-1.42857	-1.4	1.11111	-2.22222	-	-	-	-	0	-	1	1	0.965	1	1	1
ENSMUSG00000006777	Krt23	51.8889	52.1111	35.8889	96.1111	53	29.3333	61	25.1111	39.8889	1.24528	-1.01923	-1.15496	1.26923	2.03077	-1.63077	66	49.4	18.5	75	60	2.8	1	0.992	0.995	1	1	0.555
ENSMUSG00000006782	Cnp	177.667	233.444	171.111	178.667	210	197.111	220.667	199.167	207.056	-1.20076	-1.02162	-1.1116	-1.17535	-1.16137	-1.03392	3.6	42.1	5.1	0	0	14.1	0.609327	1	0.84	1	1	0.977
ENSMUSG00000006784	Ttc25	46.0556	34.7778	39.5556	26.1111	41.1111	48.7778	59.8333	18.6667	29.3333	-1.48562	-1.20687	-1.52166	-1.23096	1.36806	-2.03241	0	25.4	1.7	0	82	2.7	1	0.882	0.249	1	1	0.116
ENSMUSG00000006800	Sulf2	410.667	634.111	792.444	1389	603.722	447.611	773.889	940.667	1051.11	1.80666	-1.15569	1.43535	2.08795	1.09522	1.64958	24.7	28.6	42.1	57.9	100	35.9	0.0649848	0.927	0.528	1	1	0.025
ENSMUSG00000006818	Sod2	7518.67	7477.89	8425.44	9017.44	7536	8087.67	8789.11	8512.33	8399.67	1.07836	-1.0786	1.04017	1.16313	1.03139	1.04554	44.7	20.7	62.6	100	100	47.5	0.987316	0.858	0.999	1	1	0.901
ENSMUSG00000006850	Tmco6	195.111	188.333	177.222	125.778	262.889	191	177.111	152.556	141.5	-1.26073	1.00378	-1.15836	-1.26549	1.03042	-1.29907	2.9	46.9	5.2	0	100	0	0.387403	0.937	0.283	1	1	0.225
ENSMUSG00000006906	Stambp	481	543.778	457.556	514.889	520.722	491.778	511.778	454.278	448.667	-1.05256	1.00119	-1.09056	-1.05382	1.07697	-1.13358	11.4	50.2	4	0	100	0	0.946228	1	0.882	1	1	0.659
ENSMUSG00000006920	Ezh1	1750.78	1573.22	1589.33	1228.5	2001.33	1664.44	1353.11	1455.78	1538.78	-1.18136	-1.00147	-1.06969	-1.17963	-1.06272	-1.11165	13.8	49.8	6.8	0	0	6.5	0.590913	1	0.691	1	1	0.745
ENSMUSG00000006930	Hap1	67.2222	65.2222	52.1111	53.6667	62.5556	82.8889	75.3333	72.6667	78.6667	-1.42437	-1.13758	-1.13758	-1.2521	-1.43067	1.00442	0	16.5	5.8	0	0	53.2	0.467333	0.963	0.78	1	1	0.989
ENSMUSG00000006931	P3h4	101.778	99.5556	129.278	177.222	77.5556	132.111	162.111	121	137	1.16001	-1.31236	-1.05572	1.52235	1.18798	-1.02412	47.8	20.3	19	74.7	100	38.1	0.629988	0.883	0.989	1	1	0.98
ENSMUSG00000006932	Ctnnb1	10911.3	12543.9	11173.4	10163.7	9350.89	9151.33	8202.22	11492.9	11636	1.16579	1.28152	1.23842	-1.09927	-1.08397	1.26369	35.3	5.5	23.6	0	0	24.8	0.578628	0.131	0.16	1	1	0.0678
ENSMUSG00000006941	Eif1b	790.222	806.222	746	796.889	1047.39	1059.17	1225.78	677.722	849.222	-1.37297	-1.32691	-1.33471	-1.03471	1.01044	-1.3873	0	7.2	1.1	0	100	3.7	0.0207404	0.109	0.0281	1	1	0.0179
ENSMUSG00000006958	Chrd	201.167	196.222	137.056	129.222	214.556	216.556	190.222	113.333	134	-1.61152	-1.07983	-1.58311	-1.49238	1.07659	-1.73495	0	14	0.8	0	100	3.7	0.0825417	1	0.16	0.973	1	0.028
ENSMUSG00000006998	Psmd2	5585.33	5442.33	5327	4737.11	5720.89	5435.89	5061.44	4756	4696.5	-1.08025	1.01434	-1.07823	-1.09574	1.0647	-1.15015	12.6	40.6	16.4	0	100	0	0.481696	1	0.823	1	1	0.474
ENSMUSG00000007021	Syngr3	16.8889	14.4444	23.4444	23.5556	32.7778	13.6667	12.4444	9.33333	14.1111	1.71951	1.14634	1.14634	1.5	2.00474	-1.16588	32.6	43.2	58	83.9	47.1	16	1	0.971	0.865	1	1	0.667
ENSMUSG00000007029	Vars	1062	1106.78	1059.67	1243.44	1071.78	1081	999.611	1003.89	1123	1.07443	1.01177	1.01177	1.06194	1.08285	-1.00784	34.8	44.6	61.4	100	100	28.8	0.550172	0.996	0.897	1	1	0.997
ENSMUSG00000007030	Vwa7	7.66667	6.22222	4.33333	6	5.44444	4.22222	6.11111	13.4444	10.8889	-1.05376	1.27551	1.27551	-1.34409	-2.35484	2.23469	26.2	17.8	44.9	0	0	18.9	1	0.97	0.728	1	1	0.454
ENSMUSG00000007033	Hspa1l	6.11111	6.22222	3.33333	7.11111	1.55556	0	10.1667	11.5556	9.22222	3.35714	3.96429	4.28571	-1.18085	-1.98936	6.67857	-	-	-	0	0	-	1	0.963	0.673	1	1	0.45
ENSMUSG00000007034	Slc44a4	3678.33	3355.33	3021.28	2681.78	3272.89	3756.22	3608.72	2471.11	2616.67	-1.26554	-1.02613	-1.26554	-1.23332	1.12093	-1.41858	0	30.9	2.5	0	100	0	0.0923086	1	0.335	1	1	0.0224
ENSMUSG00000007035	Msh5	25.1111	30.2222	20.2222	18.6667	16.3333	20.8889	27.1111	33.8889	36.7778	-1.07429	1.32447	1.32447	-1.42286	-1.81714	1.69149	16.3	13.1	40.4	0	0	27	1	0.896	0.7	1	1	0.399
ENSMUSG00000007036	Abhd16a	1771.11	1957.56	1742.78	1945.61	1809.56	2047.56	2350.11	1769.67	2082.89	-1.11027	-1.09828	-1.10181	-1.01092	-1.04451	-1.06296	7.2	26.5	5.2	0	0	15.9	0.539742	0.791	0.676	1	1	0.795
ENSMUSG00000007038	Neu1	13530.8	14897.9	10367.9	11529.3	11045.9	14787.9	14441.1	10788.7	11421.2	-1.31899	-1.01595	-1.25845	-1.29828	-1.01428	-1.30042	6.2	49	6.2	0	0	2.4	0.104882	0.947	0.631	0.88	1	0.356
ENSMUSG00000007039	Ddah2	299.556	261.889	285.889	270.444	278.333	331.667	389.889	252.778	276.222	-1.19233	-1.18148	-1.21341	-1.00919	1.05167	-1.25394	7.2	15.7	1.2	0	100	3.8	0.62053	0.689	0.39	1	1	0.335
ENSMUSG00000007041	Clic1	2291.72	2444.06	1983.67	2478.67	2618.11	2865.5	3305.89	1814.44	2013.61	-1.28431	-1.21015	-1.33114	-1.06128	1.16569	-1.4971	0	13	0	0	100	5.5	0.101932	0.353	0.059	1	1	0.00229
ENSMUSG00000007050	Lsm2	260.556	212.222	252.222	276.444	308.556	308.667	334.667	207.778	219.889	-1.16772	-1.30576	-1.3076	1.11821	1.23617	-1.44349	0	7.2	0	100	100	2.8	0.498599	0.334	0.157	1	1	0.0608
ENSMUSG00000007080	Pole	38.8889	29.3333	27.1111	44.8889	24.5556	35	25.1111	44.7778	41	1.43363	1.35841	1.59071	1.05537	-1.19136	1.70796	16.4	9.5	5.2	100	0	6.6	1	0.936	0.579	1	1	0.459
ENSMUSG00000007097	Atp1a2	386.333	365	165.778	169.667	90.7778	613.778	270.056	151.667	217.444	-1.61014	1.39107	-1.39524	-2.23981	-1.10036	-1.46328	5.9	34.4	13.6	0	0	17.3	0.618781	0.996	0.771	0.00185	1	0.766
ENSMUSG00000007107	Atp1a4	5.33333	8.33333	3.33333	3.33333	2.88889	6.22222	3.11111	6.11111	4	1.07143	2.19643	1.5	-2.05	-1.51667	1.625	59.1	5.5	26.6	0	0	28.5	1	0.932	0.979	1	1	0.966
ENSMUSG00000007122	Casq1	3.88889	4.66667	2.55556	6	6.88889	1.11111	0	3	2	3.85	3.85	3.1	1	1.71111	2.25	-	-	-	100	65.8	-	1	0.955	0.92	1	1	1
ENSMUSG00000007207	Stx1a	13.7778	15.3333	25.1111	17.6667	36.7778	31.1111	18.6667	32.8889	26.1111	-1.45455	-2.1374	-1.45455	1.46947	-1.37922	-1.05461	3.9	4.5	4.7	76.4	0	24.6	1	0.453	0.616	1	1	1
ENSMUSG00000007216	Zfp775	164.778	139	127.222	123.333	201.556	144.167	138.944	149.667	154.444	-1.15078	1.05356	1.00116	-1.21242	-1.21375	1.05472	0	51.5	76	0	0	57.8	0.546507	0.991	0.705	1	1	0.92
ENSMUSG00000007279	Scube2	10	16.2222	7.88889	42.3333	2.88889	6.22222	6.11111	20.4444	13.2222	4.10909	2.14545	2.40909	1.91525	1.49175	2.75455	23.4	13.5	23.4	66.1	65.6	31.8	1	0.538	0.241	1	1	0.188
ENSMUSG00000007338	Mrpl49	1196.67	1296.11	1190.61	1353.22	1307.78	1467.94	1519.33	1115.5	1148.67	-1.15412	-1.17776	-1.22981	1.02048	1.12352	-1.29668	3.6	8.3	0	100	100	0	0.54966	0.674	0.409	1	1	0.172
ENSMUSG00000007379	Dennd2c	31.1111	40.8333	26.1111	26.1111	34.1111	23.2222	18.6667	46.5556	26.1111	1.1244	1.54904	1.23206	-1.37766	-1.39149	1.56459	55.4	9	39.6	0	0	35.4	1	0.748	0.656	1	1	0.577
ENSMUSG00000007411	Mark3	2643.5	2659	2482.22	2493	2721.11	2674.22	2641.11	2458.11	2217.89	-1.07502	-1.00866	-1.07502	-1.06578	1.06399	-1.14381	0	33.5	1.2	0	100	0	0.562664	1	0.778	1	1	0.483
ENSMUSG00000007415	Gatad1	3146.67	3455.44	2799.44	3067.11	3095.89	3533.11	3772.17	2677.44	2519	-1.20449	-1.0703	-1.20449	-1.12538	1.12896	-1.35982	3.3	20.4	1	0	100	3.7	0.203766	0.961	0.387	1	1	0.0547
ENSMUSG00000007440	Pcdha11	0	0	0.888889	1.11111	1.55556	0	0	0	3	1	1	1	1	-1.5	1	-	-	-	-	0	-	1	1	1	1	1	1
ENSMUSG00000007458	M6pr	5856.44	5772.67	4898.44	4605.44	5482.33	6054.56	5681.11	4383.89	4299.22	-1.19553	1.02349	-1.19553	-1.22362	1.09453	-1.30854	3.5	36.1	6.8	0	100	4	0.042771	1	0.458	1	1	0.0588
ENSMUSG00000007476	Lrrc8a	615.111	546.333	593.444	677.667	980.889	942.389	998.111	592.889	500.333	-1.54336	-1.68908	-1.65365	1.09442	1.16272	-1.79449	0	4.4	1.2	100	100	2.7	0.00323729	0.003	0.000763	1	1	0.000121
ENSMUSG00000007480	Mc5r	0.666667	2.88889	0	2.33333	0.111111	3.11111	0	1	2	10.5	16	13.5	-1.52381	-1.28571	13.5	-	-	-	-	0	-	1	1	1	1	1	1
ENSMUSG00000007564	Ppp2r1a	3981.67	4064.78	3794.56	4397.89	4059.67	4292.89	4075.22	3966.56	4212.11	1.00515	-1.01292	-1.01292	1.01814	1.00168	1.00346	67.4	40.4	14.9	100	100	73.1	0.727868	0.997	0.973	1	1	0.994
ENSMUSG00000007570	Fance	252	232.556	254.222	262.222	315.667	305.333	310.556	236.722	201.889	-1.20267	-1.28182	-1.27089	1.06581	1.17745	-1.41609	0	4.4	0	100	100	3.2	0.501906	0.464	0.219	1	1	0.113
ENSMUSG00000007589	Tinf2	282.222	305.111	237.111	210	281.111	337.111	303.444	235.667	215.444	-1.35736	-1.0333	-1.28367	-1.31362	-1.00895	-1.34532	0	39.9	1.1	0	0	0	0.226029	0.992	0.334	1	1	0.173
ENSMUSG00000007591	Tssk4	7	11.3333	12.1111	2.33333	12.1111	7.22222	8.11111	11.5556	9.22222	-1.12308	1.13014	1.26712	-1.26923	-1.43846	1.28082	21.9	28.8	52.2	8.2	0	45.7	1	1	1	1	1	0.956
ENSMUSG00000007594	Hapln4	1.33333	3.77778	1.77778	1.11111	2.88889	4.22222	3.11111	5.11111	1	-2.15385	-1.21739	-2	-1.76923	-2.11538	-1.01818	0	34.7	3.5	0	8.5	36.2	1	1	0.887	1	1	1
ENSMUSG00000007603	Dus3l	591.778	593.444	600.056	655.778	656	576.222	583.778	619.778	617	1.07561	1.01513	1.0424	1.05958	1.01541	1.05929	32.3	46.5	24.8	100	100	37.7	0.807374	1	0.999	1	1	0.974
ENSMUSG00000007610	Gtpbp3	373.111	365	315.667	335.389	431.556	349.444	410.556	331.889	337.722	-1.2612	-1.11245	-1.21987	-1.13371	-1.0285	-1.22625	0	13.8	0.9	0	0	2.6	0.442647	0.937	0.538	1	1	0.497
ENSMUSG00000007613	Tgfbr1	1385.56	1444.44	1560.56	1151.11	1017.78	1039.39	953.111	1598.89	1515.72	1.33215	1.39028	1.45423	-1.04364	-1.1486	1.5301	22.5	7.2	15.8	0	0	7	0.12151	0.0657	0.0291	1	1	0.00199
ENSMUSG00000007617	Homer1	393.222	379.111	370.611	306.778	300.778	290.944	270.056	440.889	331.556	1.16412	1.32729	1.28843	-1.14016	-1.14033	1.32748	22.5	5.9	13.7	0	0	22.3	0.422806	0.288	0.23	1	1	0.153
ENSMUSG00000007646	Rad51c	76.3333	57.8889	71.3333	36.6667	77.5556	65.1111	72.4444	53.8889	50.2222	-1.34156	-1.07947	-1.29622	-1.2428	1.03735	-1.39168	13.5	30.8	2	0	100	2.4	0.65809	1	0.561	1	1	0.482
ENSMUSG00000007655	Cav1	859.889	1002.22	802.222	876.778	609	1048.89	807.444	967.111	966.222	1.0397	1.15309	1.14125	-1.10906	-1.15148	1.19719	56.2	28	43.8	0	0	47.9	0.929407	0.904	0.676	1	1	0.659
ENSMUSG00000007656	Arpp19	2879.67	2770.83	2469.67	2517	2936.33	3333.56	3355.33	2252.33	2084.67	-1.33699	-1.17992	-1.33699	-1.13312	1.1498	-1.53726	0	3.4	1.4	0	100	3.5	0.0241322	0.692	0.131	1	1	0.00543
ENSMUSG00000007659	Bcl2l1	3336.44	3399.28	3650.89	3854.67	5492.11	3707	3813.56	3597.22	3431.11	-1.0162	-1.13234	-1.08519	1.11429	1.0679	-1.08519	18.3	40.8	2.9	100	100	3.5	0.498495	0.626	0.248	1	1	0.548
ENSMUSG00000007670	Khsrp	1550.22	1571.78	1484.83	1359.33	1247.39	1274	1126.22	1420.44	1458.67	1.14005	1.25141	1.17986	-1.09769	-1.01229	1.15406	32.2	5.5	20.4	0	0	37.6	0.310972	0.251	0.321	1	1	0.363
ENSMUSG00000007682	Dio2	32	10.3333	20.2222	11.6667	9.33333	210.833	13.4444	10.4444	7.11111	1.18595	1.57438	-1.21608	-1.32753	1.81646	-1.53165	72.7	49.3	14	8.7	58.4	2.5	1	0.93	0.458	1	1	0.683
ENSMUSG00000007721	Ccdc124	762.222	813.389	818.889	905.333	1113.78	1171.44	1264	866.778	865.778	-1.35881	-1.48697	-1.39071	1.09432	-1.00483	-1.35227	0	6.6	0	100	0	0	0.0363742	0.0268	0.0339	1	1	0.0563
ENSMUSG00000007739	Cct4	3557.67	3516.56	3818.44	3757.44	3920.56	3698.17	4120.22	3297.67	3402	-1.03501	-1.10841	-1.10841	1.07091	1.13079	-1.17037	7.9	7.2	0	100	100	0	0.678144	0.792	0.677	1	1	0.389
ENSMUSG00000007777	0610009B22Rik	656.667	689.222	786.111	749.778	862.556	797.5	904.111	702	588.889	-1.1232	-1.28176	-1.24	1.14117	1.18979	-1.33637	2.9	3.1	0.9	100	100	3	0.63948	0.345	0.278	1	1	0.112
ENSMUSG00000007783	Cpt1c	20.8889	21.8889	31.1111	36.6667	17.7778	27.1111	36.6667	34.7778	32.1111	1.25	-1.26753	1.16598	1.58442	1.01329	1.23361	48.8	26.9	61.2	63.6	100	50	1	0.922	0.944	1	1	0.812
ENSMUSG00000007805	Twist2	2.11111	5.44444	5.22222	13.8889	4.11111	8.33333	5.11111	4	4	1.86957	-1.35294	-1.10843	2.52941	2.38889	-1.27778	22.3	30.1	21.8	56.8	52	0	1	0.968	1	1	1	0.942
ENSMUSG00000007812	Zfp655	1258.72	1385.39	913.389	948.556	943.111	1180.89	1141.89	917	1064.33	-1.22656	1.15778	-1.13458	-1.42008	-1.06412	-1.15265	3.2	18	17.2	0	0	6.8	0.515353	0.449	1	0.493	1	0.703
ENSMUSG00000007815	Rhoa	5505.67	6109.78	5574.78	5626.83	5888.78	5700.44	5442.33	5393.56	5697.06	-1.01779	1.01882	-1.01779	-1.03694	1.01001	-1.02798	18	37	10.8	0	100	9.6	0.650165	1	1	1	1	0.961
ENSMUSG00000007817	Zmiz1	2463.89	2712	3296.44	2795	2740.61	1874.44	1683.33	3290.78	3503.67	1.62487	1.38065	1.62336	1.17689	-1.11541	1.81239	17.7	11.1	21.1	100	0	14	0.231533	0.706	0.0571	1	1	0.0241
ENSMUSG00000007827	Ankrd26	253.722	211.111	219.556	173.667	133.944	162.167	154.722	246.667	233.444	1.27074	1.50215	1.46391	-1.18211	-1.22097	1.55153	19.7	5.2	21.7	0	0	9.8	0.278568	0.128	0.068	1	1	0.035
ENSMUSG00000007833	Aldh16a1	2071.67	2113.11	2000.89	1818.56	2242.39	2332.22	2487.33	1772.94	1841.44	-1.22124	-1.11462	-1.21396	-1.09565	1.05673	-1.29052	0	11.4	0	0	100	0	0.108945	0.739	0.279	1	1	0.0934
ENSMUSG00000007837	Prrg2	727.611	731.444	829.889	842.778	912	852.222	1064.11	689.444	756.556	-1.09047	-1.25012	-1.22581	1.1464	1.15675	-1.26141	3.4	10.6	0	100	100	3.6	0.63395	0.287	0.257	1	1	0.132
ENSMUSG00000007850	Hnrnph1	2562.44	2377.33	2459.11	2191.11	2162.67	2042.44	2120.56	2740.61	2409.61	1.09646	1.16474	1.14798	-1.06227	-1.10752	1.21436	25.6	8.4	15.2	0	0	7	0.647461	0.561	0.453	1	1	0.226
ENSMUSG00000007867	Ift43	231.333	263.778	217.333	248.111	300.778	311.778	353.389	184.056	207.056	-1.3397	-1.25943	-1.3898	-1.06374	1.19006	-1.59432	0	6.3	1.4	0	100	0	0.179653	0.414	0.0646	1	1	0.0134
ENSMUSG00000007872	Id3	1216.22	1647.56	1018.5	714	990.278	1564.56	2071.78	571.889	863.778	-1.80612	-1.09265	-1.66241	-1.65297	1.20676	-2.17955	6.7	36.1	5.3	0	100	2.6	0.102892	1	0.342	0.889	1	0.149
ENSMUSG00000007877	Tcap	0.666667	0.888889	1.77778	2.33333	2.88889	4.22222	1.11111	0	0	-1.40541	-3.71429	-3.71429	2.64286	1	1	13	7.1	-	49.2	0	-	1	0.963	0.674	1	1	1
ENSMUSG00000007880	Arid1a	2098.67	1832.22	1819.94	1433.67	1336.72	1660.39	1307	2098.67	2051.89	1.21701	1.47035	1.45285	-1.20816	-1.27568	1.55251	18	2.7	8.4	0	0	10.2	0.606483	0.0955	0.112	1	1	0.00978
ENSMUSG00000007888	Crlf1	30.2222	88.6667	28	17.6667	32.7778	24.3333	32.2222	12.4444	16.7778	-1.41119	1.84483	-1.41119	-2.60341	1.56274	-2.20532	6.9	26	8.4	0	75.7	0	1	0.625	1	1	1	0.276
ENSMUSG00000007891	Ctsd	9484	12630.7	11829.3	16461.7	11974.1	10911.3	14441.1	12799	15053.7	1.18135	-1.08291	1.06187	1.27929	1.01574	1.16304	40.7	31.4	58.7	100	100	36.5	0.966104	0.858	0.912	1	1	0.63
ENSMUSG00000007892	Rplp1	6663.78	6798	7797.22	10611.7	7574	6798	9925.44	8098.56	8010.67	1.21527	-1.12526	1.04356	1.36749	1.14275	1.06346	39.5	39.5	65.5	82.3	100	60.8	0.906106	0.707	0.994	1	1	1
ENSMUSG00000007908	Hmgcll1	35.7222	31.1111	28	36.6667	24.5556	33.6667	31.1111	32.1111	43.6667	1.03929	1.07411	1.09018	-1.03351	-1.17182	1.21786	63.6	38.8	50	0	0	42.4	1	0.992	0.843	1	1	0.749
ENSMUSG00000007950	Abhd8	336	423.333	414	616.667	406.833	338.611	495.222	496.722	466.444	1.26669	-1.07155	1.09354	1.35733	1.07008	1.18374	38.6	37.1	48.6	84.5	100	43.5	0.443519	0.946	0.779	1	1	0.532
ENSMUSG00000007987	Ift22	341.556	365	330.111	405.444	436.778	458	472.222	240.222	297.667	-1.24532	-1.29643	-1.36377	1.04104	1.36749	-1.70295	0	4.3	0.3	100	92	4.3	0.371884	0.383	0.0812	1	1	0.00328
ENSMUSG00000007989	Fzd3	24.3333	36.6667	32	28.2222	23.4444	28.2222	17.7778	36.6667	67.2222	1.28436	1.30095	1.46445	-1.01292	-1.72509	2.21564	46.7	21.6	25.8	0	0	25.3	1	0.855	0.389	1	1	0.0868
ENSMUSG00000008028	1700008O03Rik	1.33333	4.66667	2.55556	4.55556	1.55556	7.22222	3.11111	1	1	1.14286	-1.03704	-1.6	1.18519	3.55556	-3.11111	70	50.5	16.8	84.1	34	3.8	1	1	0.847	1	1	0.682
ENSMUSG00000008035	Mid1ip1	679	720	837.444	950.278	1121.33	598.222	958.222	984.556	801	-1.072	-1.36987	-1.16967	1.27786	1.00121	-1.0733	35.1	13.6	9.4	100	100	22.6	0.969505	0.777	0.852	1	1	1
ENSMUSG00000008036	Ap2s1	1366.39	1421	1390.61	1551.33	1739.61	1769.67	2255.44	1260.89	1373.89	-1.20306	-1.26977	-1.28028	1.05545	1.11658	-1.34331	0	16.3	1.2	100	100	2.8	0.144657	0.17	0.0443	1	1	0.0347
ENSMUSG00000008090	Fgfrl1	844.722	816.667	768.722	835	901.111	1021.56	971.667	728.278	865.111	-1.21176	-1.1697	-1.17659	-1.03596	1.00649	-1.21962	4.3	3.5	0	0	100	0	0.321049	0.654	0.376	1	1	0.323
ENSMUSG00000008129	4930432K21Rik	9.33333	10.3333	8.55556	10.4444	10.6667	12.7222	17.7778	9.33333	12.1111	-1.33918	-1.29379	-1.29379	-1.03509	-1.12865	-1.18653	3.7	17.5	0	0	0	12.8	1	0.904	0.679	1	1	0.869
ENSMUSG00000008136	Fhl2	344.444	414.833	536.889	371.111	395.056	434.556	611.333	528.167	456	1.04475	-1.14466	1.00198	1.19587	-1.08388	1.13238	73	40.6	72.1	100	0	52.8	0.946766	0.709	0.818	1	1	0.985
ENSMUSG00000008140	Emc10	2307.89	2558.67	2195.94	2586.33	2580.83	2803.56	2970.22	2187.44	2374.44	-1.17248	-1.15217	-1.1975	-1.01762	1.04831	-1.22912	3.2	7.8	1.1	0	100	3.9	0.274964	0.664	0.396	1	1	0.236
ENSMUSG00000008153	Clstn3	39.8889	34.7778	21.1111	43.4444	20.8889	110.111	32.2222	12.4444	31.1111	1.00172	1.15862	1.02241	-1.15663	1.48214	-1.47959	77.1	45.6	71.7	0	67.5	9.1	1	0.972	0.551	1	1	0.666
ENSMUSG00000008167	Fbxw9	465.444	451	386.778	529	360.444	458	557.222	440.889	416.889	-1.00024	1.00049	-1.02703	-1.00073	1.06762	-1.06788	21.6	48.7	21.9	0	100	16.2	0.966656	1	0.968	1	1	0.896
ENSMUSG00000008193	Spib	12.3333	8.33333	7.88889	2.33333	14.8889	9.33333	16.7778	4	4	-2.91304	-1.44086	-2.50467	-2.02174	1.27778	-3.72222	3.8	15.9	1.8	0	72.9	3.2	1	0.945	0.295	1	1	0.254
ENSMUSG00000008200	Fnbp4	611.222	528.667	526.222	522.667	381	501.667	364.111	735.333	538	1.37649	1.49592	1.39983	-1.08676	-1.21398	1.67104	23.2	3.5	20.6	0	0	16.6	0.298788	0.201	0.0773	1	1	0.0944
ENSMUSG00000008206	Cers4	197.111	209.111	153.667	181.778	143.111	205.889	215.667	209.111	208.222	-1.22756	-1.01368	-1.0159	-1.211	-1.24412	1.01349	8.5	49.6	25.5	0	0	49.3	0.865971	0.958	0.979	1	1	0.791
ENSMUSG00000008226	Scrn3	1516.11	1483.33	1464.33	1143	1317	1323.44	1309.33	1228.67	1128	-1.01023	1.13874	1.0224	-1.15039	1.10636	-1.11768	30.8	8.6	61.8	0	100	3.8	0.976786	0.694	1	1	1	0.626
ENSMUSG00000008301	Phax	683.222	628	694.667	728.444	985.111	827	897.889	680.278	646.333	-1.26187	-1.36954	-1.31704	1.08533	1.07274	-1.35366	0	6.8	0.7	100	100	0	0.209642	0.138	0.0954	1	1	0.0696
ENSMUSG00000008305	Tle1	271	217.111	259.222	329.889	311.333	258.944	221.667	319.444	367.778	1.13752	-1.06101	1.1401	1.20692	-1.16654	1.32697	50.7	33.4	47.7	100	0	27.6	0.687804	0.946	0.731	1	1	0.236
ENSMUSG00000008307	1700109H08Rik	12.3333	11.3333	8.55556	13.8889	9.33333	9.33333	2	18.6667	13.2222	1.20238	1.26786	1.36905	-1.05446	-1.42079	1.70833	50.9	39.2	34.6	0	0	44.9	1	0.819	0.417	1	1	0.355
ENSMUSG00000008318	Relt	9.33333	14.4444	10.4444	10.4444	17.7778	11.6667	6.11111	13.4444	12.1111	-1.11702	1.01905	-1.03448	-1.1383	-1.2234	1.09524	31.6	48.7	27.8	0	0	49.8	1	1	0.988	1	1	1
ENSMUSG00000008333	Snrpb2	378	417.778	414	414.444	483.333	472	545.222	373.889	323.611	-1.16685	-1.21474	-1.22054	1.04105	1.18773	-1.3859	0	7.6	0	100	100	0	0.436915	0.447	0.183	1	1	0.0554
ENSMUSG00000008348	Ubc	851.556	666.889	1116.33	2299.78	1029.83	918.222	1183.72	982.333	1844.89	1.65857	-1.35643	1.01894	2.24974	1.20829	1.37266	25.2	9.2	68.7	59.6	81.8	35.4	0.110952	0.196	0.807	1	1	0.553
ENSMUSG00000008373	Prpf31	597.444	614	635.278	604.333	665.444	674.833	760.889	496.722	524.889	-1.08878	-1.1141	-1.12306	1.02325	1.21339	-1.32112	2.5	16.9	0	100	100	2.3	0.611096	0.693	0.34	1	1	0.0768
ENSMUSG00000008384	Sertad1	292	308.556	279.222	479	436.778	402	583.778	289.556	339.222	-1.15211	-1.45458	-1.45458	1.26253	1.20587	-1.38929	18	9.1	6	75.4	91.2	3.5	0.593324	0.173	0.136	1	1	0.124
ENSMUSG00000008393	Carhsp1	1063.89	1076.67	1133.89	1176.56	1183.5	1314.33	1266.56	1037.33	1116.39	-1.09637	-1.18339	-1.15506	1.07937	1.07277	-1.17615	3.8	3.4	0	100	100	4.3	0.752245	0.603	0.538	1	1	0.448
ENSMUSG00000008398	Elk3	372.278	423.333	383.333	380.222	364.889	394.111	340.278	363.556	356.778	1.04629	1.09021	1.03114	-1.04198	1.06	-1.01311	48.2	17.7	50.1	0	100	23.6	0.81273	0.918	0.939	1	1	0.999
ENSMUSG00000008429	Herpud2	751	803.667	770.444	817.056	810.778	736.833	737	868.389	840.056	1.077	1.05473	1.09954	1.02112	-1.07619	1.15905	19.5	18.1	10.3	100	0	6.7	0.810173	1	0.852	1	1	0.625
ENSMUSG00000008435	Rdh13	652.944	677.444	710.667	796.889	636.833	710.5	678.222	905.222	812.444	1.1114	-1.01958	1.1114	1.13317	-1.13937	1.2663	27.6	30.6	27.1	100	0	16.8	0.535014	1	0.631	1	1	0.183
ENSMUSG00000008438	Adam21	2.11111	3.77778	3.33333	1.11111	2.88889	0	4.11111	0	0	-1.3	1.01923	-1.7931	-1.325	1	1	-	-	-	0	0	-	1	1	0.927	1	1	1
ENSMUSG00000008450	Nutf2	180.111	227	215.667	218.778	236.722	204.667	220.667	198.222	184.944	-1.01586	-1.08406	-1.06631	1.06714	1.13383	-1.15181	22	26.2	13.6	100	100	4.5	0.952952	0.946	0.818	1	1	0.672
ENSMUSG00000008461	Fut1	3.88889	2.88889	0.888889	3.33333	5.44444	2	8.11111	4	0	-2.57895	-1.60656	-1.75	-1.60526	1.05556	-2.72222	4.1	21.9	-	0	0	-	1	1	0.645	1	1	0.752
ENSMUSG00000008475	Arpc5	2196.67	2359.11	1842.89	2416.94	2145.83	2267.44	2293.78	2025.44	2038.67	-1.06457	1.00461	-1.07073	-1.06947	1.04816	-1.11584	15.1	44.4	9.2	0	100	0	0.754739	1	0.9	1	1	0.675
ENSMUSG00000008496	Pou2f2	39.8889	38.5556	22.4444	16.3333	22.2222	32.2222	19.6667	13.4444	28.2222	-1.14613	1.765	1.14	-2.02292	-1.0745	-1.06667	18.9	3.3	59.2	0	0	21.5	1	0.578	0.976	1	1	0.888
ENSMUSG00000008540	Mgst1	601.889	929.667	965.333	1803.28	795.333	997.333	1069.44	1578.39	1352	1.38801	-1.30238	1.16176	1.80771	-1.05843	1.46911	26.5	14	50.7	59.1	0	34.3	0.218644	0.691	0.682	1	1	0.00306
ENSMUSG00000008575	Nfib	1285.78	1182.78	1414.22	1281.56	1038.89	1382.44	1290.11	1260.33	1298.22	1.04479	-1.04524	-1.00502	1.09205	1.05363	-1.00847	49.3	41.2	24	100	100	42.8	0.663514	1	0.914	1	1	0.93
ENSMUSG00000008601	Rab25	290.667	354.889	289.556	487.556	367.889	333.722	458.889	384.778	355.278	1.05618	-1.13976	-1.03606	1.20379	1.05007	1.00581	69.7	29.3	12.9	91.8	100	71.8	0.957074	0.682	0.85	1	1	0.926
ENSMUSG00000008604	Ubqln4	1554.89	1612.22	1860.06	1891.89	1952.78	1692.5	1696.33	1791.22	1804.56	1.1059	-1.07122	1.05987	1.18466	1.04343	1.05987	23.5	26.3	53.9	100	100	41.8	0.861851	0.748	0.98	1	1	1
ENSMUSG00000008658	Rbfox1	48.6667	36.6667	32.7222	27.1111	19.5556	53.4444	48.4444	28.1111	47.6111	-1.61931	-1.13542	-1.39632	-1.42618	-1.26555	-1.27953	10	46.6	9.1	0	0	19.8	1	1	0.908	1	1	0.998
ENSMUSG00000008668	Rps18	3276.89	2624	2865.5	4373	3900.11	3633.22	3725.33	2484.94	2780.22	-1.02931	-1.26263	-1.3197	1.22668	1.37479	-1.41509	35	5.1	1.3	100	76.4	4	0.769162	0.255	0.372	1	1	0.013
ENSMUSG00000008682	Rpl10	8443.67	8366.89	8531.33	9735.11	9807.22	8674.56	9782.22	8842.33	8226.28	-1.07106	-1.16382	-1.15254	1.08661	1.07018	-1.14622	10	3.9	0	100	100	3.5	0.584637	0.733	0.735	1	1	0.633
ENSMUSG00000008683	Rps15a	3142.89	2965.44	3088.22	4114.44	3389	3225.78	3960.78	3352.11	2604.22	1.06265	-1.10963	-1.08777	1.17915	1.20925	-1.13795	70.9	20.7	6.3	100	100	13	0.941449	0.624	0.684	1	1	0.413
ENSMUSG00000008690	Ncaph2	2141.11	2223.44	2132.56	2097	2245	2564.11	2463.44	1925.78	1933.33	-1.16487	-1.12884	-1.16487	-1.03192	1.09599	-1.27669	2.6	6.6	0	0	100	0	0.279014	0.783	0.423	1	1	0.164
ENSMUSG00000008730	Hipk1	3209.22	2977.78	3583.94	3171.78	2874.33	2622.89	2132.56	4580.33	3747.33	1.28784	1.17942	1.29498	1.09192	-1.23268	1.5875	39.2	17.3	22.3	100	0	20	0.240674	0.399	0.075	1	1	0.00234
ENSMUSG00000008734	Gprc5b	330.111	383.444	294.222	456.667	251.111	309.889	228.944	440.333	437.778	1.49513	1.4208	1.63518	1.05232	-1.16943	1.74845	27.5	6.6	9.4	100	0	10.4	0.223205	0.283	0.0415	1	1	0.00407
ENSMUSG00000008763	Man1a2	1389.67	1426.78	1563.78	1319.5	1178.78	1110.67	1127.22	1734.33	1635.78	1.27893	1.24929	1.32652	1.02373	-1.16885	1.49487	10.6	2.8	12	100	0	10.4	0.126496	0.377	0.104	1	1	0.00662
ENSMUSG00000008822	Acyp1	261.222	274.556	290.667	385.111	348	330.111	490.667	284.111	259.833	-1.02992	-1.29905	-1.24582	1.2613	1.24237	-1.27954	27	20.4	3.4	100	100	3.6	0.740546	0.373	0.187	1	1	0.237
ENSMUSG00000008845	Cd163	22.6667	21.8889	15.1111	28.2222	10.6667	29.3333	18.6667	16.6667	19.6667	1.16071	1.19345	1.1131	-1.02821	1.19266	-1.02752	71.5	35.6	61.6	0	92.9	33.2	1	0.992	0.99	1	1	1
ENSMUSG00000008855	Hdac5	1730	1586.44	1349.94	1479.72	1494.5	1735	1464.11	1389	1620.11	-1.05631	1.10955	1.02582	-1.17203	-1.06342	1.00673	3	15.5	63.8	0	0	75.4	0.613382	0.938	0.952	1	1	0.916
ENSMUSG00000008859	Rala	1004.17	1169.67	1065.78	1203.67	1076.33	1102.89	1215	1081.22	1000	1.02886	-1.01469	-1.02738	1.04398	1.09044	-1.05985	66.8	43.2	11.5	100	100	5.5	0.904813	0.989	0.906	1	1	0.75
ENSMUSG00000008892	Vdac3	1350.78	1442.83	1330.89	1514.17	1510.67	1589.44	1580.56	1381.11	1268.72	-1.11109	-1.13155	-1.15712	1.01842	1.07367	-1.19295	2.9	3.6	0.8	100	100	3.5	0.560608	0.776	0.572	1	1	0.391
ENSMUSG00000008932	Slc1a7	2.11111	1.77778	1.77778	2.33333	0.111111	8.33333	2	1	1	1.02778	-1.02857	-1.125	1.05714	2.05556	-2	62.5	48.6	28.8	100	51.6	5.5	1	1	0.737	1	1	0.827
ENSMUSG00000008958	Vps72	506.556	558.278	570	526.444	680.889	584.944	625.944	476.333	488.667	-1.14177	-1.17567	-1.2119	1.02969	1.13621	-1.29729	3.9	10	0	100	100	3.4	0.567001	0.621	0.346	1	1	0.161
ENSMUSG00000008976	Gabpa	1141.44	993.444	1004.78	694.222	835	717.056	687.667	880.667	897.889	1.18471	1.48865	1.31882	-1.25656	-1.04682	1.24018	31.6	2.4	17.2	0	0	25.6	0.621383	0.0628	0.239	1	1	0.377
ENSMUSG00000008999	Bmp7	1253.61	1346.67	1458.67	1804.56	1372.11	1412.44	1661.83	1416.67	1562.78	1.15517	-1.08638	1.01786	1.25495	1.09525	1.05471	24.5	26.4	66.7	100	100	56.2	0.659613	0.704	1	1	1	1
ENSMUSG00000009013	Dynll1	1946.78	1673.67	1999.11	2068.44	2599.89	2127.67	2956	1903.28	1668	-1.27835	-1.43623	-1.35057	1.1235	1.13896	-1.456	4.1	6.7	0	100	100	3.3	0.237306	0.208	0.0507	1	1	0.074
ENSMUSG00000009030	Pdcl	503.444	585	598.833	565.111	431.556	434.556	396.667	626.722	491.333	1.34855	1.26107	1.33252	1.06937	1.04104	1.29538	5.8	6.8	13.2	100	100	18.3	0.0321944	0.338	0.134	1	1	0.134
ENSMUSG00000009035	Tmem184b	892	848.667	926.278	1004.5	965.611	815.556	844.333	920.222	933.5	1.14337	1.03079	1.09347	1.10922	1.04157	1.09774	28.4	40.7	31	100	100	38.4	0.567001	1	0.879	1	1	0.851
ENSMUSG00000009073	Nf2	2618.11	2643.5	2610.44	2375.22	2535.89	2580.83	2069.5	2669.67	2673.78	-1.01727	1.03743	1.03743	-1.05535	-1.07176	1.05356	45.1	40.6	41.3	0	0	38.8	0.917868	0.818	0.753	1	1	0.596
ENSMUSG00000009075	Cabp7	2.11111	0	4.33333	4.55556	1.55556	1.11111	3.11111	2	0	2.85714	-1.47368	1.32143	4.21053	4.44444	-1.55556	20.5	-	-	-	0	-	1	1	1	1	1	0.98
ENSMUSG00000009076	Zmat5	254.389	301.833	289.556	332.222	311.333	385.111	472.222	308.278	313.111	-1.23874	-1.38474	-1.26243	1.11786	1.00063	-1.23952	6.2	13.3	0	100	100	4.2	0.506158	0.404	0.192	1	1	0.443
ENSMUSG00000009079	Ewsr1	3093.89	2982.89	2465.11	2630.11	2701.78	3055.44	2816.44	2695.44	2748	-1.10552	1.0788	-1.0348	-1.19264	-1.06834	-1.0348	3.5	12	11.7	0	0	3.6	0.334238	0.927	0.931	1	1	0.873
ENSMUSG00000009090	Ap1b1	3448.72	3600.67	3478.22	3878.78	3335.72	3478.22	3126	3810.56	3977.56	1.10276	1.05665	1.11089	1.04364	-1.0586	1.16738	26.5	15.5	22.2	100	0	21.5	0.68899	0.923	0.625	1	1	0.351
ENSMUSG00000009092	Derl3	51.8889	37.5556	106	15.1111	389.333	29.3333	52.8889	19.6667	20.6667	1.14496	-1.18261	-1.81679	1.35404	3.00275	-2.62259	83	45.9	8.9	68	49.4	0	0.649421	0.884	0.449	1	1	0.604
ENSMUSG00000009093	Gstt4	0.666667	0.888889	3.33333	2.33333	1.55556	0	2	1	0	1.82143	-2	-1.64706	3.64286	5.66667	-3.11111	-	-	-	41.3	0	-	1	1	1	1	1	1
ENSMUSG00000009097	Tbx1	0.666667	1.77778	0.888889	1.11111	5.44444	1.11111	0	0	0	-1.11111	1.1	-1.42857	-1.22222	1	1	-	-	-	0	0	-	1	1	0.771	1	1	1
ENSMUSG00000009108	Gnat2	11.5556	1.77778	9.33333	7.11111	19.5556	13.6667	11.2222	6.11111	7.11111	-1.66216	-2.05	-1.92188	1.23333	1.2437	-2.06723	3.3	12	1.3	75.3	100	3.2	1	0.638	0.288	1	1	0.429
ENSMUSG00000009112	Bcl2l13	1397.33	1331.33	1513.44	1410.33	1444.28	1304.89	1112.22	1649.94	1513.78	1.12032	1.04556	1.12032	1.0715	-1.08207	1.21226	43.6	41.2	28.4	100	0	39.1	0.569265	0.94	0.546	1	1	0.229
ENSMUSG00000009114	2610028H24Rik	3	0.888889	3.33333	1.11111	4.11111	6.22222	3.11111	1	2	-1.85	-2.11429	-2.64286	1.14286	1.48148	-2.74074	6.9	14.2	0	83.6	66.9	0	1	0.932	0.594	1	1	0.745
ENSMUSG00000009115	Spatc1l	9.33333	5.44444	4.33333	3.33333	1.55556	2	2	4	4	1.91667	3.69444	2.08333	-1.92754	-1.04348	2	21.1	12	31.8	0	0	7.1	1	0.625	0.609	1	1	0.821
ENSMUSG00000009145	Dqx1	282.222	234.556	187.556	182.778	191.889	303.889	228.944	170.222	224.889	-1.23642	1.12861	-1.11018	-1.39544	-1.06691	-1.15889	1.9	27.5	17	0	0	11.5	0.512161	0.98	0.715	1	1	0.634
ENSMUSG00000009185	Ccl8	15.3333	8.33333	7	27.1111	8.11111	8.33333	31.1111	6.11111	1	2.04667	1.42	-1.08696	1.44131	4.79687	-2.34375	66.9	44	15.4	67.5	35.3	0	1	0.992	0.79	1	1	0.468
ENSMUSG00000009207	Lnpk1	86.8889	106.222	104.111	92.2222	79.2222	73.3333	67.6667	85.8889	97.5556	1.33864	1.31667	1.29394	1.01669	1.07026	1.25076	12.8	3.5	20.1	100	100	20.8	0.317126	0.646	0.412	1	1	0.597
ENSMUSG00000009210	Prr29	1.33333	0.888889	0.888889	2.33333	2.88889	2	2	3	1	-1.24138	-1.8	-1.71429	1.45	-1.24138	1	29.3	10.9	13.2	67.8	9.6	57.9	1	0.992	0.889	1	1	1
ENSMUSG00000009214	Tmem8c	0.666667	0.888889	0	2.33333	0.111111	0	1.11111	2	0	10.5	7	7	1.5	1.16667	9	-	-	-	-	0	-	1	1	1	1	1	1
ENSMUSG00000009216	Fam163b	3	1.77778	5.22222	3.33333	4.11111	0	4.11111	5.11111	12.1111	1.04054	-1.72093	1.02703	1.7907	-2.01299	2.09459	-	-	-	56	0	-	1	1	0.738	1	1	0.433
ENSMUSG00000009246	Trpm5	4.55556	2.88889	3.33333	2.33333	5.44444	3.11111	11.2222	5.11111	3	-1.92157	-1.46269	-1.7193	-1.31373	-1.43137	-1.34247	3.1	36.4	0.6	0	0	15.2	1	0.963	0.649	1	1	0.884
ENSMUSG00000009248	Ascl2	0	0	0	3.33333	1.55556	0	0	0	2	1	1	1	1	1.66667	1	-	-	-	-	0	-	1	1	1	1	1	1
ENSMUSG00000009281	Rarres2	439.444	504.056	635.278	718.611	689.222	786.111	897.889	515.111	631.833	-1.16126	-1.66637	-1.37079	1.43496	1.18043	-1.37079	6.6	6.2	0.8	92.5	100	3	0.533693	0.00427	0.0636	0.605	1	0.0728
ENSMUSG00000009291	Pttg1ip	7568.44	8927.22	8348.67	9124.56	8669	8489.11	7615	8879.67	8162.67	1.02915	-1.02925	1.01473	1.05926	1.02528	1.00378	50.4	33	64.9	100	100	59.8	0.931226	1	0.942	1	1	0.926
ENSMUSG00000009292	Trpm2	16.8889	24.2222	14.4444	9.33333	23.4444	15.6667	8.11111	11.5556	10.8889	-1.31776	1.31206	-1.20513	-1.72897	1.05941	-1.39604	12.9	22.5	22.5	0	100	7.2	1	0.917	0.962	1	1	0.835
ENSMUSG00000009293	Ube2g2	723.444	803.667	845.444	876.778	935.111	820	944.889	889.111	796.333	-1.08594	-1.22468	-1.13408	1.12776	1.02182	-1.10963	4.8	3.6	1.4	100	100	6.2	0.906522	0.605	0.721	1	1	0.827
ENSMUSG00000009356	Lpo	1.33333	11.3333	4.33333	3.33333	1.55556	0	2	9.33333	3	2.46429	4.07143	2.46429	-1.65217	-1.6087	3.96429	-	-	-	16	0	-	1	0.711	0.382	1	1	0.439
ENSMUSG00000009376	Met	7264.11	5299	4688	2484	3701.67	4697.67	3561.17	3544	3547.78	-1.03226	1.69695	1.11244	-1.75169	1.01131	-1.04393	25.1	3.3	64	0	100	3	0.719023	0.14	0.878	1	1	0.623
ENSMUSG00000009378	Slc16a12	3722	3895.56	3597.22	2880.33	2565.89	2853.89	2558.33	2989.44	3590.11	1.26224	1.48439	1.40055	-1.17599	-1.01575	1.28212	10.2	3.8	5	0	0	5.2	0.387403	0.0302	0.132	1	1	0.184
ENSMUSG00000009394	Syn2	199.111	141.444	186.056	133.5	169.556	165.778	151.556	149.667	211.889	-1.03755	1.02714	1.01257	-1.06572	-1.13143	1.09048	22	45	74.2	0	0	48.3	0.955575	1	0.932	1	1	0.79
ENSMUSG00000009406	Elk1	178.944	195.333	175.611	157.833	194.111	171.111	158	209.111	208.222	-1.02632	1.09367	1.09367	-1.12246	-1.25158	1.21948	18.9	16.2	43.2	0	0	22.8	0.983799	0.966	0.856	1	1	0.562
ENSMUSG00000009418	Nav1	265.611	346.611	240.556	287.778	167.222	228	192.333	234.222	294.222	1.37348	1.59157	1.43862	-1.15878	-1.00021	1.37377	30.5	7	18.4	0	0	29.9	0.232325	0.0894	0.0924	1	1	0.204
ENSMUSG00000009470	Tnpo1	3664.22	3495.67	3627.56	2982.06	2154.78	2390.22	2066.78	3664.22	3297.67	1.53371	1.6614	1.65289	-1.08325	-1.0533	1.61545	9.9	3.2	10.3	0	0	6.2	0.0183666	0.00113	0.00314	1	1	0.000519
ENSMUSG00000009487	Otog	3	0	0.888889	0	1.55556	0	2	3	0	-3.5	-1.03704	-3.5	-3.375	-3.375	-1.03704	-	-	-	-	0	-	1	1	1	1	1	1
ENSMUSG00000009535	Rnmt	370.944	380.111	378	377.722	386	379	426.889	382.222	347.111	-1.02154	-1.02789	-1.02154	1.00621	1.03618	-1.0585	0	39.2	1.5	100	100	4.9	0.904374	0.972	0.845	1	1	0.795
ENSMUSG00000009545	Kcnq1	566.889	690	689.889	1002.78	682.667	563.667	731	971.778	947.722	1.23975	-1.08628	1.1995	1.34671	-1.13401	1.40588	37.8	23.4	47.5	82.4	0	34.1	0.320567	0.979	0.489	1	1	0.0171
ENSMUSG00000009549	Srp14	971.889	1037.28	1047.83	1198.67	1110.78	1236.83	1579	911.778	1006	-1.10112	-1.23119	-1.21064	1.11813	1.17141	-1.28986	13.1	15.8	0	100	100	0	0.603708	0.451	0.169	1	1	0.194
ENSMUSG00000009551	6330409D20Rik	3.88889	0.888889	0.888889	2.33333	2.88889	2	2	3	1	-1.24138	1.19444	-1.2	-1.48276	-1.24138	1	30.1	40.8	28	6.9	8.7	56.9	1	1	0.989	1	1	1
ENSMUSG00000009555	Cdk9	877.333	895	865.222	948.556	1070.33	1012.56	1043.61	930.667	788.444	-1.15076	-1.17767	-1.17767	1.02338	1.05507	-1.21413	0	3.2	0	100	100	0	0.487515	0.601	0.412	1	1	0.313
ENSMUSG00000009563	Tor2a	756.444	808.333	736.167	841.667	906.556	939.222	1098.67	697.444	771.222	-1.19052	-1.20045	-1.22962	1.00834	1.07433	-1.27901	3.3	10.5	1.3	100	100	3.3	0.286282	0.369	0.17	1	1	0.0881
ENSMUSG00000009566	Fpgs	1657.44	1687.78	1679.22	1537.44	2124.67	1784.44	1664.33	1542.72	1406.17	-1.1095	-1.06686	-1.11522	-1.03997	1.09081	-1.21025	3.3	40.6	0.9	0	100	0	0.515526	0.791	0.415	1	1	0.168
ENSMUSG00000009569	Mkl2	520.444	477.333	462.111	383.111	401.778	366.167	304.667	500.111	467.556	1.15415	1.36246	1.29024	-1.18049	-1.14487	1.32135	43.2	11.8	27.2	0	0	32.6	0.469444	0.168	0.177	1	1	0.117
ENSMUSG00000009575	Cbx5	2038.67	2135.78	2156	1993.44	1870.44	1850.33	1622.11	2444.06	2624.39	1.12127	1.12802	1.15973	-1.00602	-1.22148	1.3696	39.5	13.4	24.3	0	0	18.9	0.420136	0.564	0.21	1	1	0.0131
ENSMUSG00000009585	Apobec3	90	86.8889	72.2222	98.4444	58.7778	78.7778	74.3333	68.7778	108.667	1.14798	1.18984	1.18984	-1.03646	-1.03971	1.19357	50.7	17.3	37.8	0	0	57.4	0.664447	0.76	0.551	1	1	0.595
ENSMUSG00000009614	Sardh	12851.2	9397.56	13171.8	8669	14049.8	10947.6	8559.11	8689.22	11911.9	-1.00249	1.01615	-1.02748	-1.01868	1.06017	-1.06281	18.5	45.4	27.3	0	100	24.1	0.735615	1	0.944	1	1	0.907
ENSMUSG00000009621	Vav2	1198.44	1212.17	1214.39	1147.17	1091.94	1114.44	1116.67	1004.89	1389.83	1.05952	1.08153	1.08153	-1.02077	-1.01404	1.0744	23.7	6.3	28.5	0	0	55.7	0.612852	0.869	0.788	1	1	0.786
ENSMUSG00000009628	Tex15	19.5556	12.3333	9.33333	22.6667	14.8889	7.22222	20.8889	12.4444	23.4444	1.07463	1.0709	1.07463	1.00348	-1.12153	1.20522	68	40.3	72.1	91.6	0	58.3	1	1	0.918	1	1	0.888
ENSMUSG00000009630	Ppp2cb	1103.33	1142.83	1127.83	1556.17	1337.56	1157.67	1413.5	1243.44	1302.39	1.00332	-1.19097	-1.12104	1.19492	1.05427	-1.05078	76.1	10.9	9.9	100	100	16.1	0.898453	0.639	0.886	1	1	0.966
ENSMUSG00000009633	G0s2	1045.78	1024.33	1467.94	853	2143.56	1354.11	2323.56	1023.28	670.333	-1.84714	-2.07096	-2.09371	1.12117	1.37041	-2.53134	6.3	3.6	0.8	100	75	0	0.134862	0.173	0.0158	1	1	0.0283
ENSMUSG00000009640	Dmap1	311.611	308.556	313.889	312.333	364.889	360.611	398.056	238.667	303.833	-1.16537	-1.17674	-1.17674	1.00976	1.15433	-1.34521	0	6.1	0	100	100	0	0.466324	0.621	0.276	1	1	0.124
ENSMUSG00000009646	Pla2g12b	13.1111	17	17.7778	3.33333	16.3333	16.6667	33.6667	17.7778	16	-1.57895	-1.10701	-1.0101	-1.42632	-1.6	1.01333	18.4	47.3	21.5	0	0	75.6	1	0.816	0.44	1	1	0.812
ENSMUSG00000009647	Mcu	495.722	525	507.167	653.278	496.722	551.444	516.333	502.722	547.722	1.12374	-1.0117	-1.00048	1.13689	1.10472	1.01722	34.8	37.8	25.2	100	100	63.7	0.587685	1	0.944	1	1	1
ENSMUSG00000009654	Oit3	2.11111	2.88889	2.55556	9.33333	2.88889	3.11111	5.11111	1	8.11111	1.91071	-1.24444	-1.14286	2.37778	1.30488	1.46429	40.9	33.4	7.9	58.5	56.6	60.2	1	1	0.996	1	1	0.977
ENSMUSG00000009670	Tex11	0	0	0.888889	2.33333	0.111111	0	2	1	1	14.5	1	8.5	1	1.61111	9	-	-	-	-	76	-	1	1	1	1	1	1
ENSMUSG00000009681	Bcr	1482.67	1414.89	1407.61	1477.83	1291.56	1348.67	1199.67	1536.44	1570.67	1.11704	1.12173	1.1461	-1.0042	-1.07682	1.20286	35.9	9.4	22.2	0	0	11.3	0.407391	0.723	0.492	1	1	0.271
ENSMUSG00000009687	Fxyd5	265.611	269.111	212.667	258.778	406.833	366.167	324.778	189.444	190.611	-1.55338	-1.36956	-1.55338	-1.13422	1.24046	-1.92691	2	3.2	0	0	100	2.6	0.0673489	0.265	0.00995	1	1	0.000451
ENSMUSG00000009731	Kcnd1	20.8889	8.33333	8.55556	8.33333	6.88889	25.1111	11.2222	4	12.1111	-1.32895	1.30198	-1.32895	-1.73026	1.04828	-1.3931	6.9	32.3	16.4	0	82.1	17.8	1	1	0.747	1	1	0.724
ENSMUSG00000009733	Tfcp2	670.056	610.556	557.611	589.778	593.444	756.444	608.722	566.167	568.611	-1.06106	1.05188	-1.05098	-1.11611	1.01111	-1.07285	0	47.9	8.4	0	100	0	0.649123	1	0.716	1	1	0.555
ENSMUSG00000009739	Pou6f1	906.333	878.944	759.889	687.778	734.444	937.556	802.944	730.222	690.111	-1.10929	1.11171	-1.0777	-1.23321	1.01924	-1.13064	6.3	12.9	12.8	0	100	2.5	0.647461	0.896	0.834	1	1	0.49
ENSMUSG00000009741	Ubp1	1413.5	1397.33	1351	1211.39	1226.5	1290.33	1074.44	1422.44	1237.61	1.04459	1.14588	1.1204	-1.09696	-1.03812	1.08441	50.2	11.5	23.3	0	0	43.7	0.685917	0.579	0.633	1	1	0.636
ENSMUSG00000009772	Nuak2	1908.06	2975.5	2861.67	1542.44	3693.11	2673.33	2540.33	2378.72	2645.56	-1.21402	-1.09483	-1.06417	-1.10886	-1.14082	-1.06417	12.9	38.2	18.3	0	0	10.5	0.38764	0.824	0.461	1	1	0.626
ENSMUSG00000009828	Ick	231.333	270.278	242.111	262.222	233.444	268	194.111	241	251.222	1.0802	1.07437	1.05664	1.00543	1.0246	1.05426	44.2	35.9	45.8	100	100	51	0.717627	0.942	0.843	1	1	0.895
ENSMUSG00000009863	Sdhb	9108.44	9066.33	9350.89	10278	9595.11	10870.4	12436.3	9547.33	10698	-1.1076	-1.19621	-1.15042	1.08001	-1.0314	-1.07387	4.9	15.1	0	100	0	9.2	0.297381	0.416	0.534	1	1	0.734
ENSMUSG00000009876	Cox4i2	10.6667	13.2222	11.2222	16.3333	6.88889	24.3333	14.5556	16.6667	8.11111	-1.05645	-1.2186	-1.19091	1.15349	1.11211	-1.17489	22	43.3	22.4	100	100	21.3	1	0.967	0.85	1	1	0.926
ENSMUSG00000009894	Snap47	1876.78	1876.78	1955.33	1961.83	2002.33	2098.44	2296.67	1689.33	1911.44	-1.07141	-1.11811	-1.10788	1.04359	1.08787	-1.16555	0	12.8	0	100	100	0	0.547314	0.702	0.544	1	1	0.353
ENSMUSG00000009900	Wnt3a	0	0.888889	0.888889	0	6.88889	1.11111	1.11111	2	0	-2.5	-2.5	-2.5	1	-2.25	-1.11111	-	-	-	-	0	-	1	0.86	0.476	1	1	0.837
ENSMUSG00000009905	Kdsr	692	702	669.889	550.222	636.833	720.556	681.778	495	504.889	-1.11757	1.02233	-1.11757	-1.14252	1.22025	-1.36371	10.5	36.3	14	0	100	0	0.710139	1	0.602	1	1	0.0883
ENSMUSG00000009907	Vps4b	1661.44	1783.67	1632.78	1548.67	1405.56	1610.56	1387.67	1676.06	1654.11	1.13174	1.22553	1.17945	-1.08288	-1.04675	1.18464	23.2	4.2	15	0	0	7.4	0.660052	0.57	0.585	1	1	0.537
ENSMUSG00000009927	Rps25	4259.78	4312.44	4731.33	5574.78	5206.78	4846.22	5866.11	4825	4152.44	-1.01043	-1.2148	-1.15146	1.20227	1.148	-1.15997	16.8	11.7	2.7	100	100	0	0.677752	0.333	0.504	1	1	0.334
ENSMUSG00000009941	Nxf2	0	1.77778	0.888889	1.11111	0.111111	1.11111	1.11111	0	1	-1.11111	-1.25	-1.17647	1.125	2	-2.22222	38.3	-	-	-	0	-	1	1	1	1	1	1
ENSMUSG00000009995	Taz	977	944.556	835	907.778	977.778	1155.33	1090.61	962.444	905.278	-1.25158	-1.13513	-1.17755	-1.10258	-1.07169	-1.16785	0	9.4	0	0	0	0	0.258825	0.785	0.455	1	1	0.509
ENSMUSG00000010021	Kif19a	7.66667	3.77778	5.22222	7.11111	2.88889	7.22222	5.11111	9.33333	10.8889	1.20652	1.11957	1.44565	1.07767	-1.63964	1.97826	49.1	42.4	44	100	0	40.8	1	1	0.812	1	1	0.621
ENSMUSG00000010025	Aldh3a2	7939.67	7548.39	6972.44	5041.67	6825.33	7872.22	6411.72	5061.44	4947.67	-1.13622	1.1346	-1.13435	-1.28916	1.20032	-1.36382	14.3	9.1	18.9	0	100	4.2	0.330837	0.796	0.689	1	1	0.0152
ENSMUSG00000010044	Zmynd10	727.611	569.444	472.833	473.556	569.333	935.556	758.222	400.722	459.944	-1.60235	-1.16914	-1.60235	-1.37053	1.0996	-1.76194	0	22.8	0	0	100	3.7	0.0850142	0.884	0.148	0.889	1	0.0792
ENSMUSG00000010045	Tmem115	1100.28	1067.22	1213.33	1083	1614.56	1220.89	1389.44	1050.89	1060.28	-1.21014	-1.28207	-1.29237	1.05944	1.08771	-1.31628	3.5	11.7	1	100	100	0	0.403619	0.247	0.146	1	1	0.0797
ENSMUSG00000010047	Hyal2	1712.56	1731.44	1905	1520.22	2387.89	1836.11	2077.56	1541.78	1486.56	-1.21309	-1.20648	-1.27679	-1.00548	1.13106	-1.37208	6	12.2	1.1	0	100	0	0.353864	0.416	0.156	1	1	0.0302
ENSMUSG00000010048	Ifrd2	2037.89	2103.78	2022.44	1403	3296.44	2356.78	2105.11	1427.72	1319.67	-1.37604	-1.13808	-1.36618	-1.20909	1.2468	-1.71565	3.4	39.7	0.8	0	100	3.3	0.152286	0.72	0.102	1	1	0.0439
ENSMUSG00000010051	Hyal1	244.056	222.889	412.389	334.111	404.444	164.778	228	440.889	248.5	1.63706	1.024	1.27766	1.59869	1.08284	1.51182	50.2	48.5	51.5	67.9	100	38.2	0.422999	0.992	0.781	0.373	1	0.758
ENSMUSG00000010054	Tusc2	1063.89	1239.28	1167	1093.44	1530.22	1457	1702.67	914.222	1019.94	-1.35391	-1.3288	-1.41862	-1.0189	1.16869	-1.58231	3.7	7.6	1.6	0	100	1.8	0.033396	0.131	0.0188	1	1	0.000882
ENSMUSG00000010057	Nprl2	727.611	736.833	737.167	746.889	821.444	849.333	910.278	668.222	627.611	-1.14461	-1.15994	-1.15994	1.01339	1.14525	-1.31087	3.2	7.1	0	100	100	4	0.436019	0.624	0.314	1	1	0.108
ENSMUSG00000010064	Slc38a3	830.611	1334.11	2047.56	3850.56	1985.56	1034.44	1940	3696.89	3234.78	1.52013	-1.79238	1.36143	2.72465	-1.17524	1.78651	45.1	6.5	60.8	42.6	0	42.9	0.147699	0.625	0.602	0.941	1	0.000865
ENSMUSG00000010066	Cacna2d2	64	75.7778	119.833	189.722	130.333	23.2222	88.4444	210.833	328.333	1.75	-1.2655	1.75	2.21463	-1.74174	3.04805	48.6	34.5	40.6	61.4	0	40.2	0.327762	1	0.455	0.645	1	0.0139
ENSMUSG00000010067	Rassf1	348.222	332.222	349.667	387.111	387.889	320.167	323.778	351.444	328.333	1.13778	1.05079	1.07773	1.08279	1.08385	1.04976	30.3	35.5	18.8	100	100	53.2	0.74502	1	0.995	1	1	1
ENSMUSG00000010080	Epn3	688.444	923.278	790.222	1082.11	771.056	678.889	995.778	1117.89	1167	1.21414	1.04514	1.30042	1.1617	-1.22034	1.48166	36	40	33.7	100	0	19.2	0.613118	1	0.587	1	1	0.0548
ENSMUSG00000010095	Slc3a2	3719.11	4749	5594.78	7955.33	5385.33	4357.44	4791.22	6881	8710.56	1.41406	-1.13159	1.30194	1.60013	-1.15066	1.6271	19	24.1	31.4	66.7	0	7.3	0.240674	0.709	0.533	0.996	1	0.00314
ENSMUSG00000010097	Nxf1	2559	2388.33	2349.83	2502.22	2494.56	2425.22	2610.72	2678.67	2251.56	-1.02825	-1.00844	-1.02015	-1.01964	-1.01611	-1.01194	12.8	43.3	18.6	0	0	28.5	0.781876	1	0.96	1	1	0.98
ENSMUSG00000010110	Stx5a	1482.67	1285.44	1249.11	1240.78	1453.44	1429.44	1517.67	1231.33	1134.72	-1.16748	-1.05013	-1.16748	-1.11174	1.05234	-1.22858	0	25.3	2.3	0	100	0	0.270976	0.945	0.484	1	1	0.22
ENSMUSG00000010122	Slc47a1	18405	16286.1	14846.2	12317.4	16070.1	16689.2	15976.6	12732.6	11468.1	-1.18321	1.07937	-1.1654	-1.27711	1.12243	-1.32807	0	14.5	6.4	0	100	2.9	0.0805799	0.905	0.554	0.969	1	0.039
ENSMUSG00000010142	Tnfrsf13b	16.1111	16.2222	9.33333	6	17.7778	23.2222	19.6667	7.11111	9.22222	-2.56522	-1.21649	-2.11976	-2.1087	-1.06522	-2.40816	0	12.6	1.2	0	0	2.8	1	0.949	0.255	1	1	0.257
ENSMUSG00000010154	Spire2	166.111	233.444	218.667	310.111	299.833	195.778	286.333	190.667	218.778	-1.083	-1.43326	-1.30912	1.32341	1.29145	-1.39864	30.5	13.1	4.5	86	100	3.8	0.931954	0.652	0.625	1	1	0.457
ENSMUSG00000010175	Prox1	168.278	148.944	145.111	107	55.1111	78.1111	100.278	155.333	154.444	1.6138	2.03058	1.94203	-1.25826	-1.22874	1.98293	37.6	6.2	22.8	0	0	33.4	0.234463	0.0127	0.0056	1	1	0.00686
ENSMUSG00000010205	Raver1	1207	1226.33	1137.56	1045.44	1231.22	1281	1034.44	1117.89	1025.22	-1.12801	-1.01196	-1.09178	-1.11467	1.01861	-1.149	7.6	49.8	9.2	0	100	7.4	0.838668	1	0.877	1	1	0.686
ENSMUSG00000010277	2610507B11Rik	11856.4	12204.7	11856.4	9836	9432.44	10015.9	7990.83	12138.7	12732.6	1.14988	1.27544	1.27195	-1.10919	-1.14654	1.31839	47.2	6.7	23.8	0	0	37.4	0.681307	0.133	0.137	1	1	0.0256
ENSMUSG00000010290	AI597479	335.111	309.889	430.333	379	295.889	322.111	305.722	459.222	484.333	1.32364	1.05488	1.32364	1.25478	-1.16584	1.54316	9.3	16.4	7.2	100	0	9.3	0.126424	0.991	0.209	1	1	0.0181
ENSMUSG00000010307	Tmem86a	965.444	1205	484.556	418.278	692	1477.22	1032.28	300.889	446.167	-2.28675	1.05129	-2.21823	-2.40404	1.20852	-2.76359	2.3	45.6	4.1	0	100	3.8	0.00534998	1	0.378	0.00013	1	0.0595
ENSMUSG00000010311	Optc	4.55556	4.66667	5.22222	11.6667	1.55556	6.22222	7.11111	0	4	1.35714	-1.3494	-1.3494	1.83133	4.22222	-3.11111	50.1	27.8	-	67.5	0	-	1	1	1	1	1	0.752
ENSMUSG00000010342	Tex14	1.33333	9.33333	3.33333	3.33333	2.88889	4.22222	1.11111	4	6	1.15385	1.84615	1.26923	-1.6	-1.5	1.73077	48.1	38.7	55.4	17.5	0	42.5	1	0.917	0.847	1	1	0.806
ENSMUSG00000010358	Ifi35	220.556	239.5	209.889	251	238.667	268	544.333	215.556	246.667	-1.16297	-1.16508	-1.16508	1.00181	-1.00289	-1.15962	7.8	41.2	1	100	0	3.3	0.397687	0.783	0.302	1	1	0.629
ENSMUSG00000010362	Rdm1	434.222	455.167	447.056	470.222	568.389	583.333	714.778	398.5	471.444	-1.27188	-1.31176	-1.2931	1.03136	1.05441	-1.34108	0	6.5	1.2	100	100	0	0.158635	0.144	0.0573	1	1	0.0447
ENSMUSG00000010376	Nedd8	1701.11	1735	1718.22	2009.5	2468.22	2223	2793.94	1646.17	1602.67	-1.32425	-1.43664	-1.44369	1.08487	1.1474	-1.51945	3	6.3	0	100	100	0	0.068389	0.0323	0.0176	1	1	0.00233
ENSMUSG00000010392	Gosr1	1253.61	1279.22	1146.17	1181.56	1100.67	1095.83	1066.11	1266	1313.78	1.06208	1.15567	1.14963	-1.08812	-1.10828	1.17708	17.9	6.6	7	0	0	9.8	0.579675	0.619	0.555	1	1	0.364
ENSMUSG00000010406	Mrpl52	509.778	563.667	497.389	753.889	684.056	654.5	965.444	502.722	544	-1.09337	-1.27451	-1.29829	1.16567	1.19542	-1.30704	25.6	28.8	6.3	100	100	0	0.57637	0.397	0.155	1	1	0.192
ENSMUSG00000010435	Spaca7	2.11111	0	0.888889	2.33333	0.111111	7.22222	6.11111	2	0	-3.7931	-5.78947	-4.23077	1.52632	1.61111	-6.11111	17.5	-	-	-	0	-	1	1	0.407	1	1	1
ENSMUSG00000010453	Kansl3	2473.17	2141.72	2330.67	2487.89	2073.56	2271.56	1960.44	2904.33	2838	1.16191	1.1128	1.19627	1.04413	-1.19171	1.38466	24.8	12.4	16.1	100	0	6.2	0.478995	0.821	0.333	1	1	0.0312
ENSMUSG00000010461	Eya4	5.33333	9.33333	3.33333	7.11111	5.44444	3.11111	3.11111	8.33333	6	1.67857	2.35714	2.10714	-1.40426	-1.37234	2.30357	21.3	7.2	7.2	0	0	0	1	0.861	0.728	1	1	0.733
ENSMUSG00000010476	Ebf3	19.5556	14.4444	7.88889	19.8889	1.55556	26.1111	8.11111	6.11111	10.1111	1.71233	2.09589	1.5137	-1.224	1.71233	-1	58.1	16.3	47.5	0	65.6	33.3	1	0.944	1	1	1	0.923
ENSMUSG00000010492	Uckl1os	7.66667	6.22222	12.1111	7.11111	8.11111	9.33333	6.11111	12.4444	12.1111	1.18493	-1.168	1.21918	1.384	-1.27746	1.5137	59	25.2	54.9	74.7	0	32.7	1	1	0.903	1	1	0.745
ENSMUSG00000010517	Faf1	1492.94	1471.89	1598.11	1767.83	1767.83	1679.22	1725.11	1477.22	1510	-1.02504	-1.16372	-1.14895	1.13529	1.12678	-1.15499	17.4	3.6	4.1	100	100	0	0.893736	0.619	0.645	1	1	0.47
ENSMUSG00000010538	Tsacc	35.7222	31.1111	31.1111	32.1111	58.7778	43.3889	49.8889	30.2222	33.8889	-1.57821	-1.49293	-1.57821	-1.05712	-1.01406	-1.55633	0	7.2	1.9	0	0	4.4	1	0.594	0.222	1	1	0.367
ENSMUSG00000010554	Mettl16	800.222	736.833	882.111	769.833	967.111	759.556	790.222	773.611	678.889	1.04524	-1.02823	-1.02397	1.07475	1.13731	-1.08809	66.7	46.8	15.9	100	100	6.8	0.996519	0.877	0.759	1	1	0.515
ENSMUSG00000010601	Apol7a	0	0	0	4.55556	0.111111	0	3.11111	0	0	20.5	1	1	1	1	1	-	-	-	-	0	-	1	1	1	1	1	1
ENSMUSG00000010607	Pigyl	292.722	354	396.667	434.833	465.333	417.111	602.889	370.667	375.889	-1.11926	-1.43905	-1.24661	1.28571	1.11378	-1.24661	5.7	9.7	0.5	100	100	3.2	0.597477	0.215	0.123	1	1	0.272
ENSMUSG00000010608	Rbm25	1636.67	1516.11	1567.61	1628	1007.39	1108.17	1160.44	1828.22	1628.17	1.44185	1.42252	1.46917	1.01359	-1.0816	1.55951	6.6	5.5	24.2	100	0	5.1	0.00142372	0.0386	0.012	1	1	0.000971
ENSMUSG00000010609	Psen2	394.778	414.833	363	356.444	375	462.111	462.556	341.556	353.111	-1.28463	-1.14156	-1.28463	-1.12533	1.03567	-1.33045	2.2	9	0	0	100	0	0.47905	0.948	0.497	1	1	0.324
ENSMUSG00000010651	Acaa1b	4226.22	4010.17	4933.44	7057.67	5791.33	4878.22	5408.22	5517.11	5778.67	1.1086	-1.31325	-1.03501	1.45587	1.06156	1.04432	46.1	2	27.4	76.3	100	47.2	0.891929	0.184	0.978	1	1	0.842
ENSMUSG00000010660	Plcd1	122.111	124.333	103.444	163.222	163.111	113.333	128.667	110.444	129.556	1.03627	-1.04418	-1.04418	1.08206	1.11111	-1.07222	70.5	47.9	17.7	100	100	18.5	0.968264	0.954	0.858	1	1	0.802
ENSMUSG00000010663	Fads1	2010.17	2148.11	2225.44	2422.11	2783.89	2253.89	2283.56	2701.78	2664.11	1.01761	-1.09832	1.01761	1.11766	-1.15456	1.1749	76.4	28.5	72.6	100	0	26.3	0.774793	0.565	0.926	1	1	0.663
ENSMUSG00000010721	Lmbr1	285.889	290.667	273.5	289.556	212.889	297.389	270.056	277.944	329.222	1.04248	1.06748	1.06542	-1.02398	-1.07834	1.12415	52.4	39	32	0	0	44.5	0.737499	0.882	0.699	1	1	0.58
ENSMUSG00000010751	Tnfrsf22	64.8889	58.8333	53.7778	51.2778	56.2222	61	53.8889	51.4444	65.1111	-1.07033	1.1003	1.00148	-1.17768	-1.10947	1.03656	3	10.3	80.4	0	0	67.2	1	0.991	1	1	1	1
ENSMUSG00000010755	Cars	495.722	460	509.389	514.889	812.111	494.278	522.667	527.056	400.833	-1.02056	-1.09376	-1.04002	1.07173	1.10388	-1.12657	12.7	39.5	12	100	100	15.3	0.666073	0.766	0.339	1	1	0.577
ENSMUSG00000010760	Phlda2	265.611	239.5	256.333	199.833	364.889	320.167	381.222	177.056	180.056	-1.59981	-1.44479	-1.6611	-1.1073	1.27738	-2.04356	0	2.8	0.9	0	100	0	0.0643892	0.216	0.00702	1	1	0.000243
ENSMUSG00000010797	Wnt2	7	8.33333	10.4444	7.11111	6.88889	5.22222	3.11111	11.5556	10.1111	1.68085	1.46809	1.76596	1.14493	-1.23418	2.07447	39.9	17.5	22.7	100	0	35.8	1	0.943	0.602	1	1	0.534
ENSMUSG00000010830	Kdelr3	37.3333	69.2222	35.1111	44.8889	60	57.7222	71.3333	34.7778	35	-1.5	-1.12617	-1.65644	-1.33194	1.1465	-1.71975	0	38.4	2.7	0	100	0	1	0.903	0.251	1	1	0.163
ENSMUSG00000010911	Apip	274.444	330.111	317.667	353.111	302.722	380.111	466.556	247.556	322.889	-1.13334	-1.25749	-1.18682	1.10954	1.17589	-1.33268	16.8	17.2	2.1	100	100	3.5	0.746065	0.648	0.297	1	1	0.372
ENSMUSG00000010914	Pdhx	1287	1297.89	1424.89	1413.94	1471.44	1631	1620.28	1407.17	1240.39	-1.14151	-1.25365	-1.19796	1.09824	1.07225	-1.22398	0	3.9	0	100	100	4.6	0.533124	0.44	0.426	1	1	0.353
ENSMUSG00000010936	Vac14	829	828.111	871.944	761.556	916.444	877.333	944.889	767.556	722.167	-1.12206	-1.10607	-1.14867	-1.01445	1.09651	-1.23036	3.2	3	0.8	0	100	0	0.666863	0.843	0.532	1	1	0.291
ENSMUSG00000011008	Mcoln2	26.1111	33.6667	55.5556	60	51.8333	43.3889	46.1111	60	95	1.25301	-1.54275	1.25301	1.93309	-1.34135	1.68072	18.6	5.2	45.4	52.2	0	14.5	1	0.568	0.852	0.997	1	0.186
ENSMUSG00000011034	Slc5a1	1814	1894.11	2364.22	3337.11	2319.22	1779.89	1977	3188.89	3018.78	1.44192	-1.06631	1.36141	1.53753	-1.08881	1.56997	20.3	39.2	16.4	77.1	0	9.2	0.183887	0.849	0.452	0.962	1	0.00146
ENSMUSG00000011096	Akt1s1	1551.78	1542.22	1534.11	1603.78	1979.22	1748.39	1947.67	1381.11	1468.22	-1.24139	-1.259	-1.26623	1.01419	1.10127	-1.3671	0	4	0.8	100	100	2.7	0.234357	0.413	0.202	1	1	0.0718
ENSMUSG00000011114	Tbrg1	1090.94	1110.78	1155.11	1383.44	1450	1182.56	1536.11	1176.22	1151.67	-1.14238	-1.31715	-1.25716	1.15299	1.0905	-1.24576	14.9	3.4	0.8	100	100	3	0.743257	0.324	0.399	1	1	0.346
ENSMUSG00000011148	Adssl1	113.111	100.667	121	169.667	119.778	136.111	117.556	135.667	177.278	1.21336	-1.12058	1.07143	1.35967	-1.07664	1.30635	23.1	20.8	56.3	82.3	0	15.4	0.613942	0.858	0.831	1	1	0.48
ENSMUSG00000011158	Brf1	616.611	553.5	527.333	568.444	543.444	613.778	543.444	618.556	572	1.00818	1.07657	1.04927	-1.06784	-1.08649	1.09538	65.9	9.3	47.2	0	0	20.2	0.978374	0.998	0.989	1	1	0.892
ENSMUSG00000011171	Vipr2	3.88889	2.88889	4.33333	4.55556	10.6667	0	1.11111	11.5556	12.1111	4	3.05	4	1.31148	-2.6625	10.65	-	-	-	100	0	-	1	1	0.786	1	1	0.336
ENSMUSG00000011179	Odc1	18927.3	16182.9	9017.44	9997.22	17545	22169	14991.2	6868.78	7345.11	-1.84542	1.00058	-1.84542	-1.84648	1.33775	-2.46871	0	50.3	2.7	0	100	0	1.90363e-06	1	0.229	0.000282	1	0.000167
ENSMUSG00000011254	Thg1l	186.778	170.222	131.333	118.556	221.889	206.722	210.333	100.222	124.667	-1.68341	-1.17834	-1.64323	-1.42863	1.11117	-1.87055	2.6	6.4	0	0	100	0	0.0251753	0.735	0.039	1	1	0.00487
ENSMUSG00000011256	Adam19	64.8889	50.1111	45	39.8889	60	54.5556	53.8889	44.7778	37.8889	-1.28534	1.05397	-1.21535	-1.35471	1.02688	-1.31989	3.5	34.1	2.1	0	100	2.8	1	1	0.695	1	1	0.576
ENSMUSG00000011257	Pabpc4	723.444	715.444	739.778	755.278	886.889	749.444	795.778	657.667	730.389	-1.06455	-1.1061	-1.09473	1.03903	1.07709	-1.14661	3.5	14.7	1.4	100	100	0	0.764389	0.772	0.606	1	1	0.472
ENSMUSG00000011263	Exoc3l2	956	1039.06	1125.11	953.556	1025.56	843.389	920.111	1279.67	1213.33	1.12957	1.08414	1.17604	1.04191	-1.19933	1.35473	41.7	19	21	100	0	11.9	0.550347	0.917	0.435	1	1	0.0667
ENSMUSG00000011267	Zfp296	12.3333	12.3333	8.55556	9.33333	22.2222	32.2222	26.1111	4	3	-2.91925	-2.11712	-2.91925	-1.37888	2.55556	-7.46032	3.8	5.7	1.1	0	49.9	0	1	0.394	0.0149	1	1	0.00434
ENSMUSG00000011305	Plin5	158	148.222	173.389	143.111	262.889	312.889	226.889	175.778	91.7778	-1.66123	-1.71698	-1.71698	1.03356	1.18293	-1.96512	0	6.9	0.8	100	100	0	0.0516703	0.0235	0.0012	1	1	0.0158
ENSMUSG00000011306	Sugp1	759.556	741.5	692.222	681.722	891.333	816.5	797.222	714.889	622.333	-1.18855	-1.0879	-1.16053	-1.09252	1.02746	-1.22119	0	13.3	0	0	100	3	0.308376	0.818	0.392	1	1	0.24
ENSMUSG00000011382	Dhdh	421.167	411	346.222	353.111	410.667	468.5	408.222	305.111	292.778	-1.17445	1.01319	-1.17445	-1.18994	1.16967	-1.37372	3.2	44	7.9	0	100	3.7	0.391625	1	0.377	1	1	0.064
ENSMUSG00000011427	Zfp790	362	306.333	335.333	284.333	336.778	340.222	245	343.389	368.778	-1.08696	-1.00781	1.00767	-1.07854	-1.14927	1.05732	23	47.6	66.7	0	0	43.6	0.92092	0.922	0.805	1	1	0.584
ENSMUSG00000011463	Cpb1	1.33333	0	1.77778	0	0.111111	2	1.11111	1	0	-1.25	-1.66667	-2.22222	1.33333	1.77778	-2.22222	-	-	-	-	0	-	1	1	1	1	1	1
ENSMUSG00000011589	Fsd1	0	0	1.77778	0	0.111111	0	1.11111	2	0	8	1	1	1	-1.125	9	-	-	-	-	0	-	1	1	1	1	1	1
ENSMUSG00000011658	Fuz	638.778	632.944	517.778	506.333	536.889	790.222	698	457.333	514.722	-1.36313	-1.09772	-1.35206	-1.24178	1.05355	-1.43613	3.7	27.6	1.5	0	100	3.3	0.317359	0.973	0.266	1	1	0.186
ENSMUSG00000011751	Sptbn4	0.666667	2.88889	4.33333	3.33333	4.11111	4.22222	4.11111	8.33333	3	-1.07246	-2.3125	-1.29825	2.15625	-1.47826	1.37838	40.5	6.5	13.2	40.7	0	52.9	1	0.961	0.998	1	1	0.923
ENSMUSG00000011752	Pgam1	1468.61	1445.72	1518.06	1940.22	1453.44	1412	1451.44	1691.33	1596	1.19132	1.00394	1.07274	1.18664	1.052	1.13244	24.4	47.1	15.1	100	100	9.4	0.308199	1	0.626	1	1	0.505
ENSMUSG00000011831	Evi5	2837.33	2674.22	2913.39	2705.67	2147.22	2139.39	1829.11	3123.89	3231.44	1.31324	1.28811	1.34401	1.0195	-1.13103	1.48532	33.1	6.9	21.1	100	0	7.6	0.0671099	0.106	0.0271	1	1	0.000846
ENSMUSG00000011832	Evi5l	410.667	375.889	338.833	304.667	319.5	459.111	339.278	368.167	411.333	-1.05448	1.15916	1.09653	-1.22231	-1.21134	1.14876	10.8	17.7	55.3	0	0	37.6	0.719472	0.981	0.996	1	1	0.932
ENSMUSG00000011837	Snapc2	458.889	442.333	433	385.889	520.722	509.389	583.778	438.333	360.444	-1.27178	-1.15559	-1.19523	-1.10054	1.02518	-1.3038	0	10.8	1.7	0	100	3.6	0.209406	0.61	0.195	1	1	0.12
ENSMUSG00000011877	Git1	1367.44	1444.44	1493.33	1603.78	1550.56	1441.89	1398.56	1558	1536.44	1.07398	-1.02557	1.05063	1.10143	1.00086	1.07305	29.3	35.8	41.4	100	100	25.1	0.774805	0.985	0.962	1	1	0.847
ENSMUSG00000011884	Gltp	1147.17	1324.22	1486.44	1761.11	1424.06	1418.67	1712.72	1377.61	1541.56	1.14025	-1.15243	1.0056	1.31406	1.11249	1.02495	14.9	19.4	70.2	100	100	73.7	0.776957	0.406	0.854	0.934	1	0.916
ENSMUSG00000011958	Bnip2	639.889	660.556	603	718.611	607.556	654.5	678.222	746.889	692.111	1.00963	-1.00658	1.03336	1.01628	-1.08882	1.09931	74.2	47.1	56.8	100	0	36.8	0.895665	1	0.903	1	1	0.671
ENSMUSG00000011960	Ccnt1	767.222	642.889	696.556	671	470.333	537.778	486.833	740.889	784	1.40454	1.44825	1.47632	-1.03112	-1.11505	1.56613	10.8	5	6	0	0	6.4	0.0351709	0.106	0.0394	1	1	0.00802
ENSMUSG00000012017	Scarf2	289.444	305.111	231.333	233.889	220.778	265.444	254.222	287.944	296.444	-1.09291	1.16936	1.1356	-1.278	-1.25615	1.14937	7	10	49.5	0	0	40.8	0.9394	0.649	0.737	1	1	0.537
ENSMUSG00000012042	4930579F01Rik	5.33333	16.2222	3.33333	0	1.55556	16.6667	5.11111	0	1	-3.06667	2.1087	-2.35897	-6.46667	3.33333	-10.2222	-	24.8	-	-	0	-	1	0.991	0.738	1	1	0.389
ENSMUSG00000012076	Brms1l	309.889	311.556	350.667	315.389	275.556	282.222	300.222	364.111	340.278	1.18002	1.10098	1.16161	1.07179	-1.05755	1.24793	14.1	3.3	12.7	100	0	6.7	0.396285	0.923	0.561	1	1	0.384
ENSMUSG00000012114	Med15	679	677.444	707.333	701.111	777.222	676	602.889	739.111	713.778	1.04175	1.00329	1.04175	1.03834	-1.03156	1.07462	45	49.8	39.1	100	0	48.8	0.892382	1	0.965	1	1	0.856
ENSMUSG00000012117	Dhdds	2272.89	1883.78	2063.39	1462.11	2878.5	2500.33	2272.5	1601.11	1605.06	-1.41843	-1.20305	-1.43333	-1.17903	1.0996	-1.5597	0	12.7	0	0	100	0	0.105879	0.42	0.0295	1	1	0.000821
ENSMUSG00000012123	Aim1l	56.8889	36.6667	154.444	139.222	73.1667	51.2222	101.667	123.333	85.1667	2.00683	-1.56413	1.42483	3.13895	1.40847	1.42483	33.6	15.2	54.3	41.6	91.4	43.9	0.0712224	0.589	0.741	0.00206	1	0.506
ENSMUSG00000012126	Ubxn11	39.8889	40.8333	35.1111	54.6667	35.5556	44.4444	64	34.7778	32.1111	1.01	-1.10117	-1.18519	1.11218	1.34219	-1.3289	83.4	47.9	4.9	100	74.2	3.7	1	0.932	0.692	1	1	0.528
ENSMUSG00000012187	Mogat1	3620.11	3518.78	3895.56	2863.61	4122.67	4051.22	5526.67	2551.39	1452.5	-1.21987	-1.15499	-1.29189	-1.05618	1.68815	-2.05933	3.3	33.1	1.3	0	66.5	0	0.160467	0.481	0.124	1	1	0.00274
ENSMUSG00000012296	Tjap1	373.111	373.889	404.667	404	495.278	419.167	376.333	360.444	387.444	-1.03669	-1.12227	-1.10114	1.08255	1.08127	-1.12093	14.7	23.2	1.5	100	100	3.7	0.902516	0.754	0.659	1	1	0.594
ENSMUSG00000012350	Ehf	609.833	763	644.889	1027.89	459.944	395.333	504.889	1173.22	988.167	1.81846	1.49239	1.90367	1.21849	-1.2921	2.34962	20.3	7.3	11.9	100	0	10.7	0.00864404	0.0385	0.0295	1	1	1.69e-10
ENSMUSG00000012405	Rpl15	2470.56	2610.72	2641.11	3190	2870.22	2726.22	3455.44	2630.11	2576.33	1.01579	-1.12972	-1.09533	1.14757	1.11998	-1.10257	74.8	22.8	5.5	100	100	0	0.807374	0.51	0.585	1	1	0.43
ENSMUSG00000012422	Tmem167	829	984.556	919.889	844.667	789.667	912.167	1086	957.222	696.333	-1.03388	-1.00594	-1.03388	-1.02777	1.06713	-1.10328	19	47.4	22	0	100	19.5	0.936645	1	0.824	1	1	0.757
ENSMUSG00000012428	Steap4	92.5556	117.944	94.2222	77.5556	137.778	209.722	77.5556	89.7778	57.8889	-1.60414	-1.30905	-1.51127	-1.22542	1.16328	-1.86606	3.7	32.7	1.8	0	100	7.4	0.366481	0.883	0.277	1	1	0.412
ENSMUSG00000012429	Mplkip	227.333	269.111	254.222	198.222	211.5	228.944	267.333	209.111	157.333	-1.01203	1.0842	-1.04913	-1.09725	1.23469	-1.24955	20.9	22.8	15.9	0	100	0	0.990839	0.991	0.829	1	1	0.338
ENSMUSG00000012443	Kif11	29.3333	21	27.1111	18.6667	34.1111	32.2222	31.1111	35.7778	39.8889	-1.40777	-1.28035	-1.14173	-1.09951	-1.65291	1.17414	0	6.8	9	0	0	16.9	1	0.887	0.867	1	1	0.851
ENSMUSG00000012483	Rpa3	131.444	125.667	141.389	140.778	151.889	199.111	188.056	135.667	106.444	-1.33294	-1.46283	-1.40807	1.09745	1.16544	-1.55346	0	2.6	0	100	100	2.6	0.527994	0.369	0.163	1	1	0.134
ENSMUSG00000012519	Mlkl	28.4444	32.7778	26.1111	25	27.2222	30.2222	64	23.4444	28.2222	-1.18261	1.01287	-1.11247	-1.19783	-1.01087	-1.16989	0	49.3	5.8	0	0	6.9	1	0.922	0.388	1	1	0.632
ENSMUSG00000012535	Tnpo3	1683.33	1759.67	1871.06	1770.11	1515.56	1600.78	1439.67	1836.89	1915.78	1.20126	1.13589	1.18999	1.05756	-1.03062	1.23805	17.3	5.2	19.8	100	0	11	0.259627	0.709	0.383	1	1	0.206
ENSMUSG00000012609	Ttll5	305.278	256.722	329.111	269.111	281.111	295.278	242	295.222	332.389	1.06403	-1.0004	1.06808	1.06445	-1.04913	1.1163	51.2	50.5	58.6	100	0	45	0.656059	1	0.787	1	1	0.626
ENSMUSG00000012640	Zfp715	330.111	391.833	348.111	302.333	220.778	293.778	259.778	438.333	369.889	1.25192	1.38954	1.38195	-1.10992	-1.24257	1.5556	43.1	10.9	22.9	0	0	19.6	0.322093	0.212	0.0862	1	1	0.0166
ENSMUSG00000012705	Retn	25.1111	56.9444	15.1111	231.333	19.5556	245.278	133.833	28.1111	32.1111	-1.08611	-3.26202	-4.44465	3.00339	4.09225	-4.44465	19.4	19.4	4.7	57.9	51.8	6	0.989096	0.705	0.619	1	1	0.422
ENSMUSG00000012819	Cdh23	4.55556	4.66667	0.888889	7.11111	0.111111	3.11111	4.11111	0	1	1.28571	1.48214	-1.12	-1.15278	8	-6.22222	74.9	41.3	-	16.3	0	-	1	0.877	0.965	1	1	1
ENSMUSG00000012848	Rps5	4961.44	5204.28	5245.28	6572.89	5972.78	5693.67	6887.67	5139.33	5505.67	-1.01078	-1.17508	-1.14316	1.16255	1.11021	-1.12218	22.1	13.6	3.6	100	100	0	0.611139	0.393	0.524	1	1	0.4
ENSMUSG00000012889	Podnl1	6.11111	4.66667	1.77778	4.55556	6.88889	9.33333	3.11111	4	8.11111	-2.17544	-1.27835	-1.49398	-1.70175	-1.91228	-1.13761	3.5	32.5	6.1	0	0	18.6	1	1	0.894	1	1	1
ENSMUSG00000013033	Adgrl1	809.111	661.556	822.278	711.778	824.667	888.944	688.5	663.889	751	-1.07515	-1.12149	-1.12754	1.0431	1.08422	-1.1657	17.6	25.4	10	100	100	8.1	0.92609	0.887	0.751	1	1	0.6
ENSMUSG00000013076	Amotl1	529.222	550.333	553.556	494.056	379	432.222	361.278	616.778	632.778	1.38207	1.42422	1.45632	-1.03049	-1.19277	1.64849	10.3	3.2	18.6	0	0	6.3	0.0976809	0.175	0.0453	1	1	0.00427
ENSMUSG00000013083	2200002J24Rik	0.666667	3.77778	0	2.33333	0.111111	0	2	0	1	10.5	20	7.5	-1.90476	2.33333	4.5	-	-	-	-	0	-	1	1	1	1	1	1
ENSMUSG00000013089	Etv5	640.722	445.056	505.611	408.222	677.667	566.889	417.889	430.333	466.444	-1.24068	-1.04421	-1.24386	-1.18816	1.01902	-1.26428	7.9	47.6	7.5	0	100	10.5	0.63085	1	0.634	1	1	0.559
ENSMUSG00000013091	Tmem190	5.33333	7.22222	11.2222	10.4444	5.44444	5.22222	4.11111	5.11111	16	2.07447	1.20213	1.69149	1.72566	1.02632	2.02128	7	22	10.4	55.9	84.3	26.3	1	0.996	0.549	1	1	0.535
ENSMUSG00000013150	Gfod2	212.889	239.5	264.667	297.778	312.722	257	324.778	281.111	262.889	-1.11201	-1.38254	-1.18555	1.24328	1.03391	-1.14971	15.2	3.4	3	100	100	9.4	0.937794	0.398	0.595	1	1	0.796
ENSMUSG00000013155	Enkd1	100.333	95	98.8889	77.5556	124.333	118.333	133.833	90.7778	85.1667	-1.40932	-1.27304	-1.33852	-1.10705	1.00284	-1.41332	0	9.1	1.2	0	100	0	0.348049	0.649	0.23	1	1	0.273
ENSMUSG00000013158	4933405L10Rik	0.666667	1.77778	3.33333	0	0.111111	1.11111	0	2	5.11111	15	11	17	1.36364	-2.13333	32	-	-	-	-	0	-	1	1	0.609	1	1	1
ENSMUSG00000013160	Atp6v0d1	3366	3369.89	3473.44	3471.67	3951.56	3636.89	4081.67	3074.72	3312	-1.13794	-1.17328	-1.17328	1.03106	1.08743	-1.23743	0	3.9	0.7	100	100	3	0.336456	0.62	0.432	1	1	0.234
ENSMUSG00000013236	Ptprs	237.833	264.778	210.667	231.333	122.111	199.111	189.222	254.167	354	1.16794	1.3281	1.30006	-1.13713	-1.37594	1.60702	42.4	20.1	24.1	0	0	36.1	0.401129	0.184	0.0802	1	1	0.046
ENSMUSG00000013275	Slc41a1	748.222	651.111	575.333	490.889	572.278	674.833	564.611	555.333	697.556	-1.07347	1.2226	1.07155	-1.31242	-1.17507	1.09465	13	6.8	52.9	0	0	54.9	0.681307	0.679	0.965	1	1	0.931
ENSMUSG00000013338	Fer1l4	21.7778	29.3333	6.11111	90.1667	0.111111	8.33333	8.11111	12.4444	9.22222	5.93493	3.15068	2.10959	1.8837	4.44359	1.33562	57.1	21.8	30.5	59.3	50	42.8	1	0.0556	0.476	1	1	0.618
ENSMUSG00000013367	Iglon5	12.3333	19.8889	7.88889	4.55556	8.11111	11.6667	8.11111	6.11111	7.11111	-1.30357	1.9863	-1.08148	-2.58929	-1.0625	-1.22689	11.3	0	16.3	0	0	10	1	0.755	1	1	1	0.877
ENSMUSG00000013415	Igf2bp1	128.444	153.167	93.4444	51.2778	136.556	155.833	131.444	96.8889	60	-1.88714	1.03112	-1.43491	-1.94587	-1.08407	-1.74079	3.7	33.4	2.5	0	0	2.6	0.0759748	1	0.3	0.37	1	0.0316
ENSMUSG00000013418	B4galnt2	3.88889	2.88889	2.55556	4.55556	0.111111	3.11111	4.11111	5.11111	2	1.14286	1.08929	1.08929	1.04918	1	1.14286	49.6	46.4	72.8	100	81.5	57.5	1	0.992	0.887	1	1	0.929
ENSMUSG00000013419	Zfp651	296.667	365	367.889	389.333	311.333	345.167	324.778	405.778	429.111	1.16575	1.01865	1.16575	1.14442	-1.10257	1.28532	17.8	35.8	33.5	100	0	4.9	0.437624	1	0.589	1	1	0.252
ENSMUSG00000013465	Nelfb	1546.33	1578.39	1490.33	1383.44	1880	1673.11	1573.22	1345.44	1309.44	-1.1644	-1.07089	-1.1644	-1.08732	1.08245	-1.2604	0	27.1	0	0	100	3.1	0.37163	0.847	0.376	1	1	0.124
ENSMUSG00000013483	Card14	83.5	80.1111	78.7222	80.1111	101.778	78.1111	53.8889	77.5556	78.6667	1.01671	1.0473	1.01671	-1.03008	1.01671	1	53.7	43.7	42	0	100	63.9	0.921803	1	0.994	1	1	1
ENSMUSG00000013495	Tmem175	879.944	769.444	665.111	588.556	700.667	762.222	698.778	601.833	644	-1.11779	1.17701	-1.07045	-1.31565	1.00629	-1.12482	0	4.2	8.2	0	100	0	0.545714	0.71	0.905	1	1	0.522
ENSMUSG00000013523	Bcas1	1.33333	1.77778	5.22222	7.11111	1.55556	2	1.11111	7.11111	2	3.96429	-1	2.32143	3.96429	1.35366	2.92857	12.6	44.2	14.7	41.9	67.5	19.4	1	1	0.675	1	1	0.692
ENSMUSG00000013539	Tango2	1993.11	2087.67	1748.94	1764.56	2002.33	2582.33	2400.67	1423.33	1598.89	-1.36654	-1.17657	-1.36654	-1.16146	1.16256	-1.58868	0	10.7	1.4	0	100	0	0.0582986	0.682	0.0952	1	1	0.00354
ENSMUSG00000013584	Aldh1a2	76.3333	277.667	154.444	96.1111	186.778	158.611	136.667	132.222	184.944	-1.26608	1.11594	-1.10659	-1.41286	-1.26585	-1.00018	10	41.8	17.5	7.7	0	19.9	0.593324	1	0.968	1	1	1
ENSMUSG00000013593	Ndufs2	10318.7	10396	10866.3	11949.2	11091.9	11665.8	12479.2	11750.8	11711.1	-1.02262	-1.12633	-1.0334	1.10142	-1.02833	1.00559	15.9	9.9	16.5	100	0	59.6	0.465239	0.682	0.856	1	1	1
ENSMUSG00000013611	Snx31	335.111	158.556	266.222	481	248.667	32.2222	652.167	114.444	193.778	1.50246	-1.00743	-1.08116	1.51362	2.4243	-1.61355	48.9	50.6	27.2	66.3	49.2	18.8	0.927407	1	0.893	1	1	0.793
ENSMUSG00000013622	Atraid	2810.56	2393.22	2506.44	2553.78	3024.67	3067.89	3547.78	2191.94	2322	-1.21255	-1.1791	-1.25228	-1.02837	1.12102	-1.35929	3	14.9	1.2	0	100	3.9	0.0615007	0.356	0.104	1	1	0.0143
ENSMUSG00000013629	Cad	387.778	372.444	320.833	314.222	295.167	310.722	287.889	322.889	379	1.07576	1.28778	1.17787	-1.1971	-1.10524	1.18897	18.9	3.4	6.9	0	0	13.4	0.69758	0.431	0.522	1	1	0.527
ENSMUSG00000013643	Lypd8	3	0.888889	0.888889	1.11111	1.55556	0	3.11111	0	1	-1.55556	1.25	-1.64706	-1.94444	2	-3.11111	-	-	-	0	0	-	1	1	0.943	1	1	1
ENSMUSG00000013646	Sh3bp5l	1007.89	876.111	955.5	858.278	1117.67	1027	910.278	811.556	867.333	-1.13244	-1.09023	-1.17813	-1.03872	1.08034	-1.22343	7	24.5	0.5	0	100	3.1	0.705315	0.902	0.559	1	1	0.315
ENSMUSG00000013662	Atad1	1949.83	2079.72	2030.44	1987.11	1754.28	1836.11	1807.78	2131.44	2004	1.11119	1.11451	1.11586	-1.00299	-1.02934	1.14379	6.7	7.3	25.9	0	0	6.3	0.461731	0.752	0.587	1	1	0.469
ENSMUSG00000013663	Pten	2320	2204.39	2571.22	2113.61	1895	1746.83	1804.89	2487.33	2491.83	1.29782	1.25337	1.33175	1.03546	-1.06283	1.37936	7.6	3.5	6.4	100	0	10.9	0.164261	0.324	0.128	1	1	0.0305
ENSMUSG00000013698	Pea15a	1664	2145.83	1574.67	1708.44	1766.61	1863.83	1906.67	1649.94	2013.61	-1.13541	1.02204	-1.10533	-1.16043	-1.11588	-1.0175	0	41.4	8.5	0	0	17	0.37334	0.995	0.939	1	1	1
ENSMUSG00000013701	Timm23	526.389	597.444	601.889	686.5	642.5	620.389	727.222	571.889	595.889	1.00264	-1.14341	-1.07682	1.14642	1.10328	-1.10038	80.7	15.9	4.8	100	100	0	0.973124	0.625	0.667	1	1	0.602
ENSMUSG00000013707	Tnfaip8l2	25.1111	26.1111	20.2222	19.8889	35.5556	36.4444	46.1111	14.5556	20.6667	-1.81717	-1.42299	-1.78261	-1.27701	1.1388	-2.0694	3.2	6.6	0	0	100	0	1	0.642	0.123	1	1	0.147
ENSMUSG00000013736	Trnt1	653.778	700.667	734.444	737.833	671	673.889	653.167	706.167	656.444	1.09708	1.00927	1.04831	1.087	1.08048	1.01536	5.2	36.2	39.2	100	100	58.2	0.515353	1	0.897	1	1	0.97
ENSMUSG00000013766	Ly6g6e	3	4.66667	4.33333	10.4444	8.11111	8.33333	10.1667	8.33333	8.11111	-1.12782	-2.17391	-1.30435	1.92754	-1.11278	-1.01351	26.3	8.2	9.4	58.6	0	12	1	0.792	0.802	1	1	1
ENSMUSG00000013787	Ehmt2	2737.22	2705.22	2624.39	2509.67	2506.44	2728.61	2544.28	2426.44	2559.89	1.00894	1.06955	1.01881	-1.06007	1.02963	-1.0205	65.9	10.3	51.7	0	100	18.5	0.908846	0.961	1	1	1	0.91
ENSMUSG00000013822	Elof1	1048.89	1120.33	1172.22	1272	1347.56	1426.11	1690.78	1071.78	1106.89	-1.16692	-1.31486	-1.28062	1.12677	1.12189	-1.30916	3.6	7	1	100	100	0	0.310931	0.117	0.104	1	1	0.0488
ENSMUSG00000013833	Med16	876.111	795.778	753.167	736.889	748.111	1043.83	845.889	753.389	922.778	-1.13538	-1.0119	-1.09206	-1.12203	-1.1249	-1.00931	3.4	45.9	15.8	0	0	23.8	0.566927	0.982	0.736	1	1	0.926
ENSMUSG00000013846	St3gal1	313.389	340.611	372.111	322.111	362	301.556	284	416.833	343.611	1.15107	1.08438	1.13449	1.0615	-1.09539	1.26087	36.6	17.3	29.3	100	0	24	0.671272	1	0.712	1	1	0.442
ENSMUSG00000013858	Tmem259	3340.78	3449.22	3182.33	3282.67	3656.72	3588.83	3623.72	3051.33	3069.5	-1.12103	-1.06737	-1.12103	-1.05027	1.05623	-1.18406	0	3.3	1.5	0	100	0	0.252499	0.92	0.587	1	1	0.338
ENSMUSG00000013878	Rnf170	211.778	211.111	225.778	238.667	172.333	194.5	185.667	248.333	222.222	1.25075	1.13884	1.20646	1.09827	-1.01316	1.26721	14.7	6.2	21.7	100	0	10.6	0.263237	0.823	0.419	1	1	0.355
ENSMUSG00000013921	Clip3	51.8889	55.8889	53.7778	55.5556	49.1111	50	49.8889	51.4444	56.2222	1.09577	1.08018	1.09577	1.01443	1.01548	1.07906	6.3	5.3	7.7	100	100	19.3	1	0.992	0.902	1	1	0.942
ENSMUSG00000013928	Thap8	0	0	0.888889	1.11111	1.55556	0	0	1	0	1	1	1	1	2	1	-	-	-	-	0	-	1	1	1	1	1	1
ENSMUSG00000013973	Dedd	247.556	229	230.611	191	308.556	255.167	252.778	235.667	211.889	-1.21044	-1.07088	-1.11036	-1.13032	-1.06154	-1.14027	0	31.9	1.2	0	0	3.2	0.407329	0.819	0.415	1	1	0.475
ENSMUSG00000013974	Mcemp1	7.66667	1.77778	5.22222	2.33333	9.33333	7.22222	7.11111	1	1	-1.91176	-1.52941	-3.51351	-1.25	3.77778	-7.22222	3.5	25	1.1	17.7	32.8	0	1	0.957	0.408	1	1	0.249
ENSMUSG00000013997	Nit1	4750.44	4560.83	4175.33	3648.67	5541	4898.44	4897.39	3188.89	3347.22	-1.25216	-1.05215	-1.25216	-1.19009	1.19704	-1.49889	0	26.9	1.4	0	100	0	0.0464991	0.818	0.111	1	1	0.000869
ENSMUSG00000014030	Pax5	3.88889	1.77778	3.33333	2.33333	0.111111	0	2	1	1	25.5	25.5	18.5	-1	2.83333	9	-	-	-	0	47.2	-	1	1	0.759	1	1	1
ENSMUSG00000014039	Prdm15	182.722	186.222	191.333	167.222	163.111	130.111	140.667	200.111	191.778	1.27449	1.31141	1.34202	-1.02897	-1.09297	1.39297	19.8	3.8	19	0	0	13.5	0.359251	0.575	0.316	1	1	0.252
ENSMUSG00000014074	Rnf168	429.333	428.556	435.778	373.556	448.444	413.667	345.222	465.889	416.889	-1.02224	1.03693	1.03693	-1.05999	-1.09075	1.06702	26.3	46.8	51.8	0	0	45.3	0.937958	0.952	0.879	1	1	0.757
ENSMUSG00000014075	Tctex1d2	225.278	210	211.889	230.056	223.778	295.278	310.556	172.278	145.556	-1.33627	-1.35673	-1.39979	1.01532	1.39049	-1.85807	2.8	6.3	1	100	92.2	0	0.52842	0.51	0.107	1	1	0.00805
ENSMUSG00000014077	Chp1	3494.72	3928.44	4212.11	4982.67	4810.11	3518.78	3304.11	5307.67	5252.44	1.30653	1.05479	1.30653	1.23866	-1.14849	1.50054	25.6	47.5	29.2	100	0	18.6	0.695155	1	0.55	1	1	0.108
ENSMUSG00000014158	Trpv4	4324.22	4090.11	4443.44	3300.11	5218	4375.22	3995.89	3352.11	3359.11	-1.13003	-1.03995	-1.17468	-1.08662	1.15382	-1.30385	13.2	42.5	7.2	0	100	3	0.458107	0.894	0.348	1	1	0.0608
ENSMUSG00000014164	Klhl3	363.722	330.111	438.444	363.778	268	201.111	122.111	550.333	871.667	1.99448	1.725	1.99448	1.15622	-1.77258	3.53536	31.1	13.9	24	100	0	22.3	0.0279452	0.135	0.103	1	1	0.00146
ENSMUSG00000014177	Tvp23b	944.667	1102.89	1074.72	1326.89	1211.06	1082.67	1232	1238.33	1198.56	-1.00854	-1.18293	-1.05243	1.17292	-1.01469	1.0061	23.2	6.6	19.3	100	0	47.5	0.866268	0.689	0.957	1	1	0.923
ENSMUSG00000014195	Dnajc7	2103.61	1845.11	1957.56	2321	2285.61	2025.44	2290	2098.67	2042.44	-1.0684	-1.15765	-1.10386	1.08353	1.03319	-1.10386	18.2	5.6	8	100	100	10.4	0.843118	0.774	0.806	1	1	0.827
ENSMUSG00000014198	Zfp385c	1.33333	0.888889	0.888889	1.11111	4.11111	3.11111	1.11111	5.11111	3	-3.11111	-2.8	-2.54545	-1.11111	-4.05556	1.30357	0	8.9	11.3	0	0	45.7	1	0.963	0.934	1	1	0.918
ENSMUSG00000014226	Cacybp	1231.44	1181.89	1379.5	1399.83	1313.67	1192	1553.61	1305.33	1201.5	1.05785	-1.08867	-1.0357	1.15166	1.1087	-1.04807	50.7	32	22.2	100	100	16.6	0.890189	0.768	0.857	1	1	0.772
ENSMUSG00000014232	Cluap1	340.833	306.333	333.278	307.889	478.111	432.222	489.556	280.333	280.333	-1.49138	-1.47755	-1.5568	-1.00936	1.14358	-1.70551	0	3.4	0	0	100	2.8	0.0525993	0.129	0.0169	1	1	0.00434
ENSMUSG00000014243	Zswim7	334	275.556	282.889	291	305.444	380.111	500.111	201.222	230.222	-1.32469	-1.24717	-1.36132	-1.06215	1.33016	-1.76204	0	20.5	0	0	100	4.1	0.329832	0.685	0.097	1	1	0.0652
ENSMUSG00000014245	Pigl	239.5	221.722	241.222	246.444	315.667	228	231.333	228	186.167	1.05403	-1.00313	1.01045	1.05734	1.17746	-1.1171	46.8	51.4	70.8	100	100	0	0.954137	0.882	0.641	1	1	0.465
ENSMUSG00000014294	Ndufa2	2724.89	2526.33	2888.44	3778.94	3666.44	3509.5	4275	2963.78	2830.11	-1.09981	-1.39642	-1.2823	1.26968	1.15076	-1.26562	17.2	7.1	5.4	100	100	3.6	0.399476	0.0268	0.117	1	1	0.0674
ENSMUSG00000014301	Pam16	443.222	447.111	570.5	553.611	584.778	523	634.444	511.333	483.333	-1.04043	-1.31362	-1.17583	1.26257	1.13014	-1.17583	12	2.9	1.9	100	100	3	0.974598	0.314	0.513	1	1	0.505
ENSMUSG00000014303	Glis2	4546.11	4710.67	4853.33	4269.56	4246.33	4469.61	4197.78	4737.11	4794.33	1.07421	1.08997	1.11246	-1.01468	-1.04478	1.12231	24.5	4.2	6.9	0	0	6.6	0.962499	0.888	0.764	1	1	0.62
ENSMUSG00000014313	Cox6c	8280.22	8062.11	9931.28	15715.8	9980.89	10134.5	14517.7	13547	10663.6	1.26533	-1.24028	1.01608	1.56936	1.05933	1.19446	39.6	29.5	66.4	76.3	100	41.4	0.994029	0.408	0.943	1	1	0.941
ENSMUSG00000014329	Bicc1	3197.89	3914.56	3415.78	3039.28	2648.44	2399.67	2192.83	3414.5	3583.33	1.34499	1.48197	1.42317	-1.10184	-1.08409	1.45808	16.5	3.1	18	0	0	8.1	0.141034	0.0182	0.0295	1	1	0.00687
ENSMUSG00000014349	Ube2z	2055	2326.89	2130.22	2525	2278.89	2262.61	2421.56	2313.61	2368.89	1.02138	-1.04014	1.01815	1.06238	-1.00586	1.02736	65.2	28	56.4	100	0	42.8	0.944154	0.94	0.982	1	1	1
ENSMUSG00000014351	Gip	2.11111	0.888889	6.11111	3.33333	0.111111	2	6.11111	2	2	2.36111	-1.33333	1.02778	3.14815	2.36111	1	42.6	46.6	51	41.3	68	60.2	1	1	1	1	1	1
ENSMUSG00000014353	Tmem87b	1583.94	1437.33	1212.44	1068.11	1020.5	1375.33	1047.22	1381.11	1176.56	1.08886	1.44252	1.2383	-1.3248	-1.12151	1.22117	54.6	3.3	25.5	0	0	25.5	0.965092	0.229	0.551	0.892	1	0.702
ENSMUSG00000014355	Anapc1	1839.39	1755.67	1687.39	1390	1339.22	1519.17	1304.89	1679.5	1818.11	1.14895	1.34222	1.28547	-1.16822	-1.13655	1.30584	23.4	2.9	17.6	0	0	9.7	0.609191	0.218	0.291	1	1	0.159
ENSMUSG00000014361	Mertk	1640.56	1509.22	1715.61	1351.89	1617.39	1394.67	1247.72	1594.89	1801.89	1.09973	1.12922	1.15993	-1.02682	-1.10734	1.21777	48.4	11.6	36.7	0	0	28.5	0.781876	0.793	0.591	1	1	0.316
ENSMUSG00000014402	Tsg101	1024.33	1013.72	1039.39	1109	1156.67	1234.22	1291.89	984.556	991.444	-1.14897	-1.21118	-1.21118	1.05414	1.08724	-1.24921	2.6	4.3	2	100	100	0	0.503085	0.496	0.355	1	1	0.225
ENSMUSG00000014418	Hps5	2362	1986.67	1822.11	1590.89	1617.39	1815.06	1436.33	1898	1926.33	1.0551	1.34435	1.18226	-1.27415	-1.12052	1.18226	49.2	7.1	23.4	0	0	36.6	0.870223	0.13	0.378	1	1	0.367
ENSMUSG00000014426	Map3k4	1556.44	1352	1321.22	1124.22	1178.78	1423.22	1183.72	1196.33	1274.67	1.03295	1.22852	1.09649	-1.18933	-1.01045	1.04374	71.8	7.2	47.1	0	0	51.3	0.982186	0.651	0.937	1	1	0.974
ENSMUSG00000014444	Piezo1	986.222	1109.39	1143.56	1120	700.667	660.444	519	1552.28	1594.89	1.71366	1.58652	1.71366	1.08014	-1.39036	2.38261	38.1	6.6	23.8	100	0	8.7	0.000564796	0.00202	0.00171	1	1	6.16e-13
ENSMUSG00000014453	Blk	3.88889	1.77778	1.77778	6	1.55556	2	4.11111	3	4	1.94444	1.41667	1.72222	1.37255	1.11111	1.75	43.1	30.6	43.2	65.3	84.7	37.5	1	1	0.968	1	1	0.969
ENSMUSG00000014470	Rnf166	445.944	433.778	507.167	559.167	538.611	489.889	524	484.167	473.333	1.01749	-1.19129	-1.09452	1.21213	1.11366	-1.09452	60.5	4.8	5	100	100	3.6	0.807315	0.662	0.823	1	1	0.806
ENSMUSG00000014496	Ankrd28	1011.72	1027.89	1023.11	984.778	665.444	735.778	591.778	1187.22	1095.11	1.50868	1.53252	1.54108	-1.0158	-1.13668	1.71489	10.5	6.2	23.9	0	0	10.5	0.0100864	0.0159	0.00407	1	1	0.000155
ENSMUSG00000014498	Ankrd52	896.667	777.222	774.556	595.889	535.778	504.222	337.556	990.833	949.778	1.35897	1.65987	1.65987	-1.22142	-1.41605	1.92436	40	10.2	25.8	0	0	33.1	0.134901	0.00426	0.00286	1	1	9.66e-08
ENSMUSG00000014503	Pkd2l2	129.222	100.667	133.111	111.556	119.778	130.111	136.667	140.667	114.333	-1.06358	-1.13195	-1.06843	1.06428	-1.04223	-1.02048	15	16.1	18.1	100	0	17	0.992185	0.923	0.902	1	1	1
ENSMUSG00000014504	Srp19	544.222	580.222	557.611	604.333	650.722	667.778	807.444	532.833	439.778	-1.14941	-1.18775	-1.21212	1.03335	1.19466	-1.37317	3.9	18	0.8	100	100	0	0.388342	0.39	0.143	1	1	0.028
ENSMUSG00000014543	Klra17	12.3333	11.3333	7.88889	2.33333	10.6667	5.22222	13.4444	2	5.11111	-2.08696	1.10937	-1.64103	-2.31522	1.4375	-3	8.3	41.6	14.1	0	68.3	3.8	1	0.996	0.732	1	1	0.487
ENSMUSG00000014547	Wdfy2	158	100.667	114.722	68	57.6667	61	27.1111	106	118.556	1.5843	2.24277	1.91378	-1.41563	-1.22894	1.94701	41.4	14.2	23.4	0	0	42.4	0.182256	0.0508	0.0117	1	1	0.00405
ENSMUSG00000014550	Rbsn	935.556	996.111	845.444	685.333	775	899.222	918.333	792.222	894.333	-1.17486	1.07408	-1.03372	-1.26189	-1.10176	-1.06634	3.9	25.8	17.6	0	0	19	0.68899	0.783	1	1	1	0.968
ENSMUSG00000014551	Mrps25	642.667	646.222	717.222	970.278	802.444	803.111	974.556	793.889	794.778	1.0506	-1.24621	-1.06294	1.30927	1.06221	-1.01105	77.5	5.7	3.9	100	100	0	0.98781	0.212	0.587	1	1	0.779
ENSMUSG00000014554	Dguok	323.778	307.556	304.222	311.333	396.278	443.667	466.556	258.444	264.667	-1.44152	-1.40549	-1.45042	-1.02563	1.17672	-1.69626	0	3.4	1.8	0	100	4	0.0875707	0.221	0.0295	1	1	0.00519
ENSMUSG00000014592	Camta1	228	217.111	225.778	211.111	212.889	248.5	251.667	298.389	239.556	-1.13759	-1.11658	-1.09525	-1.01882	-1.23131	1.08238	3.6	10.8	6.8	0	0	50.6	0.88446	0.967	1	1	1	0.698
ENSMUSG00000014599	Csf1	252.778	241.722	253.222	237.222	338.222	279.667	440.889	251.222	318.944	-1.37925	-1.36794	-1.34215	-1.00827	-1.16255	-1.1864	0	14	1.1	0	0	14.5	0.244765	0.422	0.115	1	1	0.585
ENSMUSG00000014601	Strip1	1085.67	1094.78	1065.78	1082.11	1268.33	1238.67	1045.44	1151.67	892.444	-1.15338	-1.13616	-1.1428	-1.01516	1.05077	-1.21194	10.3	8.7	2.3	0	100	3.5	0.751287	0.883	0.635	1	1	0.485
ENSMUSG00000014602	Kif1a	16.8889	32.7778	16.8889	35.7778	17.7778	12.7222	12.4444	31.1111	29.3333	2.06987	1.95197	2.37555	1.0604	-1.14768	2.37555	19	6.4	5.2	84.9	0	5.9	1	0.622	0.209	1	1	0.241
ENSMUSG00000014606	Slc25a11	5008.11	4782.89	4255.67	5372.89	4516.22	5709.89	5561.56	4688	4901.11	-1.15522	-1.13605	-1.14861	-1.01687	1.00411	-1.15997	14.8	16.3	3.2	0	100	7.2	0.482431	0.895	0.719	1	1	0.669
ENSMUSG00000014609	Chrne	2.11111	2.88889	4.33333	0	0.111111	4.22222	3.11111	3	3	-1.4359	-1.24444	-1.0566	-1.15385	-1.38462	-1.03704	-	39.6	-	-	0	42.4	1	1	1	1	1	0.982
ENSMUSG00000014633	Cmc2	244.056	234.556	304.222	356.444	327.111	315.556	439.667	322.889	283.556	1.00985	-1.36692	-1.11304	1.38038	1.08941	-1.07878	76.5	13	6.1	90.7	100	6.4	0.847861	0.186	0.316	1	1	0.562
ENSMUSG00000014668	Chfr	483.556	476.667	474.944	432.056	446.056	462.111	482.389	539.944	424.444	-1.01899	1.03895	1.02963	-1.05868	-1.06327	1.04346	16.2	14.2	59.6	0	0	64.9	0.982062	0.996	0.986	1	1	0.928
ENSMUSG00000014686	Ceacam16	1.33333	0	0	0	1.55556	1.11111	2	0	2	1	-2.33333	1	1	1	-1.55556	-	-	-	-	0	-	1	0.996	1	1	1	1
ENSMUSG00000014704	Hoxa2	12.3333	10.3333	22.4444	22.6667	14.8889	6.22222	18.6667	12.4444	13.2222	1.51493	-1.31373	-1.16017	1.9902	1.75758	-1.16017	39.4	28.5	15.7	48.6	50.2	30.6	1	0.996	0.926	1	1	1
ENSMUSG00000014725	Adam28	2.11111	2.88889	0	12.8889	0.111111	1.11111	3.11111	2	4	5.8	2.25	2.25	2.57778	2.14815	2.7	-	13.5	-	-	0	47.6	1	0.979	0.712	1	1	0.835
ENSMUSG00000014747	Ankrd53	0.666667	0.888889	0.888889	0	0.111111	0	2	5.11111	3	4	7	8	-1.75	-9.125	36.5	-	-	-	-	0	-	1	1	0.846	1	1	1
ENSMUSG00000014748	Tex261	2252.89	2285.33	2322.89	2285.89	2310.22	2334.06	2300.89	2155.39	2293.78	-1.00253	-1.01812	-1.01077	1.01555	1.03587	-1.0385	19.9	9.8	5.2	100	100	3.8	0.920739	1	0.963	1	1	0.909
ENSMUSG00000014763	Fam120b	994.333	825.667	916.5	803.333	1023.78	825.833	846.889	737.722	781.667	1.01538	1.07452	-1.03977	-1.05824	1.13192	-1.11478	77.4	32.6	8.4	0	100	3.1	0.948235	1	0.824	1	1	0.414
ENSMUSG00000014767	Tbp	364.611	358.222	317.667	251	335.333	328.778	337.556	305.111	335.5	-1.17937	1.07778	-1.02679	-1.2711	-1.12651	-1.04692	0	5.4	14.2	0	0	17.9	0.626052	0.927	0.934	1	1	0.94
ENSMUSG00000014769	Psmb1	2954.78	3146.67	2996.78	3531.61	3579.89	3788.11	4710.67	2784.44	2611	-1.1605	-1.24171	-1.27298	1.06997	1.20998	-1.40419	3.2	13.9	1.9	100	100	0	0.2181	0.261	0.0646	1	1	0.022
ENSMUSG00000014773	Dll1	220.556	211.111	172.333	135.611	211.5	203.444	212.611	162.167	141.5	-1.37362	1.02049	-1.26457	-1.40177	1.01409	-1.39297	3	30.2	3.6	0	100	0	0.307489	1	0.476	1	1	0.219
ENSMUSG00000014776	Nol3	133.778	137.833	172.333	220.556	158.556	160.778	208.944	189.444	227	1.22184	-1.18388	1.12509	1.44651	-1.05995	1.29509	17.4	23	55.6	77	0	16.2	0.713268	0.553	0.991	1	1	0.603
ENSMUSG00000014778	Fhod1	311.611	306.333	284.556	283.222	315.667	299.667	275.667	313.889	302.833	-1.05558	1.03105	1.01641	-1.08836	-1.0862	1.02901	6	38	60.5	0	0	45.1	0.97229	0.996	1	1	1	0.944
ENSMUSG00000014782	Plekhg4	0.666667	2.88889	1.77778	3.33333	4.11111	0	2	0	2	1.27778	-1.125	-1.05882	1.4375	2.55556	-2	-	-	-	58.2	0	-	1	1	1	1	1	1
ENSMUSG00000014786	Slc9a5	26.1111	29.3333	40.0556	21.2222	31.1111	27.1111	22.6667	41.5556	32.7778	1.13012	1.02254	1.14549	1.10521	-1.21306	1.3709	69.3	46.2	53.6	100	0	29.9	1	1	0.819	1	1	0.62
ENSMUSG00000014791	Elmo3	968.111	967.111	800.111	790.222	861.111	1097.67	881.389	770.944	853.333	-1.10843	1.09783	-1.06612	-1.21687	-1.02134	-1.08527	2.9	24.3	11.9	0	0	3.1	0.48475	1	0.687	1	1	0.467
ENSMUSG00000014813	Stc1	131.444	133.444	203.222	400.667	123.222	110.111	148.167	310.278	415	2.45041	1.07484	2.08363	2.27978	-1.20101	2.94297	14.7	30.6	8.8	67.1	0	10	0.00864404	1	0.254	1	1	1.3e-06
ENSMUSG00000014837	4931428F04Rik	21.7778	37.5556	22.4444	32.1111	35.5556	44.4444	32.2222	27.1111	32.1111	-1.30346	-1.1985	-1.20075	-1.08758	-1.08554	-1.20075	2.8	29.3	5.2	0	0	3.3	1	0.907	0.606	1	1	0.771
ENSMUSG00000014846	Tppp3	32	35.7778	35.8889	55.5556	55.1111	39.8889	41.7778	30.2222	26.1111	1.09441	-1.23279	-1.23279	1.34918	1.62327	-1.48323	74.1	21.2	4.7	74.6	69.7	4.6	1	0.783	0.604	1	1	0.361
ENSMUSG00000014850	Msh3	481.778	412.833	448.722	456.667	486.722	442.333	353.389	390.333	406.889	1.02342	1.01124	-1.02682	1.01205	1.13568	-1.10969	51.6	48.6	23.2	100	100	10.4	0.773943	0.985	0.999	1	1	0.845
ENSMUSG00000014852	Adamts13	0	1.77778	0.888889	0	0.111111	1.11111	0	2	2	4	8	12	-2	-4.5	18	-	-	-	-	0	-	1	1	1	1	1	1
ENSMUSG00000014856	Tmem208	911.889	945.111	999.167	957.111	1086.89	1169.22	1459.67	782.444	835.333	-1.19535	-1.25926	-1.25926	1.05346	1.20924	-1.44547	2.2	11.8	1.2	100	100	0	0.312687	0.272	0.0573	1	1	0.0226
ENSMUSG00000014859	E2f4	761.556	686.556	682.444	735.944	715.944	713	749.556	618	618.444	-1.00952	1.01133	-1.04594	-1.02095	1.14715	-1.15807	22.2	35.4	8.9	0	100	0	0.953557	1	0.843	1	1	0.459
ENSMUSG00000014867	Surf4	5838.33	5676.67	5511.67	5703.22	6390	5932.67	5829.78	5676.67	5549.78	-1.058	-1.03042	-1.0451	-1.02676	-1.00103	-1.05691	0	30.6	0	0	0	0	0.325927	0.958	0.796	1	1	0.752
ENSMUSG00000014873	Surf2	431.889	531.111	561	593.444	572.278	538.833	616.556	527.056	493.778	1.00864	-1.18853	-1.08164	1.1988	1.13088	-1.1212	69.6	11.2	4.8	100	100	0	0.933988	0.595	0.711	1	1	0.637
ENSMUSG00000014905	Dnajb9	1509.78	1392.89	1299.78	1561.89	1034.44	1123.28	1208.67	1495.89	1500.56	1.2738	1.29205	1.33379	-1.01433	-1.0471	1.33379	21.5	5.8	21.3	0	0	9	0.113443	0.235	0.138	1	1	0.0649
ENSMUSG00000014907	Naf1	353.111	340.611	325	294.111	312.722	327.389	323.111	277.944	310.556	-1.04379	1.0735	-1.01678	-1.12051	1.05202	-1.09808	14.9	7.2	22.4	0	100	4	0.982942	0.932	0.995	1	1	0.812
ENSMUSG00000014932	Yes1	633.667	651.889	634.389	561.5	457.778	465.333	427.722	691.889	693.667	1.30619	1.40413	1.40492	-1.07498	-1.1586	1.51335	6.6	6	17	0	0	8	0.0726386	0.101	0.0459	1	1	0.00829
ENSMUSG00000014956	Ppp1cb	3268.11	3722.61	3941.44	3568.22	2450.78	2645.22	2781.33	4728	4120.22	1.41948	1.32139	1.44866	1.07423	-1.17824	1.67249	6.5	5.5	15.2	100	0	11.3	0.00804144	0.129	0.0117	1	1	3.74e-05
ENSMUSG00000014959	Gorasp2	2322.44	2399.67	2387.89	2414.44	2583	2429.44	2512	2445.56	2203	-1.04616	-1.06393	-1.04939	1.01699	1.03308	-1.08077	0	6.9	1.4	100	100	6.3	0.73058	0.933	0.827	1	1	0.76
ENSMUSG00000014980	Tsen15	162.111	193.111	180.111	241.556	241.333	222	275.667	192.778	201.889	-1.14466	-1.35877	-1.25079	1.18705	1.06841	-1.22297	16.6	6.2	1.7	100	100	0	0.707245	0.313	0.314	1	1	0.418
ENSMUSG00000015001	Oc90	0	0.888889	0.888889	0	0.111111	0	2	2	1	4	4	8	1	-3.375	13.5	-	-	-	-	0	-	1	1	1	1	1	1
ENSMUSG00000015002	Efr3a	1602.67	1725.33	1643.89	1612.33	1223.44	1344.33	1168.22	1849.33	1768.56	1.33076	1.36009	1.37694	-1.02204	-1.11107	1.47857	9.5	2.7	19.9	0	0	10.2	0.0525947	0.145	0.066	1	1	0.00973
ENSMUSG00000015013	Trappc2l	814.778	796.778	698.111	858.278	742.667	927.556	1283.67	653.333	697.556	-1.19193	-1.15113	-1.24097	-1.03545	1.15212	-1.37325	7	38.9	1.6	0	100	0	0.490656	0.818	0.242	1	1	0.343
ENSMUSG00000015016	Acsf3	2465.89	2287.22	2290	2139.89	2858.44	2815.78	2684.78	1861.56	2169.33	-1.27126	-1.18481	-1.26366	-1.07296	1.09899	-1.3971	3.2	3.8	1.3	0	100	0	0.0744347	0.565	0.165	1	1	0.0287
ENSMUSG00000015023	Ddx19a	511.889	533.444	540.889	548.889	485.778	524.222	497.667	537.667	527.056	1.09489	1.05023	1.07613	1.04252	1.02353	1.06971	18.8	14.1	25	100	100	19.2	0.591964	0.992	0.862	1	1	0.87
ENSMUSG00000015027	Galns	4927.89	4324.22	3965.67	2177.78	4869.56	5631.33	5041.67	2268.89	2027.33	-1.64132	-1.08984	-1.61733	-1.50601	1.42996	-2.34702	0	18.9	1.4	0	75.8	0	0.032723	0.741	0.141	1	1	9.74e-13
ENSMUSG00000015053	Gata2	447.222	485.944	388.778	553.611	372.889	424	478.278	477.278	523.167	1.11131	1.10043	1.13588	1.00988	-1.0616	1.17977	50.2	20.4	48.2	100	0	44.9	0.696595	0.882	0.642	1	1	0.484
ENSMUSG00000015083	C8g	410.667	405.056	430.333	435.778	470.333	473.667	725.889	391.667	314.222	-1.09378	-1.16134	-1.16134	1.06177	1.22698	-1.34204	0	40.3	0	100	100	2	0.469842	0.598	0.114	1	1	0.221
ENSMUSG00000015085	Entpd2	204.333	236.944	186.056	232.444	234.667	284.889	255.222	160.111	190.611	-1.2197	-1.15674	-1.29245	-1.05443	1.19325	-1.45541	0	12.5	0	0	100	0	0.5195	0.757	0.266	1	1	0.09
ENSMUSG00000015087	Rabl6	2424.78	2208.11	2294.89	2383	2538.11	2474.11	2538.11	2137.56	2223.89	-1.08515	-1.09569	-1.12336	1.00971	1.07255	-1.16389	3.5	3.9	0.9	100	100	0	0.560676	0.866	0.662	1	1	0.455
ENSMUSG00000015090	Ptgds	135	146.667	182	326.333	137.778	113.333	225.889	224.778	256.889	1.84476	1.02218	1.47621	1.80473	1.05536	1.74798	22.6	51.3	37.5	66.3	100	24	0.275148	0.979	0.599	1	1	0.252
ENSMUSG00000015092	Edf1	3543	3835.11	3812.06	4832.33	4567.89	4420.11	5486	3800	4097.72	-1.05684	-1.23823	-1.19466	1.17163	1.09454	-1.15676	19.7	9.9	2.2	100	100	3.7	0.443519	0.173	0.282	1	1	0.22
ENSMUSG00000015093	Clic3	98.7778	129.222	107.778	125.778	121	142.778	163.278	103.556	130.667	-1.22265	-1.25244	-1.22265	1.02437	-1.00285	-1.21917	3.7	11.2	1.5	100	0	6.7	0.679952	0.69	0.477	1	1	0.607
ENSMUSG00000015094	Npdc1	752.444	844.778	742.111	731.778	999.611	894.333	1096.28	641.222	761.944	-1.35643	-1.25169	-1.33767	-1.08368	1.0504	-1.42479	0	5.6	0	0	100	0	0.085734	0.388	0.0902	1	1	0.031
ENSMUSG00000015095	Fbxw5	2110.67	1955.33	1916.89	1979.83	2014.22	2228.22	2219.44	1771.67	1950.44	-1.13913	-1.09171	-1.13649	-1.04344	1.04691	-1.19257	3.8	10	0	0	100	0	0.414799	0.942	0.658	1	1	0.45
ENSMUSG00000015112	Slc25a13	3741.67	3471.67	3904	4158.44	2878.5	3265.22	3153.67	3981.67	3805.33	1.27827	1.14364	1.22228	1.11771	1.03537	1.23459	14.1	10.8	21.2	100	100	19.9	0.0635464	0.578	0.231	1	1	0.141
ENSMUSG00000015120	Ube2i	739.333	683.111	606.444	625.222	592.556	625.333	575.222	686.222	704.556	1.03928	1.20026	1.15545	-1.15489	-1.12918	1.17354	53	2.9	8.1	0	0	9.4	0.823385	0.58	0.624	1	1	0.489
ENSMUSG00000015126	Tsr3	310.556	317.333	304.222	334.111	359.333	440.889	462.556	307.111	264.667	-1.38138	-1.40435	-1.42759	1.01663	1.1164	-1.54217	0	3	1	100	100	0	0.273631	0.29	0.0913	1	1	0.0462
ENSMUSG00000015127	Unkl	293.556	287	272.556	165.833	163.111	187.5	130.111	197.111	271.889	1.34384	1.77963	1.66894	-1.32429	-1.06983	1.43767	36.1	6.8	18	0	0	28.4	0.321432	0.0092	0.0803	1	1	0.16
ENSMUSG00000015133	Lrrk1	489.611	504.056	459.556	464	336.778	420.611	403.778	496.722	613.778	1.14364	1.23046	1.22138	-1.07591	-1.20242	1.37514	43.3	10.1	20.5	0	0	22.1	0.353864	0.369	0.182	1	1	0.0434
ENSMUSG00000015134	Aldh1a3	382.667	363.778	60	1078.67	16.3333	53.4444	349.778	32.1111	756.556	10.6528	6.98337	6.98337	1.52545	1.44379	7.37838	36.1	9.3	34.5	55.4	67.5	49.6	0.538422	0.449	0.495	1	1	0.677
ENSMUSG00000015143	Actn1	932.056	1112.89	1012.11	898.5	1025.56	823.333	864.778	994.667	1009.5	1.10468	1.18235	1.15878	-1.07031	-1.04897	1.15878	42.3	13.9	34.9	0	0	28.7	0.772324	0.743	0.718	1	1	0.665
ENSMUSG00000015149	Sirt2	1782.94	1890.67	1928.33	1998.11	2097.78	2076	2008.83	1893.22	1983.67	-1.05745	-1.13022	-1.08647	1.06882	1.01278	-1.07096	0	3.6	1.6	100	100	2.9	0.718877	0.753	0.771	1	1	0.827
ENSMUSG00000015165	Hnrnpl	2557	2674.22	2303.61	2699.44	2246.44	2553.78	2495.89	2559.89	2448.11	1.00226	1.04797	1.02506	-1.04561	-1.00099	1.00325	68.4	28.9	61.9	0	0	50.8	0.972588	0.895	0.898	1	1	0.938
ENSMUSG00000015176	Nolc1	985.111	941.111	1047.83	953.556	1136.67	1082.67	1116.11	995.5	888	-1.11534	-1.15886	-1.15142	1.03902	1.06259	-1.18515	0	3.5	0.9	100	100	3.4	0.679333	0.667	0.516	1	1	0.404
ENSMUSG00000015189	Casd1	683.222	692.167	679	585.778	532.833	606.889	453.389	653.333	550.111	1.18684	1.29064	1.25023	-1.08745	1.05096	1.12929	46.5	14.1	23.3	0	100	45.9	0.410077	0.298	0.376	1	1	0.611
ENSMUSG00000015202	Cnksr3	481	429.556	420.611	434.056	447	417.111	392.167	525.722	582.944	1.02451	1.0915	1.0969	-1.06539	-1.29719	1.32898	50.7	16.7	29.8	0	0	8	0.854141	0.904	0.585	1	1	0.139
ENSMUSG00000015214	Mtmr1	660.444	684.611	718	622.444	532.833	600.222	545.222	711.944	622.833	1.22926	1.23349	1.23349	-1.00344	1.00425	1.22407	14.9	3.6	8.7	0	100	16.3	0.2931	0.545	0.398	1	1	0.398
ENSMUSG00000015217	Hmgb3	331.222	464.222	378.667	375	433.222	513.667	442	390.333	351.722	-1.17293	-1.11133	-1.17293	-1.05543	1.01565	-1.19129	4.2	29.1	4.1	0	100	2.8	0.372853	0.725	0.363	1	1	0.312
ENSMUSG00000015222	Map2	110.111	99.5556	128.278	133.5	114.778	89.1111	69.4444	199.167	221	1.46883	1.17643	1.46883	1.24854	-1.60505	2.35754	35.4	27.2	24.2	100	0	16.1	0.237679	0.884	0.252	1	1	0.000139
ENSMUSG00000015224	Cyp2j9	218.778	223.778	155.333	142	164.444	223.722	206.556	158.722	144.222	-1.38939	1.07127	-1.31541	-1.48842	-1.01887	-1.36365	0	37.9	12.3	0	0	3.7	0.415616	0.884	0.66	0.934	1	0.338
ENSMUSG00000015243	Abca1	616.111	933.778	837.444	472.556	468.222	443.667	291.444	957.222	996.944	1.47633	1.74668	1.99612	-1.18312	-1.49173	2.20229	43.9	12.6	20.1	0	0	33.7	0.141046	0.13	0.0253	1	1	1.19e-10
ENSMUSG00000015247	Nipsnap3b	453.556	555.556	403.278	423	428.778	502.889	534.722	368.167	399.111	-1.21724	1.00331	-1.21724	-1.22127	1.0769	-1.31084	0	49.7	3.9	0	100	3.5	0.522041	1	0.626	1	1	0.244
ENSMUSG00000015289	Lage3	378	358.222	383.333	366.556	383.111	508.222	638.778	355.778	374.667	-1.35546	-1.38062	-1.37131	1.01856	1.02662	-1.39154	5.7	13.6	0.5	100	100	0	0.327762	0.537	0.0764	1	1	0.344
ENSMUSG00000015290	Ubl4a	1067.67	1072	1153.78	1269.17	1189.56	1263.39	1364.89	1204.83	1132.11	-1.04285	-1.18092	-1.10538	1.13239	1.0368	-1.08123	15.9	6.2	3.4	100	100	2.8	0.89177	0.544	0.665	1	1	0.738
ENSMUSG00000015291	Gdi1	2313.61	2245.22	1903.89	2161.5	1858.67	2344.33	2116.56	2490.56	2458.11	-1.04126	1.07695	1.07695	-1.12138	-1.21727	1.16904	18.7	27.1	51.7	0	0	41.3	0.838668	0.874	0.796	1	1	0.368
ENSMUSG00000015305	Sash1	1662.22	1738.33	1269.89	1168.22	1043.39	1227.89	821.778	1196.33	1155.22	1.16836	1.62957	1.18183	-1.39475	1.03681	1.12688	42.5	7.6	27.8	0	100	48.2	0.481557	0.00235	0.251	0.537	1	0.626
ENSMUSG00000015312	Gadd45b	69.3333	50.1111	89.1111	114.333	99	56.5556	143.111	72.6667	93.4444	1.0275	-1.65767	-1.2239	1.70326	1.22475	-1.19197	62	14.3	15.7	64.8	100	20.7	0.927673	0.661	0.701	0.947	1	0.856
ENSMUSG00000015314	Slamf6	6.11111	7.22222	2.55556	1.11111	6.88889	2	2	1	3	-1.09091	3.33333	1.38889	-3.63636	-1.09091	1	24	6.1	51.5	0	18.3	64	1	0.903	1	1	1	0.917
ENSMUSG00000015316	Slamf1	3	1.77778	3.33333	2.33333	0.111111	1.11111	2	0	4	2.55	2.15	2.4	1.18605	1.41667	1.8	41	19.9	-	100	0	-	1	0.937	0.83	1	1	1
ENSMUSG00000015335	Zdhhc12	357.778	303.778	305.111	282.222	349.889	370.611	486.833	291.444	302.833	-1.26201	-1.12042	-1.22191	-1.12637	-1.01182	-1.24727	4.4	26.6	0.9	0	0	2	0.263101	0.665	0.169	1	1	0.193
ENSMUSG00000015337	Endog	623.667	619	601.889	674.889	728.556	801.889	979.444	612.222	591.778	-1.25611	-1.29059	-1.30259	1.02745	1.06045	-1.33204	3	11.7	0	100	100	0	0.227066	0.229	0.0842	1	1	0.0713
ENSMUSG00000015340	Cybb	231.333	224.778	203.222	142	133.944	212.778	165.833	158.722	180.056	1.04087	1.37521	1.15561	-1.32121	1.01902	1.02144	79.5	9.4	62.9	0	100	65.7	0.923889	0.409	0.772	1	1	1
ENSMUSG00000015341	Golga7	897.222	986.778	995.222	973.778	922.111	848.444	1031.28	1010.44	939.444	1.06766	1.02157	1.06308	1.04512	1.0098	1.0573	46.1	37.2	51.2	100	100	45.3	0.710139	1	0.932	1	1	0.905
ENSMUSG00000015342	Xk	28.4444	21	32.7222	26.1111	20.8889	23.2222	21.7778	25.1111	21.6667	1.35077	1.1352	1.17602	1.18989	1.25772	1.07398	8.5	28.2	12.4	100	100	39.8	1	0.999	0.852	1	1	0.983
ENSMUSG00000015354	Pcolce2	27.0556	30.2222	23.4444	44.8889	19.5556	42.3333	31.1111	24.3333	60	1.09821	-1.08632	-1.08632	1.19302	-1.23415	1.35536	67.6	40	22.2	91.6	9.8	57.9	1	1	0.918	1	1	0.758
ENSMUSG00000015355	Cd48	26.1111	23.1111	25.1111	21.2222	27.2222	30.2222	45	16.6667	25.1111	-1.30456	-1.22799	-1.25346	-1.06235	1.10904	-1.44681	0	32.3	1.5	0	100	0	1	0.802	0.399	1	1	0.466
ENSMUSG00000015357	Clpx	2881	3553	3632.28	3446.67	4215.67	3057.56	2940.78	3747.33	2547.33	1.15762	1.05215	1.14465	1.10024	1.12459	1.02936	38.5	51.9	48.7	100	100	72.6	0.99273	0.992	0.94	1	1	0.906
ENSMUSG00000015363	Trabd	1976.22	1843.28	1860.06	2004	2224.67	1947.67	2062.56	1923.17	1707.56	-1.06756	-1.08001	-1.09037	1.01167	1.06427	-1.13617	3.7	16.7	1	100	100	2.3	0.640196	0.863	0.673	1	1	0.495
ENSMUSG00000015377	Dennd6b	194	163.889	174.667	228	231	216.556	213.333	205.222	176.556	-1.07561	-1.21018	-1.16882	1.12512	1.05471	-1.13446	19.5	6.3	3.9	100	100	3.3	0.856214	0.644	0.597	1	1	0.674
ENSMUSG00000015396	Cd83	42.6667	37.5556	34.3333	38.8889	46.4444	45.6667	58.4444	27.1111	22.5556	-1.26859	-1.15789	-1.29212	-1.0956	1.47427	-1.87025	0	27.4	1.5	0	74	0	1	0.882	0.316	1	1	0.141
ENSMUSG00000015401	Tmem27	29692.7	34388.4	34388.4	44429.2	35185.1	33204.9	34908.8	41067.8	29378.9	1.12891	-1.08952	-1.01513	1.22997	1.11883	1.00901	24.1	12.8	21.1	100	100	60.4	0.963506	0.889	0.934	1	1	0.969
ENSMUSG00000015405	Ace2	1697.17	2121.56	2314.72	2957.56	1935.44	2113.61	2212.17	2852	2550.56	1.24722	-1.10697	1.15094	1.38064	-1.02471	1.27804	25.8	17.9	32.4	82.8	0	24.3	0.216401	0.845	0.572	1	1	0.0909
ENSMUSG00000015437	Gzmb	0.666667	3.77778	0.888889	4.55556	8.11111	3.11111	4.11111	4	2	-1.5102	-1.85	-1.42308	1.225	-1.10204	-1.37037	18.6	23.9	12.6	66.1	15.2	14.2	1	0.932	0.718	1	1	0.901
ENSMUSG00000015451	C4a	645	963.5	790.778	35.7778	633.333	852.222	886.722	264.444	92.5556	-2.06211	-1.05965	-1.87416	-1.94603	2.31528	-4.77435	9.7	37.2	4	0	64.8	3.3	0.737564	1	0.486	1	1	8.33e-08
ENSMUSG00000015452	Ager	16.8889	19.8889	11.2222	26.1111	12.1111	24.3333	40.8889	21.6667	10.1111	-1.30357	-1.32326	-1.32326	1.01511	1.17483	-1.53147	18	35.9	16.1	100	82.1	13.2	1	0.92	0.569	1	1	0.714
ENSMUSG00000015461	Atf6b	1233.33	1359	1218.61	958.889	1371.22	1316.56	1409.67	1030.22	1167	-1.25945	-1.05791	-1.14958	-1.19051	-1.00906	-1.24814	0	17.4	0	0	0	0	0.300716	0.961	0.409	1	1	0.216
ENSMUSG00000015467	Egfl8	41.7778	30.2222	35.1111	34.6667	20.8889	41.1111	33.6667	32.8889	24.3333	1.0363	1.06931	1.0033	-1.03185	1.21942	-1.1767	49.7	38.7	66.1	0	100	20.1	1	0.985	0.999	1	1	0.936
ENSMUSG00000015468	Notch4	548.444	517.667	576.833	537.111	574.111	491.778	447.056	632.778	592.889	1.13257	1.08394	1.14409	1.04487	-1.10029	1.24616	44.6	25.6	25.6	100	0	29.4	0.617633	0.963	0.64	1	1	0.345
ENSMUSG00000015474	Ppt2	3386	2523.56	2451.39	2101.78	3191.56	3772.78	3763.67	1758.39	1695.89	-1.65321	-1.27376	-1.65321	-1.2979	1.31812	-2.17913	0	7	0	0	100	2.7	0.000761532	0.519	0.0415	1	1	1.12e-08
ENSMUSG00000015476	Prrt1	38.2222	18.8889	23.4444	25	51.8333	35	36.6667	15.4444	23.4444	-1.51376	-1.28405	-1.56398	-1.1789	1.24571	-1.88571	2.9	24.6	6.6	0	100	3.1	1	0.707	0.165	1	1	0.136
ENSMUSG00000015478	Rnf5	1542.22	1635.22	1663.78	1805.56	2041.44	1824	1895.78	1564.89	1550.56	-1.09288	-1.19327	-1.18482	1.09186	1.11359	-1.21702	0	7.2	0	100	100	0	0.530222	0.455	0.389	1	1	0.223
ENSMUSG00000015484	Fam163a	228	321.444	263.389	218.778	302.722	333.722	248.556	153.667	192.833	-1.25567	-1.10192	-1.35514	-1.13953	1.39153	-1.74731	7.2	25.5	4.9	0	91.3	0	0.575387	0.965	0.344	1	1	0.0096
ENSMUSG00000015488	Cacfd1	1279.94	1174.44	1253.67	1349.61	1424.06	1434.78	1295.11	1226.11	1373.89	-1.09405	-1.16042	-1.12413	1.06066	1.00126	-1.09543	3.6	4.7	1.2	100	100	5.8	0.786622	0.744	0.748	1	1	0.827
ENSMUSG00000015501	Hivep2	444.222	339.111	444.556	351.889	366.667	308.667	256.333	402.444	498.222	1.29014	1.2689	1.37149	1.01674	-1.13086	1.45896	36.3	9.1	20	100	0	26.2	0.325231	0.583	0.156	1	1	0.0696
ENSMUSG00000015522	Arnt	954.444	878.944	896.833	760.222	916.444	779.111	642.556	915.111	910.889	1.06343	1.17659	1.16012	-1.10641	-1.10195	1.17185	54.3	11.6	47.8	0	0	49	0.799873	0.634	0.579	1	1	0.448
ENSMUSG00000015533	Itga2	17.7778	35.7778	15.1111	47.8889	5.44444	2	13.4444	7.11111	25.1111	5.78571	4.91837	3.93878	1.17635	1.95517	2.95918	29.8	8.1	28.1	66.8	70.2	45	1	0.161	0.165	1	1	0.537
ENSMUSG00000015536	Mocs2	2316.56	2405.11	2778	3545.56	2920.06	2612.61	3188.89	3216.33	2557	1.08278	-1.23687	-1.09468	1.33926	1.0953	-1.01157	60.3	5.9	13	92	100	19.5	0.824616	0.369	0.917	0.947	1	1
ENSMUSG00000015542	Nat9	628.333	518.333	511.333	547.333	679	699.556	783.444	427.722	483.333	-1.32158	-1.22016	-1.3588	-1.08312	1.16202	-1.5357	0	9.1	1.2	0	100	0	0.073649	0.395	0.0573	1	1	0.00523
ENSMUSG00000015568	Lpl	22169	23350	13242	5028.33	14550.6	29066.9	14362.2	6583.33	6183	-1.59281	1.56417	-1.46787	-2.49142	1.43113	-2.27952	0	9.2	11.5	0	74.7	3.6	0.264049	0.932	0.589	0.102	1	0.105
ENSMUSG00000015575	Atp6v0e	2634.22	3194.06	3516.56	4583.67	3164.44	3571.44	4838.83	4324.22	3020.56	1.13403	-1.22556	-1.06442	1.38981	1.10285	1.02826	53.7	24.2	17.2	83	100	79.4	0.99051	0.586	0.834	1	1	0.961
ENSMUSG00000015597	Zfp318	1054	845.667	904.444	850.556	815.444	770.889	618.556	1052.89	917.222	1.1383	1.23213	1.18154	-1.08243	-1.12257	1.27782	42.7	21.5	21.3	0	0	40.4	0.404448	0.346	0.195	1	1	0.0775
ENSMUSG00000015599	Ttbk1	324.944	170.222	161.833	44.8889	190.611	176.111	113.111	62.4444	60	-1.70384	1.40584	-1.57047	-2.39532	1.68829	-2.87659	14.8	23.4	13.2	0	66.9	0	0.527745	0.623	0.903	1	1	0.00586
ENSMUSG00000015605	Srf	694.778	683.111	705.5	718.611	810.778	750.222	783.444	772.889	738.667	-1.10026	-1.13717	-1.10026	1.03355	-1.0614	-1.03661	0	3.7	0	100	0	14.3	0.674534	0.755	0.755	1	1	0.942
ENSMUSG00000015619	Gata3	334	396.167	322	565.111	279.889	288	400.667	446.222	501.667	1.54012	1.26765	1.46248	1.21494	-1.06851	1.64564	21.2	14.4	9	92.6	0	11.1	0.345621	0.863	0.339	1	1	0.0444
ENSMUSG00000015627	Gata5	29.3333	31.1111	21.7778	18.6667	28.4444	30.2222	19.6667	29.2222	30.2222	-1.40659	1.0625	1.0293	-1.49451	-1.46978	1.04492	6.3	39.9	63.4	0	0	49.7	1	0.974	1	1	1	0.917
ENSMUSG00000015647	Lama5	2624.78	2251.17	2083.44	2251.17	1793.56	1834.17	1490.39	2713.67	2638.72	1.20838	1.3593	1.3593	-1.12489	-1.2348	1.49212	41.1	8.1	27.7	0	0	28.4	0.210867	0.0377	0.03	1	1	0.000799
ENSMUSG00000015652	Steap1	45.1111	66.1111	81.4444	193.333	125.722	76.3333	121	143.111	139.167	1.13545	-2.17582	-1.09695	2.47053	-1.02729	1.16644	71.1	2.6	29.5	57.7	0	42.2	0.637224	0.174	1	1	1	0.4
ENSMUSG00000015653	Steap2	2357.33	2562.44	2822.44	2538.11	2387.89	1861.33	1774.89	3198.89	3476.78	1.43998	1.32157	1.44651	1.08959	-1.24533	1.79325	16.1	6.5	10.7	100	0	9	0.250267	0.436	0.0539	1	1	8.41e-05
ENSMUSG00000015656	Hspa8	42339.4	31236.2	31236.2	32883.7	23350	32164.2	37387.3	32883.7	34388.4	-1.00325	1.14375	1.02237	-1.14747	-1.04916	1.04576	49.5	30.2	66.4	0	0	54.2	0.834145	0.818	0.701	1	1	0.839
ENSMUSG00000015659	Serac1	112.222	122.111	94.2222	84.0556	76.3333	103.667	57.1111	148.444	110.222	1.16776	1.53493	1.45706	-1.31443	-1.45092	1.69432	45.4	9.8	23.7	0	0	26.2	0.768857	0.36	0.215	1	1	0.134
ENSMUSG00000015668	Pdzd11	836.389	852.111	869.889	952.333	1103.33	1005.39	1219.89	819.778	844.5	-1.21098	-1.30688	-1.30063	1.0792	1.0949	-1.3259	0	5.6	0	100	100	0	0.330784	0.225	0.152	1	1	0.0869
ENSMUSG00000015671	Psma2	2816.44	2741.33	2736	3035.11	3181.33	3349.89	3741.67	2558.67	2514.11	-1.16092	-1.20548	-1.22318	1.03838	1.13766	-1.32073	0	5.4	1	100	100	0	0.166627	0.361	0.186	1	1	0.0438
ENSMUSG00000015672	Mrpl32	570.167	648.333	618	689.556	639.722	725.889	937.444	520.722	465.333	-1.1103	-1.19145	-1.22186	1.07309	1.32605	-1.47231	3.8	24.5	0	100	100	3.8	0.603721	0.605	0.149	1	1	0.0781
ENSMUSG00000015697	Setdb1	803.778	756.222	751.667	613.333	706.278	743.889	625.222	793.056	654.333	-1.03484	1.10438	1.06749	-1.14286	-1.06036	1.02466	19.5	17	59.5	0	0	67.1	0.992762	0.767	0.878	1	1	0.903
ENSMUSG00000015702	Anxa9	71	73.5556	40.8889	51.2778	55.1111	78.7778	89.4444	51.4444	64	-1.70946	-1.08993	-1.36477	-1.56841	-1.25256	-1.36477	4.3	31.1	2.7	0	0	7	0.34274	1	0.51	1	1	0.596
ENSMUSG00000015709	Arnt2	1418.67	1594.22	1734.67	1652.28	1320.56	1253.22	1252.39	1811.78	2007.22	1.35129	1.20206	1.35129	1.12415	-1.12756	1.52367	9.2	3.4	8.4	100	0	10.7	0.0298395	0.547	0.0938	1	1	0.00427
ENSMUSG00000015711	Prune	745.667	800.222	681.5	630.889	735.389	657.722	780.778	622.444	537.111	-1.12069	1.05107	-1.12069	-1.17792	1.1318	-1.2684	3.6	33.1	11.5	0	100	0	0.712403	0.935	0.771	1	1	0.25
ENSMUSG00000015714	Cers2	5620.44	5631.33	5385.33	5206.78	5633.67	5716.67	5541	4982.67	4955.39	-1.06375	-1.00138	-1.06375	-1.06228	1.06581	-1.13376	0	38.8	0	0	100	0	0.355692	1	0.818	1	1	0.517
ENSMUSG00000015733	Capza2	2643.5	3152.67	3148.67	3297.67	2718.22	2756.44	2846.17	3341.78	2942.56	1.16932	1.05138	1.14302	1.11217	1.02578	1.13993	8.7	29.3	19.5	100	100	9.8	0.324808	0.968	0.638	1	1	0.518
ENSMUSG00000015745	Plekho1	238.556	243.889	269.111	257	383.111	288	382.389	222.444	257.778	-1.45364	-1.58521	-1.52684	1.09051	1.09556	-1.59255	3.5	3.6	0.7	100	100	3.7	0.307606	0.154	0.0703	1	1	0.0645
ENSMUSG00000015747	Vps45	416.722	409	401.778	405.444	457.778	484.667	513.833	418.944	413.222	-1.20083	-1.17392	-1.17892	-1.02292	-1.0309	-1.16483	0	5.5	1.5	0	0	2.7	0.398187	0.671	0.447	1	1	0.528
ENSMUSG00000015748	Prpf3	416.722	406.778	444.556	465.333	448.444	477.722	467.722	466.667	500.333	-1.02809	-1.13594	-1.02809	1.1049	-1.06277	1.03373	9.2	4.1	14.6	100	0	49.5	0.987316	0.808	0.94	1	1	0.927
ENSMUSG00000015749	Anp32e	1785.78	1742.33	1926	2021.22	1744.06	1481.83	1610.89	1930.33	2017.94	1.22517	1.09508	1.19696	1.11879	-1.00027	1.2255	26.7	8.9	16.8	100	0	16.9	0.249359	0.838	0.407	1	1	0.23
ENSMUSG00000015750	Aph1a	1080.11	946.778	1013	1006.22	1042.06	1174.22	992.111	823.278	942	-1.03214	-1.02823	-1.06713	-1.0038	1.14386	-1.18061	6.7	37.2	6.5	0	100	3.7	0.888496	0.961	0.679	1	1	0.314
ENSMUSG00000015755	Tab2	2002.33	2090.44	2208.67	2270.39	1844.89	1682.44	1514.17	2780.78	2386.22	1.33112	1.21632	1.33112	1.09438	-1.15359	1.53556	20.1	9.7	22.8	100	0	8.3	0.0912182	0.41	0.0646	1	1	0.00153
ENSMUSG00000015757	Ppil4	452	414.833	484.556	446	421	456	402.556	484.167	475.333	1.10517	1.02949	1.10135	1.07351	-1.0311	1.13955	36.3	27.3	33.2	100	0	17.6	0.604444	1	0.815	1	1	0.66
ENSMUSG00000015759	Cnih1	1137.89	1297.89	1347.33	1299.11	1279.22	1382.44	1418.22	1224.28	1157.44	-1.04476	-1.13512	-1.09624	1.08649	1.11115	-1.16088	12.1	7.1	1.9	100	100	0	0.963194	0.783	0.717	1	1	0.527
ENSMUSG00000015766	Eps8	4782.89	4644.89	4941.33	3674	3946.44	3997.61	3284.44	4436.44	4679.44	1.09153	1.19446	1.18136	-1.0943	-1.0581	1.15495	57.1	17.9	32.9	0	0	42.2	0.704646	0.263	0.306	1	1	0.22
ENSMUSG00000015776	Med22	1235.33	1312.89	1313.56	1230.22	1293.61	1367.33	1372.22	1263.67	1423.11	-1.07504	-1.07317	-1.06137	-1.00175	-1.05622	-1.01782	6.1	6.3	4.1	0	0	29.2	0.84089	0.958	0.917	1	1	1
ENSMUSG00000015790	Surf1	1101.56	1089.78	1092.94	1292.61	1386.44	1382.44	1566.78	1054	1064.33	-1.16237	-1.26539	-1.27038	1.08863	1.12615	-1.309	0	7.3	0	100	100	0	0.275148	0.199	0.131	1	1	0.0507
ENSMUSG00000015804	Med28	2304.11	2696.78	2181.33	2752.44	3193.22	2822.44	3545.56	2225.44	2053.78	-1.29443	-1.27706	-1.40995	-1.0136	1.15296	-1.49243	3.5	7.2	0	0	100	3	0.143718	0.254	0.062	1	1	0.00455
ENSMUSG00000015806	Qdpr	6323.67	5937.89	5937.89	7767.11	6140.11	6771.56	7155.22	6495.22	6501.89	1.01195	-1.10452	-1.0565	1.11772	1.05447	-1.04201	77.3	12	5.8	100	100	11.5	0.839971	0.837	0.934	1	1	0.942
ENSMUSG00000015812	Gnrh1	13.7778	11.3333	12.6667	17.6667	13.4444	12.7222	14.5556	22.4444	9.22222	1.1281	-1.0708	-1.01681	1.20796	-1.04396	1.17769	37.1	27.1	20.2	100	0	59	1	1	1	1	1	0.955
ENSMUSG00000015829	Tnr	0.666667	0.888889	0	1.11111	0.111111	0	0	2	0	1	1	1	-1.4	-1.8	1	-	-	-	-	0	-	1	1	1	1	1	1
ENSMUSG00000015837	Sqstm1	13382.2	14223.4	15211.3	13337.1	19650.7	14517.7	15211.3	12338.7	12410.1	-1.06565	-1.10204	-1.1386	1.03415	1.15353	-1.22926	17.5	41	0	100	100	0	0.287032	0.642	0.247	1	1	0.176
ENSMUSG00000015839	Nfe2l2	1986.22	2050.39	2199.78	2366.44	2342.78	1787.89	2076.22	2353.78	2574.61	1.09965	-1.0287	1.0966	1.1312	-1.07931	1.18686	42	42.4	48.9	100	0	44.5	0.752157	1	0.734	1	1	0.315
ENSMUSG00000015843	Rxrg	5.33333	17.7778	21.1111	29.3333	2.88889	28.2222	31.1111	20.4444	29.3333	-1.11894	-2.44231	-1.35829	2.18269	1.01339	-1.13393	46	17.9	14.5	41.8	100	44.6	1	0.895	1	1	1	0.924
ENSMUSG00000015846	Rxra	4650.33	4041.33	4610.22	3901.06	4863.33	4118.11	3328.33	3750.33	3867.67	1.0334	1.0553	-1.037	-1.02119	1.11726	-1.08115	60.5	37.2	22	0	100	17.1	0.978922	0.972	1	1	1	0.841
ENSMUSG00000015850	Adamtsl4	62.8889	65.2222	91.7222	96.1111	108.444	71.5556	73.3333	120.222	96.2222	1.28068	-1.14484	1.28068	1.46618	-1.15232	1.47576	29.7	39.6	51.8	82.9	0	16.6	0.73191	0.687	0.948	1	1	0.515
ENSMUSG00000015852	Fcrls	5.33333	5.44444	7	8.33333	9.33333	12.7222	13.4444	10.4444	8.11111	-1.65942	-2.36082	-1.68382	1.42268	-1.21014	-1.37126	3.5	2.7	2.4	92.2	0	5.9	1	0.668	0.581	1	1	0.912
ENSMUSG00000015869	Prpsap1	1129.44	1104.72	1137.56	1245.44	1236.61	1279.44	1290.11	1201.22	1181.06	-1.07381	-1.14534	-1.10363	1.06662	1.0003	-1.07414	3.8	3.1	0	100	100	0	0.82292	0.726	0.739	1	1	0.828
ENSMUSG00000015879	Fam184b	19.5556	10.3333	23.4444	12.8889	9.33333	9.33333	17.7778	26.1111	13.2222	1.94643	1.60119	1.75595	1.21561	-1.08257	2.10714	9.6	13.4	15.4	85.8	0	19	1	0.965	0.629	1	1	0.601
ENSMUSG00000015880	Ncapg	13.1111	7.22222	12.6667	16.3333	8.11111	8.33333	13.4444	8.33333	12.1111	1.74	1.22	1.48667	1.42623	1.41848	1.22667	19.6	31.7	33.7	83.6	82.8	57.9	1	1	0.918	1	1	1
ENSMUSG00000015882	Lcorl	208.556	227	236.667	146.222	139.778	160.778	146.778	235.667	187.333	1.30431	1.48372	1.48372	-1.13755	-1.10476	1.44095	30.2	3.2	12	0	0	7.7	0.397785	0.226	0.155	1	1	0.162
ENSMUSG00000015889	Lta4h	902.333	878.222	877.333	1029.83	849.222	817.778	918.333	777.389	947.722	1.12289	1.04834	1.04834	1.07111	1.10553	1.0157	26.8	19.2	44.6	100	100	76	0.543191	0.996	0.898	1	1	1
ENSMUSG00000015890	Amdhd1	13.7778	17	8.55556	18.6667	2.88889	0	2	0	1	6.80556	7.69444	5.58333	-1.13061	27.2222	-4	-	-	-	0	0	-	1	0.0656	0.237	1	1	1
ENSMUSG00000015932	Dstn	4167	4856.89	4769.28	5772.67	4244.56	3962	4309.44	5629	5607.56	1.24182	1.063	1.23269	1.16823	-1.06589	1.32364	20.2	27.4	12.5	100	0	10.5	0.259627	0.867	0.249	1	1	0.0354
ENSMUSG00000015937	H2afy	1598.89	1648.67	1748.94	1779.28	2076.89	1988	1861.06	1532.72	1687	-1.12691	-1.22431	-1.19197	1.08642	1.09582	-1.23489	3.1	3.4	0	100	100	3.6	0.447077	0.432	0.371	1	1	0.235
ENSMUSG00000015942	Gtf2ird2	199.667	169.333	223.778	172.278	241.333	187.5	162.111	226.333	184.944	1.05615	-1.01626	1.02563	1.07332	-1.03843	1.09674	69.9	47.8	69.8	100	0	51.6	0.922735	0.98	1	1	1	0.945
ENSMUSG00000015943	Bola1	351.556	365	326.111	363.778	441.889	494.278	570.556	289.556	339.222	-1.43292	-1.37959	-1.43108	-1.03865	1.09719	-1.57219	0	5.8	0	0	100	0	0.0764241	0.169	0.0247	1	1	0.00863
ENSMUSG00000015944	Gatsl2	3381	2953.22	3097.11	2738.56	3452	3239	2699.44	3272.89	2707	-1.11007	-1.0227	-1.07068	-1.08543	-1.02471	-1.0833	16.4	43.6	19.9	0	0	24.4	0.69758	1	0.92	1	1	0.896
ENSMUSG00000015947	Fcgr1	20.2222	25.1111	23.4444	21.2222	24.5556	24.3333	69.4444	9.33333	26.1111	-1.0995	-1.08333	-1.0995	-1.01493	1.26019	-1.38558	3.3	45	3.6	0	83.3	23.6	1	0.826	0.332	1	1	0.559
ENSMUSG00000015950	Ncf1	41.7778	61	52.1111	59.1111	64	51.2222	64	51.4444	46.4444	-1.15085	-1.24541	-1.23605	1.08216	1.13621	-1.3076	5.9	13.8	2.3	100	100	5.7	0.949142	0.936	0.769	1	1	0.734
ENSMUSG00000015957	Wnt11	20.2222	19.8889	19.5556	7.11111	10.6667	25.1111	22.6667	6.11111	5.11111	-1.7	-1.13019	-1.7	-1.50417	2.37624	-4.0396	13.2	41.2	10.6	0	60	3.2	1	1	0.56	1	1	0.123
ENSMUSG00000015961	Adss	1968.67	2324.67	2335.89	2379.89	2222.22	2132	2035.89	2538.72	2273.39	1.10595	1.00688	1.093	1.0984	-1.02043	1.12854	30.2	44.8	42	100	0	21.3	0.620364	1	0.767	1	1	0.54
ENSMUSG00000015962	1700016C15Rik	510.556	632.111	702	1319.5	1088.5	715.611	937.444	1360.61	548.889	1.0782	-1.6408	-1.40535	1.76911	1.05865	1.01846	72.3	6.9	7.2	69	84	74.9	0.797238	0.192	0.932	1	1	0.983
ENSMUSG00000015966	Il17rb	415.667	301.833	264.667	275.389	268	269.5	216.556	201.222	205.778	1.00757	1.33862	1.00757	-1.32857	1.32692	-1.31695	50.8	12.8	63.9	0	100	0	0.712465	0.256	0.853	1	1	0.44
ENSMUSG00000015968	Cacna1d	239.5	253.778	248.611	239.556	299.833	243.333	232.556	216.556	267.111	1.00308	1.01358	1.00308	-1.01047	1.0093	-1.0062	74.4	49.1	74.4	0	100	24	0.956346	0.996	0.88	1	1	0.883
ENSMUSG00000015970	Chdh	10075.4	10561.4	9473.11	6437.56	7985.89	7995.78	5190.44	7694	8669	-1.00384	1.29208	1.13589	-1.29705	-1.02843	1.02449	29.6	17.9	45.9	0	0	51.2	0.905969	0.134	0.374	1	1	0.651
ENSMUSG00000015971	Actr8	1056.28	927.222	984.556	896.722	1105.72	1072.33	1090.61	890.667	873.889	-1.15944	-1.09968	-1.19588	-1.05434	1.06615	-1.23613	0	3.1	0	0	100	0	0.488679	0.843	0.47	1	1	0.251
ENSMUSG00000015980	Lrrc27	32.7778	34.7778	32	31	28.4444	33.6667	26.1111	30.2222	39.8889	1.10742	1.1875	1.13867	-1.07231	-1.11287	1.23242	50.8	10.7	33.9	0	0	28.1	1	0.963	0.864	1	1	0.839
ENSMUSG00000015981	Stk32c	116.889	143.111	125.667	86.6667	278.333	160.778	163.278	172.278	100.889	-1.53794	-1.25598	-1.34631	-1.22449	-1.2865	-1.19544	0	38.6	3.8	0	0	20.8	0.110976	0.582	0.143	1	1	0.529
ENSMUSG00000015994	Fnta	1471.72	1469.33	1451.28	1690.78	1444.28	1621.33	1714.67	1546.89	1558	-1.03202	-1.10255	-1.07422	1.06834	1.01197	-1.04437	23.1	9.3	6.1	100	100	5.7	0.940021	0.883	0.903	1	1	0.958
ENSMUSG00000016018	Skiv2l2	2196.67	2205.61	1912.72	1750	1847.78	2186.56	2088.89	1484.67	1583.94	-1.14062	1.05374	-1.14062	-1.20191	1.19361	-1.36146	6.7	38.8	14.1	0	100	0	0.487126	0.885	0.682	1	1	0.0677
ENSMUSG00000016024	Lbp	90.7778	119.778	89.1111	104.778	151.889	122.111	131.444	86.8889	133.111	-1.35587	-1.24855	-1.34432	-1.08596	-1.13467	-1.19495	3.8	12.3	1	0	0	11.9	0.367646	0.643	0.339	1	1	0.583
ENSMUSG00000016028	Celsr1	765.333	882.556	1040.22	669.444	812.111	676.778	638.778	788.889	1245.56	1.26309	1.21745	1.23485	1.03749	-1.18997	1.50304	28.6	6.8	24.2	100	0	24.8	0.50337	0.653	0.432	1	1	0.29
ENSMUSG00000016087	Fli1	135	117.167	135.778	86.6667	97.8889	119.778	88.4444	138	124.667	1.13621	1.28802	1.32633	-1.13362	-1.18082	1.34166	58.9	6.9	45.6	0	0	20.6	0.787307	0.728	0.562	1	1	0.455
ENSMUSG00000016128	Stard13	336.778	386.111	322.889	244.889	274.556	265.444	264.056	397.056	406.889	1.06949	1.36166	1.36166	-1.27319	-1.41595	1.51434	58.7	3	13.6	0	0	9.8	0.738067	0.289	0.211	1	1	0.0331
ENSMUSG00000016179	Camk1g	10	52.1111	51.1111	98.4444	20.8889	35	61.7778	71.7222	106.444	2.13651	-1.12701	1.76905	2.40787	-1.19131	2.54524	39.1	39.3	44.7	41.1	0	31.2	1	0.992	0.574	1	1	0.0814
ENSMUSG00000016181	Diexf	243.167	246.667	265.667	267.333	324.833	263.389	242	317.556	248.5	1.01181	-1.07542	-1.02453	1.08813	-1.06202	1.07456	64.3	41.9	22.8	100	0	64.1	0.996519	0.845	0.917	1	1	0.977
ENSMUSG00000016194	Hsd11b1	4772.78	3819.67	3234.17	1962.89	4337.11	5866.11	5633.67	2247.78	1895.78	-2.16802	-1.31131	-2.05535	-1.65333	1.25425	-2.71924	4.4	6	0	0	90.8	0	0.0015524	0.586	0.0586	0.889	1	9.92e-07
ENSMUSG00000016200	Syt14	661.833	583.556	468.333	315.389	431.556	396.722	303.444	557.111	351.722	-1.01241	1.5696	1.2924	-1.58907	-1.15964	1.14543	29.6	7.7	45.9	0	0	58.7	0.86424	0.00742	0.492	0.436	1	0.678
ENSMUSG00000016206	H2-M3	73.5556	44.3333	52.1111	60	46.4444	61.7778	124.278	62.4444	60	-1.10208	-1.04807	-1.02963	-1.05154	-1.09217	-1.00907	18.1	49	27.1	0	0	34.6	0.681736	0.938	0.595	1	1	0.846
ENSMUSG00000016239	Lonrf3	125.778	115.056	209.889	172.278	160.222	72.6667	93.6667	209.111	155.333	2.04004	1.28559	1.74881	1.58685	1.04863	1.94543	28.9	23.5	29.6	66.7	100	34.4	0.131174	0.987	0.255	0.796	1	0.231
ENSMUSG00000016252	Atp5e	3925.67	4941.33	4521.78	6116.78	4583.67	5937.89	8257.67	5353.89	5196.11	-1.1163	-1.33932	-1.17148	1.19979	1.00839	-1.12567	16	18.8	9.4	100	100	11	0.483969	0.636	0.424	1	1	0.751
ENSMUSG00000016253	Nelfcd	695.889	716.889	722.556	903.056	846.667	773.278	771.056	744.556	737.667	1.05112	-1.09469	-1.05912	1.15065	1.09674	-1.0434	56.2	13.3	5.9	100	100	3.7	0.921766	0.771	0.854	1	1	0.81
ENSMUSG00000016255	Tubb1	1.33333	2.88889	5.22222	3.33333	4.11111	4.22222	1.11111	3	5.11111	1.04054	-1.94737	-1.29825	2.02632	1.05479	-1.0137	55.2	16.9	15.9	48.8	100	42.9	1	1	1	1	1	0.955
ENSMUSG00000016256	Ctsz	3732.11	3750.33	3636.89	4345.5	4665.78	4255.67	4390.22	3491.67	3788.11	-1.09998	-1.17347	-1.17347	1.06682	1.09652	-1.20614	11.3	7	1.5	100	100	0	0.341773	0.502	0.407	1	1	0.229
ENSMUSG00000016257	Slmo2	1011.72	1041.22	1074.22	1155.56	995.889	1187.56	1279.89	1098.5	1004.5	-1.06518	-1.15693	-1.12275	1.08614	1.06028	-1.12939	12.5	8.9	4.7	100	100	10.6	0.967146	0.764	0.752	1	1	0.706
ENSMUSG00000016262	Sertad4	47.3333	51.1111	68.4444	54.6667	34.1111	50	45	46.5556	41.8333	1.3679	1.09383	1.09383	1.25056	1.39283	-1.01823	44.7	41.3	46.9	100	93.3	37.5	1	0.96	0.716	1	1	0.997
ENSMUSG00000016283	H2-M2	3.88889	0.888889	0.888889	2.33333	0.111111	4.22222	5.11111	0	4	-2.62069	-1.76744	-2.62069	-1.48276	-1.24138	-2.11111	18.6	18	-	9.5	0	-	1	1	0.877	1	1	1
ENSMUSG00000016308	Ube2a	812	876.111	923.944	1027.89	945.333	957.167	1222.89	913.389	971.444	1.01959	-1.13401	-1.04191	1.15622	1.03555	-1.01565	74.6	26	9.7	100	100	21.5	0.880865	0.461	0.576	1	1	0.686
ENSMUSG00000016319	Slc25a5	23864.8	24563.3	27373.1	38099.2	23864.8	25686.4	31236.2	34908.8	31236.2	1.27445	-1.06081	1.14086	1.35195	-1.01027	1.28755	23.7	40.7	44	83.1	0	26	0.810213	0.785	0.723	1	1	0.199
ENSMUSG00000016344	Ppdpf	846.333	922.222	742.111	885.333	1146.17	1118.11	1325.56	641.222	690.111	-1.40855	-1.29616	-1.44313	-1.08671	1.22242	-1.72183	0	6.8	0.8	0	100	3	0.0233355	0.151	0.00666	1	1	5.25e-05
ENSMUSG00000016356	Col20a1	47.3333	28.2222	66.7778	31	92.1111	48.7778	38.7778	60	62.2222	1.00228	-1.29118	1.10023	1.29412	-1.25	1.25285	82.7	42.1	70.8	61.9	0	53.4	1	0.765	0.759	1	1	1
ENSMUSG00000016382	Pls3	1165.89	1342.44	1286	1463.78	1047.39	1061.83	1160.44	1445.56	1611.22	1.29483	1.18113	1.31282	1.09626	-1.11165	1.43939	6.9	6.4	4.3	100	0	8.9	0.0858311	0.662	0.187	1	1	0.0248
ENSMUSG00000016386	Mpped2	266.167	287	206.278	163.222	207.778	345.778	300.222	139.222	131.444	-1.62502	-1.08547	-1.62502	-1.49707	1.36515	-2.21839	0	38.6	0.5	0	91.3	0	0.235845	1	0.317	0.807	1	0.021
ENSMUSG00000016409	Nkap	313.389	308.556	361.111	348.889	295.167	285.889	280.944	344.944	347.889	1.24174	1.08774	1.21172	1.14158	1.02478	1.21172	10.5	2.8	4.7	100	100	5.7	0.222347	0.932	0.521	1	1	0.451
ENSMUSG00000016427	Ndufa1	3256.94	2972.33	3587.56	3555.56	3755	3764.89	4516.83	3272.89	3188.89	-1.05413	-1.20877	-1.15313	1.1467	1.10544	-1.16528	3.1	13.6	0	100	100	0	0.373243	0.217	0.275	1	1	0.18
ENSMUSG00000016458	Wt1	152.667	149.667	175.611	181.778	178	145.111	146.778	204.333	189.444	1.21745	1.0299	1.21745	1.1821	-1.10182	1.34141	25	43.2	20.1	100	0	6	0.562481	1	0.738	1	1	0.437
ENSMUSG00000016477	E2f3	204.333	185.444	194.444	184.333	149.667	174.333	152.5	201.222	132.222	1.24189	1.27796	1.24554	-1.02904	1.13595	1.09326	11.1	3.7	28.3	0	100	58.6	0.441935	0.671	0.645	1	1	0.942
ENSMUSG00000016481	Cr1l	1178.11	1076.67	1190.61	1077.17	1254.33	1142.67	1251.22	1011.39	1102.28	-1.10348	-1.10984	-1.1482	1.00577	1.07291	-1.18394	4.4	7.1	0	100	100	0	0.851313	0.903	0.694	1	1	0.501
ENSMUSG00000016487	Ppfibp1	2474.56	2556.39	2263.56	2164.89	1533.89	2004.89	1475.56	2581.83	2503.89	1.44353	1.63993	1.62282	-1.13605	-1.14842	1.65779	16.3	3.8	5.6	0	0	6.6	0.187943	0.0114	0.0212	1	1	0.00217
ENSMUSG00000016493	Cd46	26.1111	32.1111	25.1111	11.6667	16.3333	21.8889	19.6667	37.5556	17.7778	-1.06949	1.48023	1.30226	-1.58308	-1.50453	1.40678	21.2	13.6	45	0	0	34.9	1	0.736	0.703	1	1	0.632
ENSMUSG00000016494	Cd34	660.444	655.556	677.556	794.889	473.167	629.667	722.5	714	785.056	1.16923	1.045	1.10499	1.11888	-1.01807	1.19036	43.7	49	26.4	100	0	44.5	0.451854	0.937	0.466	1	1	0.389
ENSMUSG00000016495	Plgrkt	492.444	479.056	432	489.889	470.333	594.444	679.222	429.333	365.556	-1.28962	-1.22377	-1.30496	-1.05381	1.15977	-1.49567	7.7	13.5	0.6	0	100	0	0.419696	0.667	0.165	1	1	0.105
ENSMUSG00000016496	Cd274	85.1111	69.2222	86.1667	70.5556	67.6667	110.111	107.111	76.3333	107.333	-1.36689	-1.38805	-1.32691	1.01548	-1.17192	-1.16636	11.5	16.5	5.1	100	0	27	0.751275	0.783	0.706	1	1	0.986
ENSMUSG00000016498	Pdcd1lg2	2.11111	0.888889	0	0	1.55556	0	0	1	0	1	1	1	1	1	1	-	-	-	-	0	-	1	1	1	1	1	1
ENSMUSG00000016503	Gtf3a	303.444	321.444	273.5	326.333	294.167	340.222	352.444	297.556	299.778	-1.13439	-1.0889	-1.12802	-1.04177	1.00419	-1.13914	10	16.5	2.9	0	100	6.9	0.814938	0.985	0.801	1	1	0.784
ENSMUSG00000016510	Mtif3	695.889	787.5	725.778	664.833	911	896.667	898.778	659.667	569.444	-1.29264	-1.21179	-1.32103	-1.06672	1.1314	-1.46248	0	6.7	0	0	100	3.5	0.126136	0.486	0.113	1	1	0.0183
ENSMUSG00000016520	Lnx2	353.111	416.333	480.333	421.778	399.278	424	336.556	444.556	447.222	1.12968	-1.03783	1.08488	1.17242	1.01159	1.11674	44.6	37.4	41.3	100	100	40.1	0.452936	1	0.726	1	1	0.574
ENSMUSG00000016526	Dyrk3	54.2222	51.1111	41.5556	49	69.3333	50	35.4444	47.7778	42.8889	-1.10429	1.05333	-1.0333	-1.16319	-1.00123	-1.10294	18.7	38.8	28.1	0	0	19.5	1	1	0.918	1	1	0.894
ENSMUSG00000016528	Mapkapk2	2763.67	3229.56	3021.28	3786.67	3374.44	2983.89	2982.89	3221.78	3130.11	1.14078	1.00426	1.06436	1.13594	1.0718	1.06436	16.5	51.6	37.2	100	100	38.6	0.825878	0.987	0.958	1	1	0.969
ENSMUSG00000016534	Lamp2	17069.9	20610.1	19650.7	19650.7	14424.3	15211.3	16182.9	20244.9	20610.1	1.29184	1.23855	1.31138	1.04303	-1.03953	1.34291	7.7	6.9	20.5	100	0	9.6	0.261661	0.317	0.137	1	1	0.0356
ENSMUSG00000016541	Atxn10	1856.61	1915.33	1884.11	2146.11	1897.67	2087.67	2338.33	1864.39	2133.67	-1.03601	-1.10694	-1.09893	1.06847	1.00805	-1.04434	17.1	17.1	11.9	100	100	21.9	0.786379	0.767	0.793	1	1	0.859
ENSMUSG00000016552	Foxred2	349.889	367.222	282.889	237.222	211.5	309.889	327.667	231.444	301.556	-1.19163	1.15705	-1.06046	-1.37877	-1.02478	-1.16281	12.1	30.1	19.4	0	0	13.1	0.919915	0.501	0.944	1	1	0.93
ENSMUSG00000016554	Eif3d	1465.67	1439.22	1415.89	1526.5	1745.39	1645.06	1979.22	1299.56	1348.67	-1.18638	-1.20169	-1.22264	1.01291	1.11108	-1.31816	0	9	0.9	100	100	0	0.23619	0.391	0.176	1	1	0.0543
ENSMUSG00000016559	H3f3b	3985.33	4455.56	4044.33	4309.44	4387.06	4033.11	4373	4245.44	3951.56	-1.04695	-1.03615	-1.05503	-1.01043	1.01913	-1.06698	15	27.6	9.8	0	100	3.1	0.661515	1	0.954	1	1	0.906
ENSMUSG00000016619	Nup50	1333.56	1344.33	1183.78	1300.78	1142.11	1337.11	1320.11	1343.44	1271.28	-1.06265	1.01427	-1.00224	-1.07781	-1.05239	-1.00975	16.1	40.4	27.4	0	0	42.9	0.999692	0.946	0.966	1	1	0.934
ENSMUSG00000016624	Phf21b	55.1667	44.3333	52.1111	39.8889	60	58.6667	31.1111	40.8889	33.8889	-1.27536	-1.17923	-1.37679	-1.08152	1.23031	-1.56909	18.2	29.3	1.8	0	100	6.5	1	1	0.829	1	1	0.63
ENSMUSG00000016637	Ift27	190.556	188.333	198.333	185.833	176.833	260.444	326.667	149.667	256.889	-1.35589	-1.37478	-1.37478	1.01393	-1.05828	-1.28122	9.2	18.6	1.6	100	0	10.1	0.548104	0.691	0.354	1	1	0.737
ENSMUSG00000016664	Pacsin2	4316.44	4679.44	5070.33	5953.89	4271.33	3819.67	3981.67	6116.78	6211	1.38437	1.12966	1.38437	1.22547	-1.11824	1.54807	11	7	8.2	100	0	6.9	0.0864015	0.742	0.0778	1	1	0.00102
ENSMUSG00000016756	Cmah	1383.06	1403.22	1269.89	1007.72	790.556	1011.11	841.611	1317.22	1532.06	1.35313	1.65532	1.60423	-1.22333	-1.25099	1.69275	15	2.7	18.2	0	0	7.5	0.210228	0.00555	0.0133	1	1	0.000698
ENSMUSG00000016757	Ttll12	553.556	637.889	603.889	648.5	638.111	672.667	625.222	535.611	578.833	-1.01903	-1.07116	-1.07905	1.05115	1.12378	-1.14516	19.4	23.8	1.5	100	100	3.1	0.953408	0.91	0.755	1	1	0.529
ENSMUSG00000016758	Bik	284.778	280	275.556	175	336.778	357.333	354.889	186.5	184.944	-1.57534	-1.25674	-1.53613	-1.25351	1.21298	-1.91086	0	3.7	1.5	0	100	3.8	0.134862	0.549	0.0257	1	1	0.000893
ENSMUSG00000016763	Scube1	46.0556	53.8889	55.5556	28.2222	36.7778	25.1111	25.1111	52.4444	43.6667	1.66814	1.99004	1.96128	-1.19297	-1.14721	1.91372	19.3	0	0	0	0	10.8	1	0.404	0.227	1	1	0.315
ENSMUSG00000016831	Tox4	1055.11	960.333	974.722	871.556	1025.56	928.778	913.333	981.444	998.167	-1.00611	1.085	1.05309	-1.09163	-1.07222	1.06571	24.7	12.9	46.5	0	0	34.9	0.96916	0.961	0.982	1	1	0.93
ENSMUSG00000016833	Mrps18c	486.667	515.056	575.333	776	667.333	744.556	985.333	698.111	538.778	-1.10196	-1.48655	-1.33659	1.34901	1.09253	-1.20392	13.4	9.3	1.5	91.8	100	3.2	0.618749	0.171	0.202	1	1	0.438
ENSMUSG00000016918	Sulf1	58.5556	90.8889	98.1111	111.556	90.7778	66.3333	51	115.778	89.7778	1.5804	1.12647	1.42462	1.40297	1.02	1.54941	37	26.3	42.2	91	100	34.5	0.236541	0.995	0.321	1	1	0.243
ENSMUSG00000016921	Srsf6	2628.33	2667.22	2841.33	2691.33	2749.17	2421	2460	3170.39	2525	1.12453	1.07633	1.08914	1.04478	-1.02941	1.1576	17.5	9.4	28.3	100	0	23.8	0.760874	0.979	0.759	1	1	0.578
ENSMUSG00000016933	Plcg1	990.833	1039.06	965.333	1183.78	813.889	1015.39	759.333	1435.28	1189.67	1.32027	1.24703	1.36556	1.05873	-1.22141	1.61259	20.5	8	10.3	100	0	13.4	0.296729	0.592	0.138	1	1	0.0118
ENSMUSG00000016940	Kctd2	1062.89	787.5	901.222	873.333	1172.78	1171.44	1227.67	594.667	692.111	-1.32177	-1.2676	-1.41228	-1.04273	1.37907	-1.82281	3.1	7.5	0.8	0	100	0	0.0422425	0.278	0.0183	1	1	2e-05
ENSMUSG00000016942	Tmprss6	1.33333	0	0.888889	1.11111	0.111111	0	0	5.11111	39.8889	1	1	1	1.5	-22.5	1	-	-	-	-	0	-	1	1	1	1	1	1
ENSMUSG00000016946	Kctd5	347.333	394.667	330.111	414.444	372.889	426.333	475.556	382.667	396.722	-1.1452	-1.14915	-1.09691	1.00344	-1.04678	-1.09402	14.2	13.4	4.5	100	0	6.4	0.69565	0.77	0.642	1	1	0.792
ENSMUSG00000016984	Etaa1	225.278	194.444	230.611	246.444	216.889	194.5	184.444	241	192.833	1.22636	1.07898	1.17195	1.1366	1.09963	1.11525	15.6	24	21.1	100	100	27.2	0.377516	0.99	0.735	1	1	0.827
ENSMUSG00000016995	Matn4	35.7222	35.7778	50.0556	52.4444	56.2222	55.4444	62.7778	60	68.3333	-1.09702	-1.57265	-1.09702	1.43357	-1.25203	1.1413	0	6.9	10.9	83.5	0	15.6	1	0.455	0.77	1	1	0.898
ENSMUSG00000017002	Slpi	29.3333	28.2222	29.3333	60	55.1111	27.1111	38.7778	13.4444	19.6667	1.15186	-1.34749	-1.34749	1.55212	2.69799	-2.34228	66.1	20	6.5	77.7	50.4	3.9	1	0.744	0.67	1	1	0.101
ENSMUSG00000017007	Rbpjl	2.11111	2.88889	2.55556	2.33333	1.55556	4.22222	1.11111	4	5.11111	1.57143	1.60714	1.75	-1.02273	-1.86364	2.92857	53	19	29	0	0	31.9	1	1	0.965	1	1	0.814
ENSMUSG00000017009	Sdc4	8366.89	8038.11	7896.33	7238.11	8399.67	8879.67	8038.11	7681.22	8512.33	-1.11001	-1.02404	-1.05428	-1.08395	-1.06998	-1.03741	0	36	6.2	0	0	19	0.177009	0.998	0.825	1	1	0.894
ENSMUSG00000017057	Il13ra1	1501.22	1898.67	1447.56	1109	1252.39	1533.67	1332.22	1022	1012.06	-1.0422	1.27602	-1.0422	-1.32987	1.25688	-1.30992	20.8	7	20	0	100	0	0.864228	0.419	0.965	1	1	0.0629
ENSMUSG00000017119	Nbr1	6211	6029.56	5927.39	5033.33	5561.56	5526.67	4483.56	5979.22	6136.11	-1.00845	1.10741	1.08644	-1.11677	-1.10534	1.09608	26.5	27.1	44.4	0	0	38.5	0.993334	0.508	0.553	1	1	0.372
ENSMUSG00000017132	Cyth1	765.889	706.278	774.556	927.444	783.333	814.722	777.556	878.667	837.222	1.08638	-1.06419	1.02879	1.15612	-1.00816	1.09525	40.4	15.4	51.3	100	0	10.2	0.705306	0.921	0.953	1	1	0.766
ENSMUSG00000017144	Rnd3	240.556	193.111	280.667	303.444	349.889	219.833	309	318.333	270.944	-1.05802	-1.42506	-1.12035	1.34691	-1.00885	-1.04874	34.5	12.5	13.5	100	0	25.8	0.950415	0.561	0.785	1	1	1
ENSMUSG00000017146	Brca1	19.5556	28.2222	20.2222	29.3333	8.11111	19.8889	16.7778	16.6667	18.6667	1.47682	1.42384	1.18543	1.03721	1.40252	1.05298	43.1	24.7	32.2	100	75.9	55.1	1	0.715	0.55	1	1	0.902
ENSMUSG00000017167	Cntnap1	60	58.8333	54.6667	52.4444	35.5556	51.2222	40.8889	55.8889	76.3333	1.30978	1.45312	1.40285	-1.10944	-1.23444	1.61685	37.2	7.9	22.6	0	0	24.4	1	0.657	0.374	1	1	0.307
ENSMUSG00000017176	Nt5c3b	105.278	134.389	101	187.389	130.333	139.167	175.778	170.222	201.889	1.03613	-1.16134	1.09441	1.20329	-1.29031	1.33693	69.9	21.2	63.1	92.2	0	19	0.987316	0.695	1	1	1	0.449
ENSMUSG00000017188	Coa3	1432.11	1606.72	1442.44	1909	1862.44	1937.56	2381.33	1269.17	1482.11	-1.15625	-1.2752	-1.32503	1.10287	1.21814	-1.40848	8.7	8.8	1	100	100	3.2	0.323193	0.163	0.0605	1	1	0.0154
ENSMUSG00000017195	Zpbp2	0	0.888889	0	2.33333	0.111111	1.11111	2	2	1	1.05	-2.5	-1.17647	2.625	-1.28571	1.35	-	-	-	-	0	55.5	1	1	1	1	1	0.985
ENSMUSG00000017210	Med24	958.222	948.222	914.333	869.167	943.111	968.667	800.222	920.222	858.111	-1.0576	1.01072	-1.02816	-1.06893	1.00291	-1.06067	11.5	41.3	18.3	0	100	16.4	0.978374	0.961	1	1	1	0.988
ENSMUSG00000017221	Psmd3	4483.56	4275.78	3824.56	4019.22	4494.44	4856.89	4383.89	3808.33	4483.56	-1.14599	-1.02621	-1.08365	-1.11672	-1.05713	-1.08406	0	41.4	1.6	0	0	9.8	0.0847542	0.97	0.66	1	1	0.639
ENSMUSG00000017264	Exosc10	819.278	818.833	893.167	829.278	980.889	787.444	892.111	820.889	920.222	-1.03587	-1.08919	-1.08124	1.05148	-1.01084	-1.02476	19.9	16.1	14.7	100	0	22.3	0.974459	0.902	0.902	1	1	0.984
ENSMUSG00000017286	Glod4	1860.78	1949.22	1552.28	1777.44	2237.89	2359.11	2120.56	1638.33	1742.33	-1.34419	-1.17474	-1.27161	-1.14424	-1.0153	-1.32393	0	6.8	1.4	0	0	3.5	0.0234184	0.563	0.149	1	1	0.0703
ENSMUSG00000017288	Vps53	1447	1499.22	1463.78	1583.94	1648.67	1569.67	1519.33	1469.33	1479.44	-1.03006	-1.06555	-1.06462	1.03445	1.03355	-1.06462	12.3	12.8	3.9	100	100	4.6	0.848145	0.916	0.84	1	1	0.798
ENSMUSG00000017291	Taok1	1585.39	1507.11	1522.39	1266.67	922.111	1013.94	1011.44	1589.33	1568.17	1.37875	1.52875	1.52779	-1.1088	-1.1321	1.56089	6.6	7	18.6	0	0	10.8	0.0203194	0.00551	0.00734	1	1	0.000708
ENSMUSG00000017299	Dnttip1	392.222	346.611	359	319.444	479.111	456.889	448.778	366.222	357.778	-1.34687	-1.23678	-1.27484	-1.08901	-1.06715	-1.26212	2.3	5.9	0	0	0	3	0.126136	0.474	0.186	1	1	0.251
ENSMUSG00000017307	Acot8	570.167	568.444	614.611	730.556	728.556	681.889	811.444	588.944	545.611	-1.08322	-1.27973	-1.25709	1.18141	1.18563	-1.2843	13.4	6.8	3.7	100	100	0	0.70321	0.29	0.288	1	1	0.149
ENSMUSG00000017309	Cd300lg	996	790.222	755.111	794.889	636.833	1151.11	864.778	817.778	952.333	-1.11584	1.03276	-1.07248	-1.1524	-1.14201	1.02345	17.4	43.4	13.2	0	0	65.1	0.772137	1	0.932	1	1	1
ENSMUSG00000017314	Mpp2	135.778	119.778	151.5	176.778	110.111	128.944	125.222	175.778	187.333	1.31078	1.02041	1.30679	1.28457	-1.10611	1.44987	24.5	41.7	13.4	100	0	10.1	0.264049	0.996	0.318	1	1	0.117
ENSMUSG00000017344	Vtn	6.11111	5.44444	6.11111	6	9.33333	7.22222	11.2222	8.33333	17.7778	-1.54128	-1.61538	-1.52727	1.04808	-2.15596	1.39881	4.7	8.4	4.6	100	0	39.5	1	0.916	0.967	1	1	0.79
ENSMUSG00000017376	Nlk	457	531.111	499.389	522.667	462.111	430	435.667	603.056	542.667	1.17298	1.13402	1.20939	1.03435	-1.121	1.31491	6.6	7.8	4.8	100	0	6.1	0.375787	0.826	0.442	1	1	0.181
ENSMUSG00000017386	Traf4	2127.67	2195.11	1851.56	2290.94	1957.56	2224.28	2370.22	1988.44	1956.17	-1.07388	-1.0291	-1.08077	-1.04352	1.05017	-1.12776	21.6	35.8	12.4	0	100	6.8	0.750955	1	0.851	1	1	0.642
ENSMUSG00000017390	Aldoc	399.222	291.444	495.278	838.556	282.222	347.333	591.778	742.111	733.111	1.92011	-1.00579	1.76831	1.93123	-1.106	2.12364	30.2	51.3	31.6	65	0	22.7	0.218723	0.958	0.534	1	1	0.05
ENSMUSG00000017400	Stac2	3.88889	2.88889	6.11111	3.33333	4.11111	4.22222	2	2	2	1.14865	-1.21311	-1.32143	1.39344	2.36111	-2.05556	57.1	24.4	19.3	75.9	66.9	0	1	1	1	1	1	0.954
ENSMUSG00000017404	Rpl19	3058.44	3165	3459.33	4028.22	3479.67	3594.56	4642.94	3170.39	3645.44	1.04151	-1.15517	-1.08438	1.20312	1.09855	-1.05477	70	30.7	5.9	100	100	16.7	0.70321	0.457	0.512	1	1	0.612
ENSMUSG00000017405	Nek8	355.889	316.111	267.111	294.111	268	319.444	343.222	289.556	300.667	-1.13839	1.05183	-1.07416	-1.19739	-1.05167	-1.08245	4.1	36.3	9.6	0	0	6.2	0.807134	0.927	0.978	1	1	0.926
ENSMUSG00000017412	Cacnb4	184.556	200.111	211.222	194.778	83.0556	137.333	135	336.778	240.556	1.5037	1.42469	1.52346	1.05546	-1.422	2.13827	43.1	19.6	22.5	100	0	38.9	0.082421	0.105	0.0263	1	1	0.00136
ENSMUSG00000017417	Plxdc1	10.6667	6.22222	6.11111	8.33333	5.44444	5.22222	9.22222	8.33333	10.8889	1.32653	1.55102	1.53061	-1.16923	-1.33077	1.76531	42.2	14.7	21.2	0	0	20.9	1	0.972	0.873	1	1	0.814
ENSMUSG00000017418	Arl5b	456.111	359.556	419.778	348.889	256.5	322.111	258.556	400.722	456.833	1.48646	1.57735	1.5867	-1.06114	-1.11564	1.65836	9.7	3.6	5.5	0	0	4.3	0.145123	0.118	0.049	1	1	0.0203
ENSMUSG00000017421	Zfp207	1914	1936.44	1827.22	1719	1427.17	1743.22	1815.67	2106.78	1858.67	1.01715	1.1044	1.0821	-1.08579	-1.11822	1.13739	48.6	28.3	32.4	0	0	39.2	0.804699	0.619	0.548	1	1	0.318
ENSMUSG00000017428	Psmd11	1676.61	1834.17	1932	1835.72	2243.67	1897.67	1895.78	1966.67	1618.89	-1.00733	-1.08105	-1.03418	1.07319	1.05081	-1.05851	25.4	28.6	12.7	100	100	19.1	0.721354	0.667	0.636	1	1	0.586
ENSMUSG00000017446	C1qtnf1	199.111	252	224.833	204.278	256.5	238.556	184.444	255.222	281.111	-1.11186	-1.05764	-1.00058	-1.05127	-1.24987	1.12413	13.5	34.5	33.1	0	0	46.6	0.973082	1	0.938	1	1	0.556
ENSMUSG00000017453	Pipox	9634.33	8842.33	9235.22	8906.11	10278	9523.11	9980.89	9187.33	8327.22	-1.10035	-1.08038	-1.10326	-1.01848	1.03579	-1.13973	0	10.2	1.4	0	100	3.7	0.246699	0.894	0.668	1	1	0.507
ENSMUSG00000017466	Timp2	1240.56	1328.89	1189.56	1277	1011.33	1196.67	1241	1180.44	1307.78	1.03059	1.07358	1.0519	-1.04171	-1.00878	1.03965	48.6	28.9	37	0	0	47.8	0.645563	0.772	0.74	1	1	0.757
ENSMUSG00000017478	Zc3h18	1367.44	1231.33	1290.78	1157.44	1389.83	1225.67	1074.44	1320.33	1259.78	-1.00127	1.06015	1.04048	-1.0615	-1.05387	1.05253	29.8	29.7	44.9	0	0	53.2	0.980885	0.952	0.937	1	1	0.881
ENSMUSG00000017485	Top2b	1228.33	1283.33	1366.44	1433.67	1081.61	1064.83	1057.44	1453.39	1403.44	1.31481	1.17937	1.30062	1.11484	-1.02026	1.34145	10.9	3.5	5.2	100	0	6.3	0.0197935	0.58	0.184	1	1	0.0651
ENSMUSG00000017491	Rarb	154.444	254.278	261.111	431.111	201.556	174.333	225.889	366.222	320.056	1.7172	1.01392	1.4417	1.69363	1.00866	1.70245	19.8	43.8	33.5	58.2	100	6.4	0.0507438	1	0.339	1	1	0.00494
ENSMUSG00000017493	Igfbp4	32883.7	30927.9	32164.2	24348.1	42339.4	38099.2	31942.9	23688.2	25912	-1.34835	-1.19412	-1.34058	-1.12916	1.13936	-1.53625	6.9	12.8	0	0	100	0	0.134862	0.581	0.0747	1	1	0.011
ENSMUSG00000017499	Cdc6	7.66667	17.7778	10.4444	13.8889	9.33333	10.6667	13.4444	16.6667	15.1111	1.14062	1.19271	1.35937	-1.04566	-1.30594	1.48958	46.2	39	38.5	0	0	20.7	1	0.996	0.859	1	1	0.749
ENSMUSG00000017548	Suz12	1023.67	1100.67	1045.44	943.333	736.889	890.944	742.889	1133.33	929.556	1.33854	1.42978	1.39261	-1.06816	-1.03726	1.38842	10.4	3.1	4.5	0	0	7.4	0.203679	0.163	0.148	1	1	0.116
ENSMUSG00000017550	Atad5	55.1667	33.6667	46.3333	31	23.4444	36.4444	24.1111	45.8889	35	1.60369	1.84217	1.67742	-1.14871	-1.04598	1.67742	17.8	7.8	11.5	0	0	17.6	1	0.532	0.369	1	1	0.526
ENSMUSG00000017561	Crlf3	319.722	289.556	284.556	284.333	285.444	314.111	311.611	261.556	258.444	-1.09551	-1.02289	-1.09551	-1.071	1.09402	-1.1985	0	32.1	3.2	0	100	0	0.927698	1	0.834	1	1	0.588
ENSMUSG00000017607	Tns4	13.7778	23.1111	9.33333	51.2778	13.4444	8.33333	14.5556	22.4444	14.1111	2.25413	1.3719	1.3595	1.64307	1.65805	1.3595	37.4	25.2	45.9	65.1	66.9	46.2	1	0.803	0.59	1	1	0.693
ENSMUSG00000017615	Tnfaip1	1475.78	1585.11	1559.72	1671.56	1669.44	1544.33	1654.56	1657.11	1566.89	-1.02409	-1.08109	-1.04984	1.05567	1.00226	-1.0264	25.7	6.4	13.9	100	100	28.3	0.971189	0.943	0.96	1	1	1
ENSMUSG00000017631	Abr	1444.11	1364.22	1605.67	1334.28	1297.89	1350	1281.78	1345.44	1436	1.13259	1.08189	1.07876	1.04686	1.05698	1.07153	24.1	7.1	9	100	100	21.7	0.498495	0.914	0.759	1	1	0.834
ENSMUSG00000017639	Rab11fip4	1313.17	1555.61	1825.56	1645.39	1461.22	1382.44	1469.89	1710.22	1847.89	1.18769	-1.01871	1.14822	1.2099	-1.02511	1.21751	19.7	43.5	32.5	100	0	9.8	0.255532	1	0.524	1	1	0.204
ENSMUSG00000017652	Cd40	41.7778	39.7778	32	28.2222	39.7778	38.9444	43	30.2222	26.1111	-1.32103	1.02514	-1.27857	-1.35424	1.06903	-1.41223	3.8	33	1.4	0	100	3.6	1	1	0.684	1	1	0.555
ENSMUSG00000017664	Slc35c2	1143	1177.89	989.111	1088.44	1127.33	1284.67	1332.22	845.667	977.778	-1.23671	-1.10705	-1.23671	-1.11712	1.13936	-1.40905	0	8.1	1.4	0	100	4.2	0.348429	0.912	0.331	1	1	0.0525
ENSMUSG00000017667	Zfp334	64.8889	57.8889	72.2222	72	73.1667	50	38.7778	96	75.2222	1.44222	1.22778	1.44222	1.17466	-1.18721	1.71222	49.8	20	34.8	100	0	27.4	0.497282	0.944	0.392	1	1	0.206
ENSMUSG00000017670	Elmo2	838.667	958.222	958.222	1099.89	892.833	794.778	795.778	1006.22	957.222	1.29314	1.12901	1.20413	1.14537	1.04821	1.23366	10	14.9	13.3	100	100	7.4	0.163253	0.886	0.46	1	1	0.387
ENSMUSG00000017677	Wsb1	553.556	783.778	829	995.5	871.5	519	587.667	1203.89	789.944	1.55233	1.13783	1.37743	1.36428	-1.09281	1.6964	22.1	33.2	46.5	91.9	0	22.5	0.264604	1	0.48	1	1	0.314
ENSMUSG00000017679	Ttpal	424.111	435.778	481.111	500.333	602.611	444.444	427.722	537.667	524.056	1.10413	-1.03373	1.10413	1.14136	-1.0818	1.19444	50.4	41.3	48.6	100	0	37.1	0.949382	0.826	0.984	1	1	0.826
ENSMUSG00000017686	Rhot1	1569.17	1577.56	1582.33	1730	1555.61	1582.33	1563.33	1695.61	1577.83	1.05938	1.00641	1.01071	1.05263	1.01188	1.04694	19.4	17.3	25.7	100	100	27.9	0.776957	1	0.931	1	1	0.891
ENSMUSG00000017688	Hnf4g	164.056	109.167	148.556	80.1111	89.4444	105.667	55.8889	100.222	95	1.27826	1.52733	1.1705	-1.19485	1.17131	1.0913	48.3	19.9	49.6	0	100	46.8	0.512546	0.385	0.417	1	1	0.751
ENSMUSG00000017692	Rhbdl3	62.8889	48.2222	81.4444	55.5556	124.333	65.1111	61	70.4444	74.3333	1.05205	-1.172	1.02389	1.233	-1.05677	1.11177	74.6	42.4	67.8	100	0	52	0.81222	0.755	0.565	1	1	0.89
ENSMUSG00000017697	Ada	30.2222	48.2222	39.5556	88	60	23.2222	46.1111	61	41	1.38313	-1.17564	-1.03362	1.62606	1.25054	1.10602	55.4	29.7	26.3	65.8	73.4	53.2	1	1	0.843	1	1	0.846
ENSMUSG00000017707	Serinc3	9496.56	13734.7	10763.6	17761.2	12580.2	7882.44	9694	15335.9	14991.2	1.47126	1.19823	1.48163	1.22786	-1.06318	1.56422	28.7	22.9	20.5	92.2	0	38.1	0.552582	0.896	0.293	1	1	0.0335
ENSMUSG00000017713	Tha1	402.556	314.444	366.667	326.333	479.111	482.111	484.556	310.278	292.778	-1.39137	-1.3448	-1.50477	-1.03463	1.14915	-1.59889	3	2.8	0.5	0	100	0	0.0776076	0.261	0.0428	1	1	0.0092
ENSMUSG00000017715	Pgs1	771.333	803.667	858.111	858.278	1033.89	817.778	977.444	765.667	766.611	-1.13895	-1.2412	-1.2412	1.08977	1.12016	-1.27581	10.3	7.5	0	100	100	2.7	0.73504	0.541	0.436	1	1	0.274
ENSMUSG00000017716	Birc5	20.2222	23.1111	27.1111	22.6667	17.7778	21.8889	43	27.1111	28.2222	1.13706	-1.01026	1.14721	1.14872	-1.11161	1.26396	59.1	52	37.6	100	0	52.6	1	0.932	0.887	1	1	1
ENSMUSG00000017718	Afmid	1445.17	1094.78	1156.67	524.222	1525.06	1481.83	946.389	708.722	733.111	-1.76315	-1.16682	-1.62136	-1.51107	1.1658	-2.05548	6.4	24.5	3	0	83.8	0	0.308654	1	0.406	1	1	0.0567
ENSMUSG00000017720	Trp53tg5	1.33333	0.888889	2.55556	0	1.55556	1.11111	0	3	2	1.15	-1	1.5	1.15	-1.95652	2.25	-	-	-	-	0	-	1	1	0.975	1	1	0.839
ENSMUSG00000017721	Pigt	2696.78	2255.83	2230.67	1916.17	2138.89	2771.22	2409.61	2194.67	2215.17	-1.16215	1.02768	-1.08399	-1.19431	-1.06342	-1.09284	3.8	42.4	8.6	0	0	6.9	0.388342	1	0.745	1	1	0.643
ENSMUSG00000017723	Wfdc2	1720.44	2328.22	2332.89	3566.56	2203.56	2001.61	3330.67	3218.67	3734.22	1.33862	-1.08853	1.25968	1.45713	-1.17857	1.57765	35.4	45.6	41.9	75.3	0	24.6	0.737499	0.829	0.848	1	1	0.281
ENSMUSG00000017724	Etv4	43.5556	26.1111	18.6667	33.2778	53	44.4444	45	28.1111	37.8889	-1.73262	-1.29187	-1.46606	-1.34118	-1.27059	-1.36364	3.4	20	1.4	0	0	0	1	0.77	0.288	1	1	0.53
ENSMUSG00000017734	Dbndd2	94.2222	56.9444	87.1111	94.8889	96.3333	76.3333	102.889	107.889	79.8889	-1.05861	-1.27453	-1.0625	1.20397	-1.03175	-1.02604	20	15.9	17.5	100	0	27.2	0.955575	0.82	0.925	1	1	0.995
ENSMUSG00000017737	Mmp9	12.3333	17.7778	8.55556	9.33333	38.3333	9.33333	5.11111	10.4444	6	-1.04348	1.6131	1.05952	-1.68323	1.08784	-1.13514	28	31.7	64	0	100	22.6	1	1	0.687	1	1	0.794
ENSMUSG00000017740	Slc12a5	56.1111	34.7778	52.1111	29.3333	49.1111	61	49.8889	43.6667	57.1111	-1.2251	-1.0978	-1.04176	-1.11596	-1.23738	1.01002	21.2	37.6	28.2	0	0	74.2	1	0.932	0.744	1	1	0.98
ENSMUSG00000017747	Ghdc	1474.22	1457.78	1512.67	1545.67	1871.56	1566.89	1542.22	1566.11	1346.94	-1.02467	-1.06882	-1.04918	1.04309	1.04987	-1.07577	3.2	37.2	0	100	100	13.8	0.714475	0.725	0.61	1	1	0.526
ENSMUSG00000017754	Pltp	167.222	156.667	160.778	134.889	148.222	205.889	187.111	121	150.556	-1.26569	-1.1554	-1.21808	-1.09545	1.08879	-1.37807	2	17.7	1.1	0	100	3.2	0.656713	0.914	0.471	1	1	0.329
ENSMUSG00000017756	Slc12a7	5521.56	4683.33	4338.72	3508.11	4044.33	4849.44	3844.89	3701.67	4399	-1.03082	1.26163	1.08024	-1.30051	-1.03235	1.00148	16.6	6.8	64.9	0	0	84.4	0.638887	0.454	0.959	0.99	1	0.885
ENSMUSG00000017760	Ctsa	7797.22	7779.33	8010.67	8632.56	8586.44	8825.33	9187.33	7504.33	8701.11	-1.06053	-1.13316	-1.11657	1.06848	1.02701	-1.08918	7.4	6.3	0.7	100	100	3.1	0.246699	0.667	0.677	1	1	0.678
ENSMUSG00000017764	Zswim1	229.889	221.722	301.5	246.444	311.333	303.889	301.444	271	240.556	-1.1092	-1.3458	-1.248	1.21331	1.07113	-1.1881	3.9	7.4	0.9	100	100	0	0.806061	0.328	0.407	1	1	0.518
ENSMUSG00000017765	Slc12a4	431.111	483.5	416.222	489.889	514	450.167	448.111	488.778	555.444	1.00642	1.01586	1.07991	-1.00938	-1.15242	1.15982	70.3	44.2	52.5	0	0	17.3	0.976426	1	0.995	1	1	0.703
ENSMUSG00000017774	Myo1c	3826.22	3713	4077.78	3809.44	3684.33	3578	3224.11	4416.22	4512.56	1.10218	1.05355	1.10453	1.04616	-1.13206	1.24773	43.6	27.8	24.3	100	0	27.4	0.680973	0.881	0.459	1	1	0.104
ENSMUSG00000017776	Crk	3633.22	3957.72	3977.56	3813.56	3077.44	3088.22	3032.78	4464.56	4114.44	1.26584	1.23332	1.28926	1.02637	-1.10113	1.39385	9	5.8	8	100	0	7.3	0.110952	0.326	0.121	1	1	0.0158
ENSMUSG00000017778	Cox7c	2412	2384.56	2724.89	3400.44	2838	2752.72	3857.11	2929.28	2495	1.07916	-1.18335	-1.08738	1.27703	1.12924	-1.04641	71.2	30.3	8.5	100	100	17.5	0.86243	0.463	0.514	1	1	0.65
ENSMUSG00000017781	Pitpna	2260.11	2339.56	2346.44	2691.33	2588.11	2411.22	2513.22	2366.44	2374.44	1.00225	-1.09278	-1.06653	1.09525	1.06262	-1.06023	76.7	2.7	2.8	100	100	0	0.951107	0.858	0.886	1	1	0.847
ENSMUSG00000017801	Mlx	1313.78	1466.83	1195.89	958.889	1346.56	1596.33	1482.67	949.889	940.667	-1.37617	-1.06643	-1.37617	-1.29044	1.13976	-1.5685	0	23.6	0.9	0	100	4.7	0.120112	0.942	0.149	1	1	0.00252
ENSMUSG00000017802	Fam134c	2379.44	2303.11	2247.78	1982.89	2468.22	2487.33	2247.33	2069.11	2164.11	-1.16682	-1.05422	-1.1189	-1.10681	-1.0006	-1.16612	7.6	14.8	1	0	0	0	0.441483	1	0.697	1	1	0.533
ENSMUSG00000017817	Jph2	53.3889	75.7778	54.6667	96.1111	85.7778	74.2222	75.3333	53.8889	63	1.00074	-1.16645	-1.28045	1.16731	1.28992	-1.28897	66.4	23.9	2.5	92.4	74.5	0	0.98854	0.84	0.665	1	1	0.514
ENSMUSG00000017830	Dhx58	25.1111	45	29.3333	47.8889	43.7778	46.7778	159.333	39.6667	38.8889	-1.21151	-1.33439	-1.19095	1.10143	-1.01727	-1.19095	15.9	37.3	4.3	100	0	3.3	0.353808	0.772	0.328	1	1	0.66
ENSMUSG00000017831	Rab5a	1281.89	1376.67	1314.11	1213.33	1212.33	1121.22	1204.28	1545.78	1243.33	1.04936	1.1038	1.07782	-1.05187	-1.10353	1.158	42.4	12.7	21	0	0	24.1	0.617985	0.74	0.6	1	1	0.37
ENSMUSG00000017837	Nkiras2	642.667	672.556	627.444	642.111	715.944	735.778	754.833	626.722	667.333	-1.15911	-1.11886	-1.14538	-1.03597	-1.0193	-1.13717	3.3	3.5	1.9	0	0	3.1	0.424488	0.806	0.566	1	1	0.588
ENSMUSG00000017843	Ppp2r5c	1123.94	1264.67	1382.44	1610.89	1216.33	1294.56	1279.89	1440.67	1475.11	1.16937	-1.07166	1.10287	1.25317	1.0266	1.13907	25.8	12.6	31.8	100	100	9.4	0.232036	0.952	0.725	1	1	0.469
ENSMUSG00000017858	Ift52	1237.44	1089.78	1056.56	1020.83	1193.78	1280.28	1338.33	1026.83	1157.44	-1.23258	-1.10026	-1.19299	-1.12026	-1.05145	-1.17227	4.1	14.1	0	0	0	4.1	0.244345	0.863	0.479	1	1	0.454
ENSMUSG00000017861	Mybl2	13.1111	16.2222	19.5556	13.8889	22.2222	13.6667	13.4444	24.3333	10.8889	1.22358	1.07317	1.10163	1.14015	-1.05316	1.28862	51.4	51.6	51.5	100	0	56	1	1	1	1	1	0.989
ENSMUSG00000017868	Sgk2	4653.44	4878.22	4653.44	3661	4361.17	5703.22	4590.11	4340.33	4052.89	-1.10413	1.03828	-1.02073	-1.1464	-1.00947	-1.09377	14.1	46	20.4	0	0	3.6	0.349141	1	0.603	1	1	0.466
ENSMUSG00000017897	Eya2	57.7778	72.2222	60	81.4444	46.4444	62.8889	58.4444	57.7778	70.1111	1.21008	1.11217	1.11312	1.08803	1.10599	1.09411	44.8	28.9	32.8	100	100	46	0.610743	0.914	0.687	1	1	0.828
ENSMUSG00000017929	B4galt5	7397.44	5622.56	3743.33	1742.56	3638.17	6723.67	5218	1970.44	2307.89	-1.90234	1.2476	-1.72461	-2.37336	1.28225	-2.43927	3.6	25.8	9.3	0	75.8	0	0.0635464	0.768	0.666	0.311	1	0.0306
ENSMUSG00000017943	Gdap1l1	2.11111	2.88889	2.55556	4.55556	4.11111	1.11111	4.11111	0	1	-1.15625	-1.64444	-1.7619	1.42222	7.11111	-8.22222	27.8	15.8	-	75.9	0	-	1	1	0.94	1	1	0.703
ENSMUSG00000017950	Hnf4a	24794.7	22269.2	21648.1	18707.4	23688.2	20711	17715.9	22169	22269.2	-1.02643	1.13621	1.07282	-1.16623	-1.10117	1.07282	22.3	20	53.4	0	0	46.6	0.567701	0.69	0.834	1	1	0.759
ENSMUSG00000017969	Ptgis	106	117.167	157.111	181.778	99	151.444	211.556	182.778	171.222	1.11886	-1.35723	1.08401	1.51855	-1.04459	1.16875	49.1	19.2	65.7	67.1	0	47.9	0.800932	0.767	1	0.981	1	0.827
ENSMUSG00000017978	Cadps2	308.833	347.667	374.167	509.444	273.556	258.944	303.444	497.833	680	1.61505	1.19994	1.59383	1.34594	-1.33298	2.15282	6.2	5.9	7.6	84.3	0	7	0.0270492	0.7	0.177	1	1	0.000322
ENSMUSG00000017999	Ddx27	739.944	750.222	808	771.222	959.611	757.667	780.778	784.889	678.889	1.01131	-1.04791	-1.02636	1.05976	1.07887	-1.0668	72.3	39.5	11.6	100	100	12.3	0.876228	0.799	0.692	1	1	0.577
ENSMUSG00000018001	Cyth3	488	507.167	469.944	548.889	435.556	502.889	356.778	490.5	563.444	1.16958	1.14241	1.14528	1.02378	-1.03446	1.20989	42.8	18.3	27.2	100	0	43.8	0.484155	0.731	0.457	1	1	0.351
ENSMUSG00000018008	Cyth4	137.722	155.556	104.111	84.0556	187.833	139.167	167.611	94.1111	100.889	-1.78152	-1.14302	-1.63523	-1.55861	-1.03632	-1.71909	0	16.6	1.6	0	0	0	0.0748691	0.904	0.0993	0.973	1	0.0427
ENSMUSG00000018012	Rac3	94.2222	88.6667	101	105.667	73.1667	71.5556	115.111	115.778	161.5	1.4123	1.24981	1.4123	1.13001	-1.34167	1.89484	33.1	17.4	27.2	100	0	16.4	0.644122	1	0.485	1	1	0.164
ENSMUSG00000018040	Rrp7a	1006.22	1086.67	1044.56	1147.17	1383	1247.72	1380.11	1009.5	1039.06	-1.25939	-1.31886	-1.32473	1.04722	1.06989	-1.3474	0	3.1	0	100	100	0	0.250267	0.29	0.18	1	1	0.111
ENSMUSG00000018042	Cyb5r3	5950.72	5269.22	5720.89	5146.44	6222.22	6409.89	5961.89	5285.44	4786.67	-1.14512	-1.10914	-1.17905	-1.03245	1.07895	-1.23553	4.4	7.5	0	0	100	3.7	0.140621	0.791	0.452	1	1	0.195
ENSMUSG00000018068	Ints2	1070.33	1027.89	1081.44	926.111	881.389	880.444	669.333	1219.67	985	1.14008	1.19157	1.19157	-1.04516	-1.09818	1.25202	44.4	18.6	26.3	0	0	43.5	0.334089	0.255	0.153	1	1	0.108
ENSMUSG00000018076	Med13l	775.778	671.611	769.556	635	524.222	515.667	392.167	813.056	787.5	1.36188	1.40342	1.49838	-1.0305	-1.13955	1.55193	37.2	14.2	19.9	0	0	32.1	0.0630843	0.0318	0.009	1	1	0.00076
ENSMUSG00000018102	Hist1h2bc	2718.22	3080.56	2969.11	3047.06	3894.67	3303.17	4096.67	2532.89	2440.28	-1.29473	-1.34327	-1.36959	1.03749	1.20973	-1.56627	3.8	3.6	1	100	100	3.4	0.126136	0.197	0.0601	1	1	0.00265
ENSMUSG00000018126	Baiap2l2	1650.11	1322.33	1452.11	1580.56	1738	1662.22	1710	1720.44	1418.22	-1.12772	-1.15057	-1.12772	1.02026	-1.03495	-1.08963	3.8	6.5	1.1	100	0	16.7	0.436915	0.674	0.614	1	1	0.743
ENSMUSG00000018143	Mafk	821.333	733.111	803.889	890.444	1028.39	848.444	793.833	668.222	753.889	-1.00151	-1.09164	-1.0893	1.08999	1.19142	-1.19322	20.2	29	4.5	100	100	3.9	0.893512	0.71	0.538	1	1	0.229
ENSMUSG00000018160	Med1	885.056	917	959.722	811.333	848.333	794.778	718.889	1045.44	939.444	1.11418	1.13369	1.1679	-1.0175	-1.12074	1.24871	46.4	13.1	23.5	0	0	21.1	0.549017	0.704	0.446	1	1	0.193
ENSMUSG00000018166	Erbb3	2950	2412.78	1936.44	1582.33	2636.11	2477	1456.89	2061	1582.78	-1.40788	1.08251	-1.23929	-1.52405	-1.03552	-1.35958	7.8	41	11.4	0	0	7.5	0.51848	0.783	0.94	0.333	1	0.745
ENSMUSG00000018167	Stard3	736.167	728.444	732.389	768.222	884.667	796.556	847.222	591.778	624	-1.12917	-1.15692	-1.15992	1.02458	1.23428	-1.39371	0	2.7	0	100	100	4.2	0.587877	0.695	0.33	1	1	0.0554
ENSMUSG00000018168	Ikzf3	14.6667	10.3333	12.1111	12.8889	19.5556	10.6667	4.11111	5.11111	8.11111	1.17187	1.17187	1.05208	1	1.89076	-1.61345	49.7	36.2	67.5	100	49.7	16.9	1	1	0.949	1	1	0.72
ENSMUSG00000018169	Mfng	114.778	122.111	103.444	104.778	156.222	157.889	135	88.7778	86	-1.50053	-1.31895	-1.50053	-1.13767	1.19135	-1.78767	2.9	2	0	0	100	0	0.255532	0.652	0.121	1	1	0.0471
ENSMUSG00000018171	Vmp1	2531.33	2853.89	2834.22	2837.33	3583.94	2879.67	3089.33	3142.11	2628.89	-1.08941	-1.14734	-1.08941	1.05317	-1.01753	-1.07064	4.1	18.5	4.9	100	0	17	0.456324	0.524	0.536	1	1	0.65
ENSMUSG00000018189	Uchl5	576.278	596.056	719.444	827.444	743.944	729.222	833.667	750.889	646.333	1.03965	-1.26917	-1.08941	1.3195	1.10712	-1.06489	70	6.1	6.8	100	100	16.1	0.950255	0.263	0.625	1	1	0.715
ENSMUSG00000018196	Glrx2	968.111	950.444	891.278	980.667	1036.33	1146.44	1080.11	818.833	752.444	-1.154	-1.12596	-1.17294	-1.0249	1.19135	-1.37482	0	7.1	0	0	100	0	0.445056	0.739	0.299	1	1	0.047
ENSMUSG00000018199	Trove2	518.944	543.778	611.778	385.111	279.889	390.222	366.667	663.111	546.778	1.35939	1.44917	1.48712	-1.06604	-1.21366	1.64985	33.3	7.6	24.7	0	0	27.9	0.218723	0.0385	0.0187	1	1	0.000702
ENSMUSG00000018209	Stk4	895.444	886.333	928.111	709.333	755.111	773.889	670.167	863.111	831.722	1.08424	1.17981	1.1584	-1.08815	-1.03505	1.12224	55.4	5.1	39.3	0	0	45.4	0.610832	0.477	0.495	1	1	0.497
ENSMUSG00000018211	Wfdc15b	2300.44	2019	2904.33	2718.22	2486.78	3097.11	4100.39	2947.5	3239	-1.10167	-1.43403	-1.10167	1.30168	-1.1003	-1.00125	15.2	13	12.4	100	0	35.9	0.566655	0.414	0.502	0.934	1	0.965
ENSMUSG00000018217	Pmp22	312.444	358.222	309.111	366.556	426.889	387.111	393.444	297.556	297.667	-1.16461	-1.17329	-1.266	1.00746	1.13515	-1.32201	3.4	7.2	0	100	100	0	0.477003	0.625	0.299	1	1	0.15
ENSMUSG00000018238	Gdf9	5.33333	6.22222	1.77778	2.33333	2.88889	4.22222	7.11111	4	6	-2.05405	1.36842	1.10526	-2.81081	-2.43243	1.18421	4	20.6	68.8	0	0	67.1	1	1	0.982	1	1	1
ENSMUSG00000018239	Zcchc10	90.7778	86.0556	102.556	137.778	155.111	114.722	127.333	135	106.444	-1.05964	-1.44015	-1.2185	1.3591	-1.00462	-1.05476	16.9	7.8	12.5	92.1	0	19.8	0.89979	0.32	0.535	1	1	0.862
ENSMUSG00000018286	Psmb6	2629.44	2758.44	2875.56	3262.44	3324.94	3305.89	4489.89	2669.67	2879.67	-1.0834	-1.23423	-1.18031	1.13922	1.10608	-1.19832	0	19.2	0	100	100	0	0.311138	0.315	0.105	1	1	0.22
ENSMUSG00000018287	Spag7	980.667	929.667	1012.11	1133.33	1281.44	1213.44	1323.17	896.167	995.889	-1.19457	-1.34159	-1.29664	1.12307	1.13392	-1.35455	2.7	4	1	100	100	0	0.33146	0.184	0.152	1	1	0.0695
ENSMUSG00000018293	Pfn1	4764	5133.89	4230.33	5511.67	5574.78	5624.67	6470.33	4267.78	4460	-1.15473	-1.13654	-1.21957	-1.016	1.11621	-1.28891	0	13.7	0	0	100	2.7	0.191388	0.481	0.195	1	1	0.039
ENSMUSG00000018322	Tomm34	458.889	421.167	476.333	433.111	509.667	475.556	496.556	432.556	425.778	-1.092	-1.12846	-1.14722	1.03339	1.05955	-1.15702	2.8	2.8	0	100	100	0	0.829654	0.816	0.652	1	1	0.58
ENSMUSG00000018326	Ywhab	5432.78	5915.33	6029.56	6482.78	5499.22	5367.89	5429.67	6248.67	6164.22	1.15222	1.04501	1.12288	1.10259	1.00801	1.14306	6.9	18.1	11	100	100	6.7	0.607425	0.967	0.634	1	1	0.466
ENSMUSG00000018334	Ksr1	141.167	141.444	133.111	121	119.778	135	105.667	169.111	162.222	1.06076	1.17973	1.17973	-1.11216	-1.30389	1.38312	50	9.6	24	0	0	19.6	0.804029	0.821	0.55	1	1	0.26
ENSMUSG00000018339	Gpx3	478389	789999	789999	789999	478389	478389	478389	789999	789999	1.65137	1.32569	1.65137	1.24567	1	1.65137	9.4	0	0	100	100	0	0.584564	0.618	0.0133	1	1	3.46e-05
ENSMUSG00000018340	Anxa6	1195.78	1391.78	1540.44	1756.72	1417.78	1265.33	1512.94	1653.67	2095.78	1.16279	-1.09584	1.12645	1.27424	-1.13717	1.3223	38.6	21.5	44.2	100	0	24.2	0.356878	0.895	0.602	1	1	0.0727
ENSMUSG00000018341	Il12rb2	7.66667	1.77778	1.77778	3.33333	1.55556	1.11111	1.11111	2	2	2.3	4.25	1.8	-1.84783	1.27778	1.8	10.5	3	9.2	8.9	73.9	9.5	1	0.71	0.748	1	1	0.969
ENSMUSG00000018347	Zkscan6	139	173.889	174.667	173.667	241.333	181.778	192.333	153.667	189.444	-1.10431	-1.2294	-1.10678	1.11328	1.01522	-1.12111	0	20.8	0	100	100	11.4	0.679952	0.49	0.424	1	1	0.579
ENSMUSG00000018362	Kpna2	272.611	263.778	319.389	283.222	342.389	268	327.667	331	212.889	-1.08749	-1.22175	-1.17901	1.12346	1.10797	-1.2049	12.7	9	7.9	100	100	18.3	0.997041	0.753	0.697	1	1	0.722
ENSMUSG00000018363	Smurf2	1612.33	1570.89	1718.22	1247.44	1347.56	1406.67	1260.89	1534.67	1532.06	1.10039	1.18111	1.15229	-1.07336	-1.03408	1.13788	43.3	5.3	43.4	0	0	36	0.650588	0.519	0.526	1	1	0.496
ENSMUSG00000018372	Cep95	222.389	195.333	194.444	185.833	234.667	205.889	199.111	192.778	170.444	-1.08283	1.01444	-1.06341	-1.09847	1.04696	-1.13368	3	43.3	5.6	0	100	3.5	0.814915	1	0.759	1	1	0.621
ENSMUSG00000018377	Vezf1	1077.22	1139.78	1195.28	1120	1004.67	945.056	947.722	1330.22	1162.78	1.2215	1.16965	1.21478	1.04433	-1.07676	1.31526	6.8	4.3	10	100	0	7.1	0.179013	0.682	0.33	1	1	0.125
ENSMUSG00000018378	Cuedc1	431.889	483.5	440.556	520.278	495.278	552.667	485.778	592.889	555.444	-1.03093	-1.08211	1.01335	1.04964	-1.19514	1.15928	27.8	20.9	73.4	100	0	13.3	0.890189	0.83	0.988	1	1	0.649
ENSMUSG00000018379	Srsf1	3165	3402	3030.11	2529.11	2483.67	2466.5	2403.67	2977	2796.56	1.12695	1.33124	1.21774	-1.18128	-1.03855	1.17039	20.2	6	9.1	0	0	10.6	0.568414	0.118	0.291	1	1	0.352
ENSMUSG00000018381	Abi3	43.5556	43.2222	58.6667	33.2778	54.0556	55.4444	46.1111	39.6667	44.5556	-1.17583	-1.24584	-1.24584	1.05954	1.09169	-1.28364	21.4	3.9	6	100	100	0	1	0.923	0.745	1	1	0.779
ENSMUSG00000018387	Shroom1	110.778	92	78.7222	56.7778	84.3333	107	98	53.8889	31.1111	-1.44649	1.03458	-1.44649	-1.49651	1.59412	-2.30588	3.5	37.9	0.7	0	65.2	0	0.430522	1	0.459	1	1	0.0106
ENSMUSG00000018395	Kif3a	361.556	375.889	393.778	360.722	354.222	303.889	268.778	391.667	357.778	1.24141	1.21335	1.21335	1.02313	1.00675	1.23309	26.7	9.2	26.1	100	100	27.8	0.367321	0.643	0.409	1	1	0.417
ENSMUSG00000018398	2008-01-09	482.556	576.5	595.222	620.944	459	468.5	504	546	588.889	1.29794	1.13026	1.24374	1.14835	1.07162	1.21119	7.4	12.7	8.2	100	100	9.6	0.104301	0.837	0.427	1	1	0.432
ENSMUSG00000018401	Mtmr4	2616.67	2444.06	2443.56	1919.72	2036.33	2019.56	1857.78	2230.06	2421	1.08026	1.25293	1.20436	-1.15984	-1.06595	1.1515	40.1	6.3	26.4	0	0	20.1	0.705315	0.226	0.374	1	1	0.353
ENSMUSG00000018405	Mrm1	211.111	250	246.667	308.722	299.833	309.889	340.278	255.222	264.667	-1.11593	-1.3441	-1.22674	1.20446	1.06828	-1.19214	12.5	5.1	1.4	100	100	0	0.695285	0.284	0.341	1	1	0.446
ENSMUSG00000018411	Mapt	4230.33	4112.44	4806.78	4334.89	5041.67	3971.11	3668.11	4476.78	4344.44	1.15102	1.05043	1.09281	1.09576	1.03633	1.11067	41.3	43.4	32.4	100	100	49.2	0.939773	1	0.92	1	1	0.912
ENSMUSG00000018412	Kansl1	1130.56	1125	1158.89	1059.89	1040.78	965.556	810.444	1227.89	1245.56	1.14896	1.16801	1.18556	-1.01658	-1.11478	1.28084	42.3	14.4	24.5	0	0	38.3	0.388342	0.5	0.275	1	1	0.0904
ENSMUSG00000018415	Gid4	988.167	1013.72	1174.56	923.556	1333.89	1149.22	988.167	1048.11	1042.11	-1.09548	-1.14814	-1.11801	1.04807	1.00377	-1.09962	20.3	20.5	6.4	100	100	5.6	0.814995	0.672	0.609	1	1	0.671
ENSMUSG00000018417	Myo1b	441.889	446.111	444.556	542.056	336.778	373.111	329.222	590	487.222	1.46478	1.31838	1.38568	1.11105	-1.09184	1.59931	9.2	3	12.6	100	0	9	0.0516703	0.39	0.06	1	1	0.0106
ENSMUSG00000018425	Dhx40	1386.72	1319.89	1402.17	1252.78	1213.61	1149.22	1152.67	1199.33	1281.56	1.15165	1.17406	1.12845	-1.01946	1.07016	1.07615	11.8	3.5	8	0	100	16.5	0.398565	0.645	0.647	1	1	0.845
ENSMUSG00000018427	Ypel2	228.944	384.556	464.667	581	408.222	181.778	191.056	435.778	271.889	2.73655	1.60555	2.14685	1.70443	1.47763	1.85199	9.6	17.7	17	65.3	84.3	21.5	0.0653822	0.963	0.412	0.831	1	0.686
ENSMUSG00000018428	Akap1	2044.83	2098.44	2657.17	2285.89	1977	1754.28	1791.11	2426.44	2432	1.37989	1.15662	1.31548	1.19303	1.01742	1.35627	7	3.1	8.4	100	100	6.9	0.0916773	0.732	0.193	1	1	0.0661
ENSMUSG00000018433	Nol11	458.889	513.333	525.111	470.222	487.556	455.222	459.444	484.167	513.333	1.08319	1.05804	1.08555	1.02377	-1.00218	1.08555	18.4	18	17.4	100	0	19.2	0.679952	0.992	0.875	1	1	0.847
ENSMUSG00000018442	Derl2	1113.78	1092.78	1052.11	1091.78	1167	1107	1405.56	945	892.444	-1.08868	-1.05776	-1.08868	-1.02923	1.16678	-1.27024	0	38.9	0	0	100	0	0.605273	0.802	0.374	1	1	0.0794
ENSMUSG00000018446	C1qbp	2764.78	2823.06	2705.67	3291.56	3335.72	3357.56	3746.5	2654.22	2768.67	-1.1197	-1.20174	-1.21355	1.07326	1.10591	-1.23829	2.2	6.2	0	100	100	3.4	0.272616	0.324	0.24	1	1	0.109
ENSMUSG00000018449	Rpain	295.778	317.333	232.111	266	268	366.167	424.111	264.444	278.5	-1.47022	-1.19445	-1.34496	-1.23087	-1.09001	-1.34882	3.1	21.1	1.5	0	0	2.7	0.287032	0.858	0.234	1	1	0.41
ENSMUSG00000018451	6330403K07Rik	2.11111	1.77778	1.77778	3.33333	1.55556	0	0	2	1	1	1	1	1.31429	1.7037	1	-	-	-	75.6	60.8	-	1	1	0.802	1	1	1
ENSMUSG00000018459	Slc13a3	21128	18316.6	22269.2	19754.2	18316.6	21290.1	16834.8	19974	21487.1	1.14714	1.07675	1.12199	1.06538	1.01356	1.13179	39.3	21.9	33.4	100	100	43.4	0.960949	0.959	0.726	1	1	0.628
ENSMUSG00000018470	Kcnab3	10.6667	17	16.1111	31	10.6667	14.7778	11.2222	35.7778	23.4444	2.09901	1.23267	1.80198	1.70281	-1.25708	2.63861	16.4	21.2	15.3	65.6	0	10.2	1	1	0.318	1	1	0.164
ENSMUSG00000018474	Chd3	13171.8	10734.1	12066.6	6140.11	9574.56	9066.33	7021.22	8293.22	7694	1.00408	1.31839	1.04934	-1.31303	1.13883	-1.1342	79.2	13.4	70.6	0	100	11.4	0.976047	0.175	0.801	1	1	0.828
ENSMUSG00000018476	Kdm6b	1066.5	877.111	819.778	821.444	899	916.5	671	853.556	958.222	-1.09553	1.08099	-1.03891	-1.18425	-1.10392	1.00766	20.3	34.2	18.9	0	0	52.7	0.994958	0.701	0.769	1	1	0.75
ENSMUSG00000018479	1700125H20Rik	0.666667	0	0.888889	1.11111	0.111111	1.11111	0	0	1	9	3	7	3	2	4.5	-	-	-	-	0	-	1	1	1	1	1	1
ENSMUSG00000018481	Appbp2	1251.39	1253.67	1227.67	1103.22	982.889	1093.56	904.111	1276.67	1237.61	1.18573	1.27433	1.26617	-1.07472	-1.07868	1.27902	33.2	4.1	24.4	0	0	21	0.339199	0.322	0.274	1	1	0.166
ENSMUSG00000018486	Wnt9b	138.111	171.111	61.7778	91.2778	49.1111	61	125.222	66.5556	79.8889	1.25455	2.53461	1.40301	-2.02033	1.04514	1.20036	55.8	5.3	41.5	0	100	60.8	0.990612	0.233	0.759	0.21	1	0.992
ENSMUSG00000018500	Adora2b	34.7778	48.2222	59.3333	54.6667	84.3333	41.1111	47.3333	58.7222	46.4444	1.20423	-1.14056	1.08685	1.37349	1.08399	1.11092	55.9	43.5	62.8	100	100	61.5	1	0.824	0.797	1	1	0.955
ENSMUSG00000018501	Ncor1	4953.78	4010.17	5074.89	3419.06	3330.67	3141.33	2275.78	4898.44	4128.11	1.35196	1.42677	1.43674	-1.05533	-1.0627	1.43674	42.7	13.5	23.5	0	0	35.4	0.230536	0.0999	0.0169	1	1	0.0183
ENSMUSG00000018507	Trpv2	39.8889	53.8889	30.2222	28.2222	69.3333	43.3889	39.7778	28.1111	28.2222	-1.48479	1.08067	-1.48479	-1.60456	1.03748	-1.54043	3.5	47.4	3.4	0	100	3.8	1	1	0.322	1	1	0.216
ENSMUSG00000018509	Cenpv	331.222	358.222	330.111	409.889	502.722	469.667	508	344.944	323.611	-1.35871	-1.45834	-1.48698	1.07333	1.10686	-1.50391	0	5.2	1	100	100	0	0.196075	0.132	0.0558	1	1	0.0355
ENSMUSG00000018537	Pcgf2	376	359.556	367.889	421.778	374.111	417.111	414.333	412.556	360.444	-1.04939	-1.12659	-1.11397	1.07356	1.02156	-1.07201	19.2	5.9	3.7	100	100	11.2	0.997557	0.909	0.897	1	1	0.942
ENSMUSG00000018541	Cwc25	312.444	340.611	328.333	329.889	338.222	296.667	279.944	324.667	355.278	1.10936	1.10066	1.10936	1.00791	-1.033	1.14597	50.2	16.3	26.6	100	0	31.9	0.687804	0.952	0.795	1	1	0.722
ENSMUSG00000018543	1700001P01Rik	0.666667	0.888889	1.77778	1.11111	1.55556	2	0	0	0	-1.07692	-2	-2	1.85714	1	1	-	-	-	67.5	0	-	1	1	0.932	1	1	1
ENSMUSG00000018547	Pip4k2b	454.278	432.444	468.333	405.444	421	461.222	370.444	452.833	462.056	1.03774	1.05311	1.07733	-1.01481	-1.04705	1.08657	55.9	34.3	45.1	0	0	43.4	0.79277	0.961	0.848	1	1	0.758
ENSMUSG00000018548	Trim37	893.167	810.778	827.222	701.111	760.556	778	721.222	733.222	794.778	1.00475	1.1202	1.05551	-1.1149	1.00022	1.00453	73.1	9.9	57.1	0	100	75.1	0.906626	0.752	0.878	1	1	0.991
ENSMUSG00000018554	Ybx2	308.833	310.722	290.667	455	409.556	360.611	427.722	489.556	505.611	-1.0985	-1.32209	-1.06972	1.20355	-1.3346	1.21493	19.8	3.5	23	100	0	34.4	0.899744	0.403	0.994	1	1	0.295
ENSMUSG00000018559	Ctdnep1	1697.17	1672.06	1598.89	1730	2127.67	1994.44	2087.67	1428.83	1577.83	-1.25427	-1.23926	-1.27649	-1.01212	1.10717	-1.38869	3.8	3.8	1.4	0	100	3.4	0.0832043	0.392	0.146	1	1	0.0354
ENSMUSG00000018565	Elp5	716.778	724.667	778.222	870.611	905.167	884.444	1039.72	699.222	720.944	-1.09795	-1.25592	-1.2523	1.14388	1.16101	-1.27473	0	7.3	0.9	100	100	0	0.536056	0.252	0.215	1	1	0.101
ENSMUSG00000018566	Slc2a4	747.222	827.111	823.222	1095	812.111	1110.67	855.278	1071.78	1204.56	1.1214	-1.08653	1.1101	1.21843	-1.18669	1.33076	68.5	38.7	60.3	100	0	29.5	0.880758	0.71	0.944	1	1	0.308
ENSMUSG00000018567	Gabarap	8109.78	9187.33	8632.56	10178.3	10123.8	10163.7	11878.6	8710.56	8226.28	-1.08062	-1.17519	-1.17207	1.08752	1.11065	-1.20019	12.4	13.1	4.3	100	100	4	0.209014	0.319	0.269	1	1	0.121
ENSMUSG00000018569	Cldn7	362	358.222	445.556	569.222	476.222	368.444	595.611	440.889	535	1.06545	-1.32243	-1.07445	1.40898	1.03985	1.02462	60	14.8	24.9	91.1	100	58.7	0.839991	0.576	0.887	0.831	1	1
ENSMUSG00000018570	2810408A11Rik	94.2222	84.8889	46.3333	62.7778	103.444	148.944	96	42.5556	52.1111	-1.89613	-1.15509	-1.80077	-1.64155	1.15258	-2.18545	3.4	39.7	0	0	100	0	0.0620217	0.671	0.0508	1	1	0.00808
ENSMUSG00000018572	Phf23	775.778	799.333	776.444	846.778	961.444	965.556	1054	774.333	752.444	-1.18968	-1.22602	-1.24409	1.03054	1.06317	-1.26483	0	4.8	1.6	100	100	2.1	0.23373	0.353	0.198	1	1	0.131
ENSMUSG00000018574	Acadvl	4994.67	5028.33	5015.89	5733.78	4745.89	5385.33	4494.44	5898.78	5866.11	1.13252	1.05597	1.13384	1.0725	-1.09444	1.23948	32	29.4	22.2	100	0	17.7	0.798893	0.997	0.637	1	1	0.244
ENSMUSG00000018581	Dnah11	37.3333	42.2778	42.3333	35.7778	24.5556	20.8889	13.4444	67.6667	50.2222	1.86968	1.90559	2.02527	-1.0192	-1.50925	2.82181	41.2	9.8	26.3	0	0	19.2	1	0.323	0.0234	1	1	0.00744
ENSMUSG00000018583	G3bp1	2543.33	2716.11	2530.72	2512	2668.56	2913.39	2458.11	2342	2567.33	-1.05838	-1.01477	-1.05184	-1.04298	1.02717	-1.08714	6.8	39.9	8.6	0	100	3.1	0.681736	1	0.846	1	1	0.703
ENSMUSG00000018585	Atox1	2318.56	2269.33	2662.56	3600.67	2526.33	2562.44	3613.78	2671.56	2527.56	1.22212	-1.11705	1.01273	1.36516	1.20467	1.01448	31.9	41.5	69.3	92.1	100	69.2	0.894033	0.621	0.812	1	1	0.781
ENSMUSG00000018593	Sparc	3161.56	4554.33	3868.39	4223.22	4011.78	4328.44	4337.11	3424.78	4610.22	-1.06986	-1.12196	-1.06986	1.04869	1.00705	-1.0774	10.3	24.2	15.1	100	100	17.3	0.508333	0.892	0.818	1	1	0.871
ENSMUSG00000018595	Glra4	0	1.77778	0.888889	0	0.111111	1.11111	0	4	0	4	8	4	-2	-4.5	18	-	-	-	-	0	-	1	1	1	1	1	1
ENSMUSG00000018599	Mief2	305.278	339.111	345.056	365.222	359.333	359.333	435.667	320.444	307.889	-1.01181	-1.11527	-1.08962	1.10225	1.13042	-1.14377	33.2	27.1	1.6	100	100	8.6	0.823245	0.648	0.522	1	1	0.394
ENSMUSG00000018604	Tbx3	221.611	229	157.111	289.556	135.111	131	173.611	177.944	195.389	1.65296	1.66756	1.54317	-1.00883	1.19643	1.38158	20.5	4.4	7	0	91.7	15.3	0.261661	0.138	0.158	1	1	0.41
ENSMUSG00000018623	Mmp7	1.33333	10.3333	0	2.33333	4.11111	0	0	1	0	1	1	1	-5	2.33333	1	-	-	-	-	0	-	1	1	1	1	1	1
ENSMUSG00000018648	Dusp14	290.056	384.556	341.222	495.278	463.778	496.722	448.111	474.333	337.722	-1.10885	-1.37495	-1.27802	1.23997	1.0301	-1.14223	22.1	6.7	3.3	100	100	17.2	0.762961	0.191	0.363	1	1	0.568
ENSMUSG00000018651	Tada2a	189.222	221.722	168.944	175.889	219.833	186.278	178.278	172.278	149.556	-1.08039	1.10304	-1.07005	-1.19172	1.07147	-1.1576	1.8	21.3	9.3	0	100	0	0.779552	0.988	0.822	1	1	0.554
ENSMUSG00000018654	Ikzf1	139	99.5556	90.1111	34.6667	90.7778	152.556	89.4444	31.1111	50.2222	-1.45503	1.31395	-1.29375	-1.91184	1.53415	-2.23224	7	16.4	10.7	0	65.7	3.5	0.343466	0.996	0.528	1	1	0.042
ENSMUSG00000018659	Pnpo	2450.06	2379.89	2306.56	2172.33	2713.67	2894.33	3095.89	1860.78	2232.44	-1.29243	-1.1985	-1.27532	-1.07838	1.09422	-1.41421	2.6	6.9	0	0	100	0	0.0318663	0.461	0.112	1	1	0.0163
ENSMUSG00000018661	Cog1	896.667	725.889	803.333	830.889	871.5	791.167	769.667	710.889	756.556	1.03279	1.02542	-1.01439	1.00719	1.11365	-1.07829	59.9	35.9	22.1	100	100	0	0.945808	1	0.941	1	1	0.696
ENSMUSG00000018666	Cbx1	968.111	1025.83	1100	1097.78	1078.89	963.389	1072.44	1150.22	1081.78	1.02466	-1.0757	1.01616	1.10223	-1.01557	1.04061	40.9	16.8	60	100	0	41.6	0.661915	0.989	0.943	1	1	0.787
ENSMUSG00000018669	Cdk5rap3	1448.33	1447.28	1303.67	1348	1543.78	1642.06	1681.56	1061.33	1151.67	-1.23851	-1.13417	-1.23851	-1.092	1.19822	-1.48401	0	2.6	0	0	100	4	0.122734	0.764	0.196	1	1	0.0107
ENSMUSG00000018672	Copz2	380.111	361.778	326.111	479	384.333	426.333	536	375	440.944	-1.05907	-1.14932	-1.12919	1.08522	-1.01346	-1.04501	17.8	26.1	12	100	0	19.5	0.810515	0.623	0.59	1	1	0.785
ENSMUSG00000018677	Slc25a39	18006	18405	19208.3	20982.6	20610.1	21128	24079.4	17545	18158.7	-1.05138	-1.16053	-1.15568	1.10381	1.12568	-1.18352	14.1	10.5	0	100	100	0	0.144658	0.418	0.393	1	1	0.189
ENSMUSG00000018678	Sp2	287.889	294.222	294.222	244.889	338.222	264.167	249.667	319.444	318.944	1.0204	1.10179	1.11377	-1.07976	-1.18415	1.20831	73.1	29.3	42.3	0	0	27.2	0.976459	1	0.955	1	1	0.702
ENSMUSG00000018697	Aatf	495	483.5	522.667	595.889	665.444	548.944	612.333	481	498.222	-1.09486	-1.25158	-1.23302	1.14313	1.14229	-1.25065	12.3	3.3	0.4	100	100	3.7	0.800914	0.452	0.416	1	1	0.287
ENSMUSG00000018698	Lhx1	503.444	466.556	480.333	392.111	438.222	387.111	354.889	548.056	538.778	1.12687	1.25287	1.27067	-1.11182	-1.24573	1.40377	38.4	6.1	25.5	0	0	11	0.638689	0.498	0.306	1	1	0.078
ENSMUSG00000018707	Dync1h1	8475	7797.22	8051.11	7666.33	5620.44	6093.44	5212.67	10015.9	9855.89	1.39824	1.44759	1.47018	-1.0353	-1.26431	1.76781	6.1	3	25.5	0	0	10.9	0.062437	0.0209	0.00469	1	1	2.99e-06
ENSMUSG00000018727	Cpsf4l	56.1111	43.2222	66.1111	56.7778	43.7778	60	54.8889	60	69.1111	1.11943	-1.10515	1.06377	1.23714	-1.05063	1.17611	46.2	24.1	51.1	100	0	46.6	1	1	0.873	1	1	0.724
ENSMUSG00000018733	Pex12	434.222	380.111	422.556	392.111	444.556	418.278	388.889	382.667	404.778	-1.02687	-1.02729	-1.04978	1.00041	1.03457	-1.06237	19.6	34.8	18.7	100	100	3.3	0.997631	1	0.932	1	1	0.886
ENSMUSG00000018736	Ndel1	4074.11	3343.44	3679.56	3473.44	3696.89	3739	3755	3067.11	3667.28	-1.04544	-1.00815	-1.04723	-1.03699	1.06216	-1.11042	0	42.6	3.3	0	100	0	0.613587	1	0.865	1	1	0.629
ENSMUSG00000018740	Slc25a35	464.667	431	456.667	446	423.056	471.222	534.722	517.889	529.778	-1.04407	-1.05223	-1.02291	1.00782	-1.16064	1.11165	12.9	38.8	16.1	100	0	49.2	0.940841	0.961	1	1	1	0.735
ENSMUSG00000018750	Zbtb4	1283.67	1359.78	1184.83	1112.22	991.722	1117.33	1036.39	1130.33	1302.39	1.1082	1.27531	1.19091	-1.1508	-1.05906	1.17365	32.8	3.9	7.1	0	0	18.9	0.49829	0.317	0.448	1	1	0.457
ENSMUSG00000018752	Tnfsfm13	38.8889	43.2222	36.6667	28.2222	42.5556	32.2222	31.1111	32.8889	36.7778	1.0069	1.27414	1.13966	-1.26541	-1.07363	1.08103	70.5	9.1	47.8	0	0	53.4	1	0.953	1	1	1	1
ENSMUSG00000018761	Mpdu1	1618.61	1545.78	1444.28	1487.5	1693.33	1887.17	2038.67	1371.56	1323.56	-1.28739	-1.19275	-1.28739	-1.07934	1.08781	-1.40044	0	7.6	0	0	100	5.1	0.082421	0.542	0.15	1	1	0.0308
ENSMUSG00000018765	Fxr2	1634.83	1555.61	1737.22	2024.83	1950.94	1612.33	1882	1941.44	1920.78	-1.00052	-1.17977	-1.02898	1.17916	-1.02663	1.0261	27.9	10.2	24.6	100	0	45	0.92507	0.702	1	1	1	0.819
ENSMUSG00000018770	Atp5g3	16385.1	16623.6	17158.3	22667.1	16834.8	18927.3	23084.8	20476	19974	1.05206	-1.14681	-1.01945	1.20651	-1.01568	1.06856	74.5	20.5	23.9	100	0	49.3	0.779552	0.623	0.903	1	1	0.942
ENSMUSG00000018774	Cd68	62.8889	78.5	41.5556	64	86.8889	93.4444	116	47.7778	54.2222	-1.77053	-1.32181	-1.59583	-1.33947	1.03486	-1.83224	0	8.9	0	0	100	0	0.147262	0.543	0.0472	1	1	0.0408
ENSMUSG00000018776	Slc35g3	3.88889	2.88889	3.33333	1.11111	2.88889	2	0	2	1	1.11111	1.69444	1.22222	-1.525	1.48148	-1.33333	-	-	-	0	65	-	1	0.932	0.984	1	1	1
ENSMUSG00000018796	Acsl1	3168.44	5111.89	5676.67	6710.56	4285.67	4756	2870.22	9415.67	8425.44	1.44519	-1.03514	1.44519	1.49598	-1.44028	2.08149	45.2	43.5	41.1	73.7	0	31.6	0.140734	1	0.297	1	0.923	1.9e-07
ENSMUSG00000018800	Abca5	448.778	449.889	433.889	385.889	234.667	311.778	278.5	559.833	604.5	1.47177	1.61341	1.61341	-1.09623	-1.4203	2.09037	30.8	7	21.3	0	0	7.4	0.0525993	0.0179	0.00261	1	1	1.81e-06
ENSMUSG00000018809	Smyd4	307.889	301.833	302.222	271.778	245.444	289.167	310.556	284.111	356.778	-1.00755	1.05427	1.04448	-1.06223	-1.11653	1.10817	30.3	38.5	55.2	0	0	45	0.859229	0.932	0.823	1	1	0.658
ENSMUSG00000018819	Lsp1	177.667	137	139.556	145.222	195.333	219.833	262.556	98.8889	128.611	-1.54389	-1.39725	-1.5898	-1.10496	1.25177	-1.9326	3.2	12.2	0	0	100	0	0.106939	0.261	0.013	1	1	0.00189
ENSMUSG00000018820	Zfyve27	798.889	769.444	707.333	666.333	778.111	722.556	766.222	793.889	752.444	-1.11559	1.02342	-1.00694	-1.14171	-1.1257	1.00906	0	29.9	36.7	0	0	52.4	0.680334	0.992	0.996	1	1	0.969
ENSMUSG00000018821	Avpi1	296.667	276.333	331.833	339.111	349.889	360.611	538.667	266.222	308.667	-1.07494	-1.25868	-1.19145	1.17093	1.16709	-1.25454	0	31.3	1	100	100	3.5	0.552029	0.461	0.112	1	1	0.303
ENSMUSG00000018822	Sfrp5	15.3333	13.2222	25.1111	64	27.2222	26.1111	24.1111	13.4444	17.7778	1.70638	-1.82879	-1.57718	3.12062	2.85409	-1.6726	36.8	3.7	3.2	41.8	60.4	0	1	0.584	0.994	1	1	0.527
ENSMUSG00000018830	Myh11	778.889	788.889	414.944	1104.89	305.444	578.389	423	558.389	644.778	1.79649	1.85317	1.68282	-1.03155	1.26319	1.42218	29.7	10.8	28.9	0	77.8	46.6	0.223656	0.0307	0.252	1	1	0.343
ENSMUSG00000018841	Rad51d	573.111	550.333	416.222	409.889	571	674.833	528.444	391.667	435.778	-1.38238	-1.01652	-1.34038	-1.35992	-1.00161	-1.38015	3.8	53.3	0.9	0	0	0	0.0958588	0.973	0.196	0.962	1	0.0481
ENSMUSG00000018844	Fndc8	0.666667	2.88889	4.33333	2.33333	1.55556	6.22222	5.11111	0	2	-1.53333	-2.875	-2.35897	1.875	3.33333	-5.11111	16.9	13.1	-	49.8	0	-	1	0.932	0.637	1	1	0.629
ENSMUSG00000018845	Unc45b	135	86.8889	148.556	112.889	108.444	148.944	128.667	105.333	122.111	1.01598	-1.15974	-1.09504	1.17827	1.14949	-1.13141	73	29.5	21.1	100	100	14.2	0.914493	0.873	0.843	1	1	0.79
ENSMUSG00000018846	Pank3	2870.22	2729	2291.89	1948	1714.67	2180.22	1630.67	2289.67	2194.67	1.23636	1.63274	1.33599	-1.32061	-1.05765	1.30764	21.7	2.2	27.1	0	0	20.4	0.602757	0.00808	0.139	0.858	1	0.245
ENSMUSG00000018848	Rars	1155.78	1205.83	1209.44	1219.44	1412	1335.56	1471.5	1019.67	1011.39	-1.16267	-1.19579	-1.19579	1.02849	1.19588	-1.39041	2.8	4	0	100	100	0	0.387403	0.532	0.237	1	1	0.039
ENSMUSG00000018849	Wwc1	4425.17	5517.11	5882.33	6572.89	5458.5	4240.67	4006.44	6803.78	6482.78	1.46855	1.17225	1.45792	1.25275	-1.06675	1.56656	14.3	17.6	11.4	100	0	9.7	0.270485	0.927	0.149	1	1	0.0071
ENSMUSG00000018858	Ict1	968.111	928.556	957.611	994.333	1078.89	1292.44	1540.56	772.333	829	-1.32426	-1.36286	-1.37045	1.02914	1.21895	-1.61421	4.5	13.7	0	100	100	0	0.211908	0.292	0.0234	1	1	0.0226
ENSMUSG00000018861	Fdxr	261.833	287	287	350.5	328.333	360.611	344.222	285	349.889	-1.07991	-1.25438	-1.19938	1.16155	1.00411	-1.08435	18.2	6.5	6.8	100	100	12.6	0.848116	0.511	0.626	1	1	0.824
ENSMUSG00000018862	Otop3	3.88889	1.77778	3.33333	2.33333	8.11111	5.22222	6.11111	3	2	-2.15686	-2.15686	-2.29167	-1	1.13333	-2.44444	3	7.9	0	0	100	3.4	1	0.875	0.481	1	1	0.677
ENSMUSG00000018865	Sult4a1	0.666667	3.77778	0.888889	6	1.55556	0	5.11111	1	4	2.21429	1.42857	1.53571	1.55	1.37778	1.60714	-	-	-	67.2	65.2	-	1	1	1	1	1	1
ENSMUSG00000018882	Mrpl45	1154.44	1202.44	1235.33	1482.11	1332.61	1513.44	1659.67	1162.56	1074.11	-1.11387	-1.28427	-1.27987	1.15298	1.21495	-1.3533	11.9	3.2	0	100	100	0	0.679952	0.288	0.246	1	1	0.0655
ENSMUSG00000018893	Mb	2.11111	0.888889	0.888889	2.33333	0.111111	3.11111	2	1	2	-1.24138	-1.33333	-1.33333	1.07407	1.07407	-1.33333	25	34	27.5	83.7	84.1	22.6	1	1	1	1	1	1
ENSMUSG00000018899	Irf1	367	297.667	289.556	335.389	384.333	399.167	498.889	273.556	302.833	-1.27745	-1.2011	-1.32945	-1.06356	1.08424	-1.38506	0	20.5	1.3	0	100	3.3	0.215083	0.406	0.0913	1	1	0.0414
ENSMUSG00000018900	Slc22a5	6478.78	6678.33	7180.89	7430.11	5661.67	6397	5733.78	7430.11	7995.78	1.27412	1.14733	1.27412	1.1105	-1.05577	1.34518	6.4	6.8	5.5	100	0	11.6	0.366909	0.769	0.289	1	1	0.0691
ENSMUSG00000018906	P4ha2	775.778	702	968.556	970.278	1232.44	652.222	917	832.611	760.444	1.05716	-1.24105	-1.14027	1.31199	1.21705	-1.15125	53.5	27.7	14.5	100	100	13.3	0.89274	0.811	0.746	0.996	1	0.791
ENSMUSG00000018907	Alox12e	0	1.77778	0	0	0.111111	0	0	0	2	1	1	1	1	1	1	-	-	-	-	0	-	1	1	1	1	1	1
ENSMUSG00000018909	Arrb1	1929.83	2434.89	2007.56	1455.33	1749.67	2042.44	1421.11	1706.89	1823.11	-1.01052	1.2473	1.07247	-1.26043	-1.01938	1.00876	24.2	18.2	55.2	0	0	57.8	0.98854	0.546	0.791	1	1	0.989
ENSMUSG00000018919	Tm4sf5	0.666667	2.88889	1.77778	0	0.111111	4.22222	2	0	2	-2.25	-1.125	-1.63636	-2	-1.125	-2	-	42	-	-	0	-	1	1	0.916	1	1	1
ENSMUSG00000018920	Cxcl16	976.444	1043.67	861	1173.22	972	1162	1585.39	951.222	1038.17	-1.14245	-1.15043	-1.15357	1.00699	1.02254	-1.1682	18.8	40.1	7.9	100	100	3.9	0.566402	0.773	0.338	1	1	0.581
ENSMUSG00000018921	Pelp1	501.778	476.667	452.944	407.222	547.5	548.944	485.778	453.389	420	-1.27301	-1.11912	-1.20816	-1.13751	-1.01537	-1.25374	0	6.3	1.7	0	0	0	0.399865	0.928	0.488	1	1	0.393
ENSMUSG00000018923	Med11	285.889	308.556	292.667	276.444	366.667	387.111	479.5	283.333	296.444	-1.36041	-1.30243	-1.3382	-1.04451	-1.01874	-1.33538	0	8.7	0	0	0	3	0.127287	0.223	0.0598	1	1	0.0774
ENSMUSG00000018924	Alox15	7	9.33333	7.88889	11.6667	6.88889	8.33333	3.11111	1	2	1.41935	1.18548	1.08065	1.19728	6.51852	-4.59259	48.9	39.8	65.1	100	34.7	0	1	0.979	1	1	1	0.526
ENSMUSG00000018927	Ccl6	47.8889	46.1111	64.1111	108.111	38.3333	68.5556	94.7778	56.8889	26.1111	1.25608	-1.45863	-1.30859	1.83215	2.07497	-1.65194	49.6	16	9.2	65.4	56.7	10.1	0.685864	0.79	0.867	1	1	0.573
ENSMUSG00000018930	Ccl4	1.33333	0.888889	4.33333	2.33333	10.6667	2	3.11111	1	5.11111	1.07143	-2.8	-1.69697	3	1.09091	-1.01818	78.1	28.8	11.6	43.6	74.1	20.3	1	0.713	0.552	1	1	0.878
ENSMUSG00000018931	Natd1	751.778	876.111	971.167	1034.44	1159.61	894.333	828.889	930.667	922.778	1.12129	-1.09876	1.03622	1.23203	1.0821	1.03622	46.1	39.7	63.2	100	100	64.6	0.848224	0.739	0.874	1	1	0.945
ENSMUSG00000018932	Map2k3	1364.28	1310.78	1526.67	1484.83	1861.06	1509.56	1643.56	1229.78	1325.89	-1.09152	-1.2288	-1.2219	1.12577	1.17836	-1.2862	2.6	8.4	0	100	100	0	0.640196	0.344	0.283	1	1	0.0974
ENSMUSG00000018965	Ywhah	968.111	1147.56	1148.67	1191.83	1283.33	1046.56	1274.44	1074.72	1052.5	-1.08904	-1.20477	-1.14697	1.10627	1.10026	-1.19822	5.5	8.1	1.1	100	100	9.3	0.992762	0.73	0.712	1	1	0.585
ENSMUSG00000018974	Sart3	710.778	623.778	651.667	637.778	641.222	611.778	592.333	673.722	604.5	1.05385	1.09072	1.05385	-1.03498	1.00878	1.04468	46.3	14.2	38.9	0	100	49.6	0.752245	0.896	0.867	1	1	0.924
ENSMUSG00000018983	E2f2	86.1111	89.6667	84.9444	90.1667	95	107	61	64	56.2222	-1.08503	-1.08091	-1.11075	-1.00381	1.45656	-1.58041	30.5	42.2	21.3	0	80.9	6.2	0.957439	1	0.8	1	1	0.342
ENSMUSG00000018986	Slfn3	13.1111	25.1111	23.4444	13.8889	16.3333	9.33333	10.1667	16.6667	26.1111	1.83607	1.87978	1.97268	-1.02381	-1.14583	2.10383	16.6	6.6	8.1	0	0	11.5	1	0.755	0.424	1	1	0.455
ENSMUSG00000018995	Nars2	331.222	368.889	359	368.556	355	367.556	369.222	347	368.778	-1.01038	-1.04999	-1.01038	1.0392	1.01645	-1.02701	27.2	19.9	25.5	100	100	15.6	0.966104	0.997	0.98	1	1	0.998
ENSMUSG00000018999	Slc35b4	3933.67	4048.44	2646.56	3491.67	3198.89	3862.83	2751.39	3792.33	3707.67	-1.04229	1.24764	1.17228	-1.30039	-1.22185	1.17228	17.2	9.6	48.8	0	0	50	0.75627	0.447	0.688	0.916	1	0.527
ENSMUSG00000019027	Dnah1	7.66667	4.66667	7	6	4.11111	5.22222	9.22222	5.11111	6	1.24468	1.18085	1.14894	1.05405	1.17	1.06383	56.7	33.3	59.1	100	100	67.1	1	1	1	1	1	1
ENSMUSG00000019039	Dalrd3	1665.11	1570.33	1505.83	1475.56	1699.78	1801.56	1774.89	1306.39	1406.17	-1.19065	-1.09715	-1.19065	-1.08521	1.09911	-1.30865	0	3.6	0.9	0	100	3.3	0.22404	0.868	0.386	1	1	0.11
ENSMUSG00000019054	Fis1	2195.56	2429.72	2430	2641.11	2860.56	2952.5	3743.33	2417.89	2453.44	-1.16444	-1.27668	-1.21509	1.09639	1.04101	-1.21219	0	12.3	0	100	100	0	0.1822	0.196	0.0958	1	1	0.147
ENSMUSG00000019055	Plod1	1331.33	1363	1457.67	1436.67	1832.61	1317.67	1549	1216.89	1273.67	-1.07037	-1.14982	-1.14982	1.07423	1.16212	-1.2439	6.8	20.4	2.3	100	100	0	0.779452	0.702	0.451	1	1	0.284
ENSMUSG00000019066	Rab3d	400.722	405.833	340.444	389.333	276.778	394.111	357.778	344.944	438.444	1.01988	1.12717	1.10411	-1.10521	-1.07346	1.0948	50.5	26.9	49.8	0	0	46.2	0.802767	0.682	0.659	1	1	0.675
ENSMUSG00000019080	Mfsd3	195.111	187.333	146	131.333	199.111	234.111	250.778	110.444	129.556	-1.6883	-1.22429	-1.6883	-1.37901	1.15556	-1.95093	3.5	9.4	1	0	100	0	0.0604437	0.725	0.0405	1	1	0.00358
ENSMUSG00000019082	Slc25a22	526.389	491.667	685.333	668.556	977.778	648.056	679.222	717.5	492.111	-1.00336	-1.33435	-1.13683	1.32988	1.11928	-1.12304	29.8	17.8	13.6	100	100	16.7	0.731551	0.346	0.3	0.997	1	0.588
ENSMUSG00000019087	Atp6ap1	5903.89	6152.56	6174	6397	6569.11	5922.11	6495.22	6204.78	6409.89	-1.03337	-1.07747	-1.04941	1.04268	-1.00347	-1.02979	12.4	11.1	0.9	100	0	19.4	0.658356	0.961	0.966	1	1	1
ENSMUSG00000019088	Dnase1l1	233.389	229	206.278	276.444	182.778	249.667	255.222	249.333	252.944	-1.03441	-1.0799	-1.03441	1.04397	-1.04051	1.0059	31.4	39.3	19.4	100	0	50.1	0.843772	1	0.912	1	1	0.809
ENSMUSG00000019102	Aldh3a1	29.3333	49.1667	4.33333	230.056	2.88889	30.2222	36.6667	12.4444	22.5556	3.87776	1.29871	-1.16488	2.98585	6.69683	-1.72698	64.7	33	18.1	56.5	59.6	13.9	0.493473	0.766	0.825	1	1	0.914
ENSMUSG00000019122	Ccl9	27.0556	35.7778	53.7778	36.6667	47.8889	35	71.3333	21.6667	30.2222	-1.05897	-1.52431	-1.45118	1.43943	1.74304	-1.84582	19.1	14.9	6.5	75.7	66.2	3.7	1	0.58	0.337	1	1	0.215
ENSMUSG00000019124	Scrn1	72.0556	75.7778	64.1111	66.5556	60	70.4444	65.3333	83.7778	77.5556	1	1.13138	1.13138	-1.13138	-1.23469	1.23469	64.6	12.7	29.6	0	0	17.2	0.957071	0.932	0.802	1	1	0.634
ENSMUSG00000019132	BC005537	6037	6296.06	5972.78	5804.78	5252.44	5619.5	4782.89	6124.28	6413.56	1.12115	1.17403	1.15768	-1.04717	-1.06455	1.19352	40.2	10.9	22.2	0	0	28.1	0.695029	0.497	0.423	1	1	0.258
ENSMUSG00000019139	Isyna1	901.833	1170.89	1232.67	1381.39	1280.56	983.889	1127.22	1374.11	1608.56	1.15951	-1.08767	1.15628	1.26117	-1.14101	1.32302	46	30.5	44.6	100	0	31.6	0.452999	0.911	0.659	1	1	0.0804
ENSMUSG00000019143	Hars2	829	815.556	886.167	753.889	912	955.111	868.389	836.5	764.667	-1.11216	-1.10911	-1.10911	-1.00274	1.02429	-1.13917	3.7	2.4	1.1	0	100	0	0.713464	0.823	0.626	1	1	0.57
ENSMUSG00000019158	Tmem160	421.167	390.556	423.556	503.444	476.222	419.167	737.778	476.333	500.333	-1.02745	-1.17336	-1.0584	1.14202	-1.05358	1.02543	21.2	38.5	22.4	100	0	57.8	0.733128	0.729	0.507	1	1	0.878
ENSMUSG00000019173	Rab5c	6787.33	7418.56	7044.11	7545.67	6997.56	7397.44	7385.44	7124.78	6710.56	-1.01241	-1.03977	-1.04249	1.02702	1.05453	-1.06762	28.9	21.2	14.3	100	100	2.1	0.566402	1	0.961	1	1	0.868
ENSMUSG00000019178	Styxl1	9.33333	17.7778	20.2222	10.4444	16.3333	17.7778	21.7778	11.5556	18.6667	-1.15942	-1.31148	-1.21212	1.13115	1.01471	-1.17647	18.9	24.9	13.3	82.8	100	16.3	1	0.904	0.761	1	1	0.917
ENSMUSG00000019179	Mdh2	13852.7	14269.6	15335.9	18197.8	15641.7	15577	18158.7	16286.1	17869	1.07193	-1.11241	1.01083	1.19243	-1.01853	1.0918	67.5	21	70.7	100	0	27	0.65212	0.542	0.932	1	1	0.906
ENSMUSG00000019188	H13	3607.44	3244.78	3219.89	3312	3836.5	3491.67	3757.44	2961.33	3093.11	-1.15049	-1.09671	-1.16246	-1.04904	1.07886	-1.24122	4.3	11.7	0.8	0	100	3.7	0.301987	0.884	0.517	1	1	0.229
ENSMUSG00000019189	Rnf145	3845.89	3018.78	2854.72	1712.89	2785	3167.89	2681.78	1971.44	1906.67	-1.21946	1.23244	-1.15413	-1.5029	1.17779	-1.43627	13	7	17.8	0	100	0	0.40402	0.529	0.796	1	1	0.00527
ENSMUSG00000019194	Scn1b	191.889	247.778	209.889	256.222	272	218.667	247.556	197.111	252.944	-1.06222	-1.12611	-1.08182	1.06015	1.03567	-1.10011	16.9	16.1	17.8	100	100	16.9	0.95263	0.879	0.792	1	1	0.82
ENSMUSG00000019210	Atp6v1e1	6576.67	7057.67	7009.33	8348.67	7223.78	7647.33	8348.67	7410	7632.22	1.00414	-1.12178	-1.05716	1.12642	1.02099	-1.01678	82.6	8.6	10.6	100	100	19	0.636062	0.681	0.851	1	1	0.942
ENSMUSG00000019214	Chtf18	7	14.4444	4.33333	8.33333	9.33333	8.33333	13.4444	11.5556	16	-1.47368	1.14881	1.06548	-1.69298	-2.17544	1.47619	5.3	34.7	66.4	0	0	32.4	1	1	1	1	1	0.802
ENSMUSG00000019232	Etnppl	481.778	172.556	317.667	240.667	272	408	445.111	74.3889	127.111	-1.46149	-1.24707	-1.97472	-1.17194	2.77089	-4.04963	6.3	25.3	1.2	0	42.6	0	0.453473	0.991	0.446	1	0.102	0.000179
ENSMUSG00000019235	Rps6kl1	29.3333	38.5556	38.6667	54.6667	50.3333	42.3333	57.1111	43.6667	35.8889	-1.07857	-1.48282	-1.3036	1.3748	1.17318	-1.26536	19	6.2	5.3	82.3	100	7.1	1	0.649	0.651	1	1	0.751
ENSMUSG00000019254	Ppp1r12c	893.167	953.333	883.278	1090.44	1058.89	985	1076.61	1100.67	981.667	-1.07299	-1.14691	-1.09446	1.0689	-1.05503	-1.01702	17.4	2.9	11	100	0	24.3	0.899744	0.763	0.852	1	1	1
ENSMUSG00000019256	Ahr	180.778	148.222	140.444	191	95	108	100.278	167.222	161.5	1.65263	1.64044	1.63906	1.00743	1.00828	1.63906	8.8	3.3	6.8	100	100	6.9	0.0884932	0.131	0.0321	1	1	0.0587
ENSMUSG00000019261	Map1s	336	279.333	355.722	311.333	390.611	330.111	268.778	345.944	307.889	1.01035	-1.07295	-1.01991	1.08406	1.02022	-1.00977	62.9	35.3	22.6	100	100	29.3	0.929463	0.963	0.97	1	1	1
ENSMUSG00000019278	Dpep1	4434.89	4436.44	4447.44	5022.33	4223.22	4764	5051.5	4806.78	5393.56	-1.00615	-1.07402	-1.02958	1.06746	-1.07715	1.07056	22.1	15.7	21.5	100	0	40.4	0.84089	0.946	0.984	1	1	0.691
ENSMUSG00000019295	Tmem129	661.833	736.833	749.444	798.778	832.778	843.389	824.333	785.889	861.278	-1.07579	-1.19082	-1.08482	1.10693	-1.06391	-1.01116	0	5.9	4.5	100	0	35.2	0.760985	0.573	0.746	1	1	1
ENSMUSG00000019297	Nop9	490.556	504.889	490.444	489.889	627.333	601.889	604.667	458.333	455	-1.23359	-1.21487	-1.23359	-1.01541	1.07336	-1.32409	3	6.8	0	0	100	3.3	0.225877	0.494	0.208	1	1	0.12
ENSMUSG00000019301	Hsd17b1	7.66667	7.22222	12.1111	7.11111	12.1111	14.7778	9.22222	16.6667	9.22222	-1.26012	-1.62687	-1.43421	1.29104	-1.34682	1.06881	10.4	6.8	10.1	74.4	0	76.7	1	0.882	0.878	1	1	0.991
ENSMUSG00000019302	Atp6v0a1	1769.11	1676.06	1647.17	1599.28	1914.44	1718.44	1520.78	1492.56	1707.56	-1.05866	1.00241	-1.0342	-1.06121	1.01448	-1.07399	8.2	53.2	12	0	100	10.1	0.813736	1	0.9	1	1	0.791
ENSMUSG00000019303	Psmc3ip	74.5	57.8889	56.5	62.7778	104.444	82.2222	75.3333	49.3333	65.1111	-1.37867	-1.24213	-1.3628	-1.10992	1.04223	-1.43689	0	23.9	1.2	0	100	0	0.365564	0.691	0.238	1	1	0.259
ENSMUSG00000019312	Grb7	2731.33	2365.44	2121.56	2138.89	2789.33	2645.22	2677.44	1858.11	2263.56	-1.25689	-1.05064	-1.21634	-1.1963	1.03367	-1.2992	0	26.3	0.7	0	100	0	0.0484534	0.935	0.309	1	1	0.0791
ENSMUSG00000019320	Noxo1	9.33333	7.22222	7.88889	9.33333	10.6667	12.7222	14.5556	9.33333	10.1111	-1.47742	-1.53691	-1.3631	1.04027	-1.12903	-1.30857	0	3.2	0	100	0	0	1	0.858	0.637	1	1	0.86
ENSMUSG00000019326	Aoc3	119.167	148.222	77.6667	167.222	81.8889	239.556	92.2222	115.778	110.222	1.32771	1.4497	1.2738	-1.09188	1.08358	1.2253	70.6	30.2	54.6	0	100	61.3	0.930733	1	0.893	1	1	0.915
ENSMUSG00000019338	Zfp687	605.389	539.556	462.778	429.278	363.556	444.444	388.889	520.722	471.444	1.14693	1.47207	1.27564	-1.28349	-1.11223	1.27564	29.5	3.2	19	0	0	14.4	0.546622	0.105	0.249	1	1	0.302
ENSMUSG00000019359	Gdpd2	1.33333	0.888889	2.55556	6	1.55556	0	1.11111	7.11111	6	3.85	-1	3.85	3.85	-1.53247	5.9	-	-	-	45.8	0	-	1	1	0.476	1	1	0.313
ENSMUSG00000019362	D8Ertd738e	1567.67	1584.22	1773.11	1876.11	2300.44	2300.89	2622.33	1693.33	1630	-1.26103	-1.46001	-1.38469	1.15779	1.09806	-1.38469	0	7.2	0	100	100	0	0.0207404	0.0107	0.0212	1	1	0.0108
ENSMUSG00000019368	Sec14l4	21.7778	27.1111	14.4444	4.55556	26.1111	32.2222	15.6667	12.4444	4	-2.74854	-1.06818	-1.94215	-2.5731	1.15541	-3.17568	0	39.7	3.6	0	75.1	3.8	1	1	0.37	1	1	0.113
ENSMUSG00000019370	Calm3	6616.56	6381.33	6347.33	6616.56	6583.33	6519.78	6792.22	6104.44	6152.56	-1.01564	-1.01299	-1.03441	-1.00262	1.05767	-1.07422	16.7	32.1	3.6	0	100	3.7	0.426387	1	0.897	1	1	0.733
ENSMUSG00000019373	Cops3	1007.89	1148.89	1093.89	1096.11	1110.78	1145.17	1325.56	1052.11	967.111	-1.04581	-1.06192	-1.06726	1.0154	1.08458	-1.13427	3.4	32.5	3.5	100	100	0	0.774849	0.818	0.595	1	1	0.391
ENSMUSG00000019428	Fkbp8	4717.33	4849.44	4800.22	5482.33	5123.78	5442.33	6216.61	4697.67	5218	-1.05856	-1.13776	-1.12798	1.07482	1.037	-1.09772	15.3	13.5	3.4	100	100	6.5	0.451665	0.558	0.56	1	1	0.536
ENSMUSG00000019429	Ffar3	29.3333	18.8889	16.1111	3.33333	19.5556	19.8889	10.1667	4	4	-2.01143	1.23295	-1.94475	-2.48	2.43056	-4.88889	9.8	35	14.3	0	50.5	3.5	1	0.814	0.812	1	1	0.125
ENSMUSG00000019432	Ddx39b	2263.56	2185.44	1834.17	1863.83	1805.56	2086.56	2128.56	1827.22	1975.22	-1.12848	1.06611	-1.08702	-1.20308	-1.02824	-1.09748	7.1	26.1	13.4	0	0	8.9	0.591964	0.786	1	1	1	0.853
ENSMUSG00000019433	Gipc1	1000.11	1160.72	913	1239	920.389	1107	1427.72	975.778	1151.67	-1.02881	-1.0246	-1.02892	-1.0041	1.01154	-1.04069	19.6	46.2	21.9	0	100	20.8	0.894092	0.987	0.803	1	1	0.88
ENSMUSG00000019437	Tlcd1	996	978.111	821.444	759	928	1130.33	1129.67	807.444	889.333	-1.42956	-1.14448	-1.32065	-1.24909	-1.07361	-1.33154	0	11.7	1.1	0	0	3.8	0.121499	0.912	0.306	1	1	0.212
ENSMUSG00000019461	Plscr3	516.556	470.944	408.5	456.667	474.833	570.556	552.222	387	462.056	-1.27657	-1.11842	-1.20215	-1.1414	1.01898	-1.30079	0	15.9	0.8	0	100	4.1	0.378273	0.927	0.439	1	1	0.277
ENSMUSG00000019464	Ptger1	104.111	103.5	101.778	145.222	74.5556	76.3333	116.667	123.333	118.556	1.6179	1.3599	1.45852	1.18972	1.02113	1.58443	21.4	9.5	23.4	100	100	19.2	0.416134	0.869	0.377	1	1	0.365
ENSMUSG00000019467	Arhgef25	109.167	130.167	144.167	143.111	121	113.333	135	171.111	132.222	1.1871	-1.01114	1.13774	1.20032	-1.05589	1.25344	20.5	45.5	46	100	0	28.6	0.556334	1	0.755	1	1	0.537
ENSMUSG00000019470	Xab2	701.778	783.222	771.722	706.222	970.333	763.889	738.889	674.889	760.444	-1.03372	-1.02881	-1.04167	-1.00477	1.02969	-1.06441	11.5	47.3	14.9	0	100	10.1	0.726716	0.835	0.609	1	1	0.566
ENSMUSG00000019471	Cdc37	2797.56	2904.33	2943.22	3110.89	3583.94	3258.33	3286.11	2806.11	2955.39	-1.08558	-1.15264	-1.12393	1.06177	1.05079	-1.14071	2.8	7.2	0.8	100	100	0	0.349738	0.517	0.459	1	1	0.38
ENSMUSG00000019478	Rab4a	803.333	833	861	1080.72	968.556	959.667	1091.67	946.444	809.556	1.00238	-1.18381	-1.14351	1.18663	1.10576	-1.10314	77.7	7.4	1.6	100	100	3.6	0.950255	0.434	0.573	1	1	0.529
ENSMUSG00000019487	Trip10	630.889	598.444	607.556	766.333	707.556	648.056	758.222	612.222	676	-1.03	-1.15112	-1.13836	1.11759	1.0665	-1.0985	23.5	7.6	4.8	100	100	3.7	0.95898	0.727	0.756	1	1	0.747
ENSMUSG00000019494	Cops6	2533.28	2521.56	2476.11	2884.61	2801.33	2980.39	3310.83	2327.56	2332.33	-1.11194	-1.17922	-1.19271	1.06051	1.1504	-1.27917	2.9	14.9	0	100	100	4	0.365564	0.467	0.3	1	1	0.0893
ENSMUSG00000019505	Ubb	9900.78	9607.11	9108.44	8674.56	11691.7	10518.2	11783	8010.67	7872.22	-1.31493	-1.19866	-1.31493	-1.097	1.11963	-1.47223	0	2.8	0.8	0	100	3.3	0.0194175	0.58	0.132	1	1	0.0097
ENSMUSG00000019518	Ap4m1	340	305.111	319.389	271.778	340	289.167	271	300.889	242.778	1.02219	1.11547	1.04784	-1.09125	1.08737	-1.06376	79.9	17.3	61.4	0	100	19.3	0.960836	0.943	0.998	1	1	0.78
ENSMUSG00000019528	Gyg	685.556	697.667	641.667	644	669.444	773.889	787.5	528.167	559.333	-1.20387	-1.11897	-1.20387	-1.07588	1.18222	-1.42324	3.7	9.9	0.8	0	100	0	0.515526	0.926	0.402	1	1	0.075
ENSMUSG00000019539	Rcn3	279.333	340.611	243.333	289.556	292.778	360.611	447.056	210	297.667	-1.35342	-1.16337	-1.26777	-1.16337	1.04968	-1.42066	0	26.7	0	0	100	7.8	0.313867	0.799	0.179	1	1	0.261
ENSMUSG00000019558	Slc6a8	6816.56	6881	6592.33	7312.78	5785.11	7032	6086.11	7345.11	7625.56	1.14236	1.12531	1.16608	1.01515	-1.07663	1.2299	33.6	10.1	27	100	0	26	0.940765	0.843	0.582	1	1	0.297
ENSMUSG00000019564	Arid3a	187.444	193.111	194.444	203.222	186.778	167	130.111	228.833	203.111	1.19062	1.13939	1.19029	1.04496	-1.0862	1.29325	39.9	21	25.9	100	0	41.1	0.423905	0.772	0.388	1	1	0.257
ENSMUSG00000019577	Pdk4	893.778	1026.67	2759.33	2179.89	3804.5	1690	1419.72	1888.56	1683.11	1.46131	-1.76001	1.05671	2.57192	1.38289	1.05671	44.6	29.1	69.4	50.7	90.9	65.7	0.971189	0.559	0.695	0.000111	1	0.841
ENSMUSG00000019578	Ubxn6	1372	1575.89	1377.78	1538.78	1528.78	1710.44	2102.33	1313.56	1528.78	-1.17292	-1.16045	-1.17696	-1.01074	1.02611	-1.20355	6.2	23.4	0	0	100	0	0.335416	0.619	0.255	1	1	0.333
ENSMUSG00000019579	Mydgf	1301.06	1433.67	1390	1609.83	2013	1723	2136.22	1270.33	1081.78	-1.34207	-1.47218	-1.49607	1.09694	1.27538	-1.71165	2.7	2.6	0	100	100	2.7	0.126732	0.0484	0.0149	1	1	0.000273
ENSMUSG00000019590	Cyb561	1426.56	1548.39	1337.11	1272.44	1630	1679.22	1721.56	1193.06	1204.56	-1.28698	-1.12891	-1.28698	-1.14002	1.0884	-1.40075	0	3.2	1.3	0	100	0	0.0560971	0.741	0.184	1	1	0.0288
ENSMUSG00000019647	Sema6a	361.556	314.444	365.778	376.778	364.889	347.333	303.444	393.222	339.222	1.06894	-1.02761	1.04702	1.09845	1.0138	1.05438	40.4	38.8	55.4	100	100	46.4	0.656354	1	0.876	1	1	0.82
ENSMUSG00000019659	Ccdc12	576.278	601	520	601.889	796.556	752	883	506.222	585.222	-1.42003	-1.35322	-1.3716	-1.04937	1.02789	-1.45964	0	6.8	0.8	0	100	3.6	0.0324256	0.146	0.0296	1	1	0.0164
ENSMUSG00000019689	Fmc1	700.556	724.667	833.278	1074.72	839.667	923.222	1335.33	886.444	895.833	1.03334	-1.29555	-1.07369	1.33874	1.07054	-1.036	81.4	25.7	7.4	91.9	100	16	0.86424	0.469	0.47	0.996	1	0.748
ENSMUSG00000019699	Akt3	213.722	210	248.611	266	192.778	160.778	172.333	290.667	333.389	1.49307	1.22937	1.49307	1.2145	-1.21267	1.81061	6.9	3.1	11.6	100	0	10.9	0.051348	0.69	0.0573	1	1	0.00311
ENSMUSG00000019710	Mrpl24	1291.89	1273	1314.11	1508.22	1481.06	1627.33	1719.33	1156.67	1360.61	-1.15318	-1.26893	-1.24891	1.10037	1.12118	-1.29293	7.1	3.7	1.2	100	100	0	0.430522	0.334	0.274	1	1	0.142
ENSMUSG00000019715	Gle1	1086.78	1088.22	1042.22	1017.67	1288.56	1203.11	1116.67	1082.44	1001.33	-1.16813	-1.10631	-1.13252	-1.05588	-1.0116	-1.15474	2.7	10.4	1.2	0	0	3.8	0.464926	0.82	0.532	1	1	0.486
ENSMUSG00000019718	L3hypdh	359.333	497.944	562.889	594.444	547.5	504.944	551.222	656.667	639.944	1.05693	-1.2773	1.05693	1.35001	-1.12034	1.18412	38.9	2.9	55.6	100	0	22.4	0.604785	0.457	0.953	0.977	1	0.345
ENSMUSG00000019726	Lyst	340.833	236.944	310.389	233.889	161.778	172	102.889	354	408.056	1.68218	1.78571	2.01271	-1.06155	-1.40012	2.35525	34.9	14.5	20.7	0	0	31.6	0.0280919	0.0758	0.00213	1	1	3.77e-08
ENSMUSG00000019731	Slc35e1	1748.22	1743.22	1737.22	1565.06	1618.89	1770.89	1422.44	1652.11	1746.17	1.01992	1.07835	1.07495	-1.05728	-1.02907	1.04957	62.7	21.3	50.1	0	0	48.1	0.924319	0.86	0.852	1	1	0.837
ENSMUSG00000019732	Calr3	50	38.5556	50.0556	61.2778	58.7778	38.1111	59.8333	46.5556	42.8889	-1.05589	-1.32748	-1.21749	1.25721	1.24472	-1.31429	25.6	15.1	5.8	100	100	9.1	1	0.932	0.902	1	1	0.846
ENSMUSG00000019734	Tmc4	860.889	779.833	806.278	988.222	1003.11	873.889	880.333	1143.44	1027.5	1.01922	-1.0731	1.05023	1.09373	-1.20978	1.23302	73.4	26.2	68	100	0	6.7	0.974598	0.788	0.986	1	1	0.391
ENSMUSG00000019737	Syne4	1087.56	945.111	625.056	928.556	1125.11	1499.61	1347.11	470.667	601.111	-1.73417	-1.32546	-1.73417	-1.30835	1.44956	-2.51379	0	6.3	0	0	77.4	0	0.0207404	0.298	0.0295	1	1	3.81e-07
ENSMUSG00000019738	Polr2i	587.444	592.889	598.833	740.778	768.889	700.667	953.111	609.944	489.556	-1.14793	-1.30283	-1.29038	1.13494	1.21838	-1.39862	3.3	13.6	0	100	100	3	0.485252	0.23	0.0954	1	1	0.0743
ENSMUSG00000019761	Krt10	204.333	191.056	188.333	182.778	259.111	276.778	264.778	135	146.778	-1.42695	-1.33933	-1.42695	-1.06542	1.31703	-1.87934	0	6.5	0	0	100	3.6	0.115828	0.355	0.03	1	1	0.00217
ENSMUSG00000019762	Iyd	2004	1781.61	2136.22	2368.28	1994.22	1794.78	2123.17	2218.89	2319.22	1.12939	-1.05358	1.09193	1.1899	-1.00746	1.13781	41.3	23.9	41.2	100	0	43	0.510467	0.985	0.755	1	1	0.457
ENSMUSG00000019763	Rmnd1	817.944	780.778	800.778	789.111	799.944	942.389	1092.67	711.944	744.056	-1.18548	-1.17893	-1.20058	-1.00556	1.09196	-1.29449	4	16.7	0	0	100	2.6	0.49829	0.621	0.294	1	1	0.176
ENSMUSG00000019767	Ccdc170	36.5556	37.5556	37.6667	31	24.5556	23.2222	22.6667	38.6667	147.556	1.47847	1.59569	1.61962	-1.07929	-2.71197	4.00957	6.4	3.4	19.8	0	0	11.4	1	0.605	0.549	1	1	0.262
ENSMUSG00000019768	Esr1	488.778	476.667	454.222	198.222	331	500.556	402.556	223.722	214.333	-1.23399	1.19914	-1.18758	-1.47973	1.48941	-1.83792	18.9	15.3	22	0	73.6	2.6	0.704206	0.715	0.751	1	1	0.0145
ENSMUSG00000019773	Fbxo5	38.2222	41.5556	38.6667	33.2778	38.3333	28.2222	38.7778	29.2222	24.3333	-1.06564	1.04058	-1.07226	-1.10888	1.34336	-1.43154	24.4	42.5	23.5	0	100	3	1	0.965	0.998	1	1	0.724
ENSMUSG00000019774	Mtrf1l	225.278	212.222	215.667	213.722	258	226	291.444	221.667	197.444	-1.20171	-1.17943	-1.20171	-1.01889	1.02452	-1.23118	0	13.7	0	0	100	2.7	0.606483	0.733	0.443	1	1	0.444
ENSMUSG00000019775	Rgs17	0	2.88889	0.888889	0	0.111111	0	1.11111	2	1	4	13	8.5	-3.25	-3.375	13.5	-	-	-	-	0	-	1	1	1	1	1	1
ENSMUSG00000019777	Hdac2	1346.78	1417.44	1334.78	1342.78	1454.44	1588.28	1620.28	1268	1128	-1.18636	-1.14917	-1.18636	-1.03237	1.11751	-1.32577	3.3	2.8	0	0	100	2.8	0.313013	0.754	0.365	1	1	0.115
ENSMUSG00000019779	Frk	307.889	387.333	381.833	438.833	285.444	210.833	283.167	438.333	484.333	1.44909	1.22758	1.45792	1.18044	-1.12429	1.62919	34.2	21.1	26.2	100	0	37	0.0293711	0.324	0.015	1	1	0.000881
ENSMUSG00000019782	Rwdd1	564.778	545.056	561	635	657.889	604.611	777.556	576.278	496.778	-1.10015	-1.18556	-1.16877	1.07764	1.11457	-1.2262	3.7	13.3	0	100	100	0	0.656354	0.487	0.348	1	1	0.22
ENSMUSG00000019785	Clvs2	2.11111	0.888889	0.888889	1.11111	4.11111	0	1.11111	3	3	-1.11111	1.35	1.45	-1.5	-3	2.7	-	-	-	0	0	-	1	1	1	1	1	0.893
ENSMUSG00000019787	Trdn	50	11.3333	52.9444	0	5.44444	8.33333	18.6667	6.11111	7.11111	3.17667	3.68	1.10667	-1.15845	4.0042	-1.2605	-	11.6	-	-	0	7.2	1	0.652	0.796	1	1	0.772
ENSMUSG00000019789	Hey2	20.2222	29.3333	24.3333	13.8889	22.2222	25.1111	10.1667	22.4444	21.6667	-1.16279	1.115	-1.00756	-1.29651	-1.15407	-1.00756	25.3	43.5	29.8	0	0	42.8	1	0.908	0.897	1	1	0.917
ENSMUSG00000019790	Stxbp5	858.111	743.278	827.222	748.167	686.722	689.889	657.667	867.667	849.222	1.14704	1.16597	1.22061	-1.0165	-1.08982	1.25006	22	5	9	0	0	6	0.367331	0.599	0.374	1	1	0.193
ENSMUSG00000019791	Hint3	513.333	479.056	559.444	545.778	471.667	596.778	735.778	496.722	483.333	-1.07992	-1.20271	-1.18167	1.1137	1.12771	-1.21784	16.2	18.7	2.8	100	100	10.2	0.864951	0.738	0.46	1	1	0.532
ENSMUSG00000019792	Trmt11	131.444	203.444	195.167	225.778	173.889	193.389	182.056	199.167	147.556	1.15609	-1.08726	1.083	1.25697	1.21407	-1.05015	22.3	38.5	56.4	100	100	31.4	0.546507	0.938	1	1	1	0.932
ENSMUSG00000019794	Katna1	495	497.056	500.111	648.5	566	563.667	605.556	493.889	489.556	1.01467	-1.14107	-1.14107	1.15781	1.16795	-1.15106	62.5	6.8	2.4	100	100	0	0.97229	0.682	0.676	1	1	0.479
ENSMUSG00000019795	Pcmt1	1400	1400.44	1472.33	1563.28	1510.67	1530	1692.22	1464.11	1533.44	-1.00803	-1.09268	-1.04208	1.08397	1.0127	-1.02083	17.9	19.8	7.9	100	100	18.2	0.831321	0.744	0.796	1	1	0.87
ENSMUSG00000019796	Lrp11	395.722	500.333	460.222	365.222	436.778	438.333	395.556	323.778	422.556	-1.05829	1.02576	-1.06755	-1.08554	1.106	-1.17046	15.3	36.8	21.4	0	100	12.1	0.993488	0.965	0.948	1	1	0.648
ENSMUSG00000019797	1700021F05Rik	746.222	774.444	616	593.444	776.444	973.333	1049.56	502.722	472.222	-1.60955	-1.28014	-1.60955	-1.25733	1.24053	-1.99669	3.8	9.1	0	0	100	3	0.0250802	0.47	0.0242	1	1	0.000229
ENSMUSG00000019802	Sec63	2635.22	2562.44	2540.33	2532.89	2517.22	2242.39	2249	2614.22	2701.78	1.12788	1.15555	1.15088	-1.02453	-1.04785	1.18186	11.7	3.5	9	0	0	6.6	0.759923	0.771	0.647	1	1	0.503
ENSMUSG00000019804	Snx3	3404.89	3539.67	3620.11	3772.78	4409.89	3983.5	4292.89	3286.11	3253	-1.16136	-1.23633	-1.23633	1.06456	1.13056	-1.31299	0	3.9	0	100	100	0	0.216409	0.399	0.269	1	1	0.0923
ENSMUSG00000019806	Aig1	843.167	859.778	805	904	1076.33	1060.11	1074.44	755	787.5	-1.2574	-1.26187	-1.30381	1.00356	1.10794	-1.39312	0	2.5	0	100	100	0	0.165482	0.359	0.138	1	1	0.046
ENSMUSG00000019808	Adat2	130.111	126.667	163.111	153	172.333	162.167	136.667	137	116	-1.02601	-1.26309	-1.21423	1.23107	1.24945	-1.28195	24.1	6	3.8	100	100	7	0.904374	0.725	0.68	1	1	0.523
ENSMUSG00000019809	Pex3	886	854.889	755.111	691.611	750.889	905.167	893.167	720.5	697.556	-1.23475	-1.0261	-1.21057	-1.20333	1.02022	-1.25971	3.4	43.6	2.2	0	100	3.9	0.503199	1	0.678	1	1	0.375
ENSMUSG00000019810	Fuca2	19974	21487.1	18316.6	17158.3	18927.3	20476	22169	15865.2	13226.4	-1.15439	1.01243	-1.15439	-1.16875	1.21942	-1.40769	4.3	41.6	3.7	0	100	3.8	0.0557115	1	0.428	1	1	0.0122
ENSMUSG00000019813	Cep57l1	95.8889	81.3333	102.556	88.7778	108.444	96.4444	74.3333	96	91.7778	-1.00813	-1.0884	-1.02783	1.07962	1.01893	-1.02722	31.3	30.6	17.6	100	100	32.9	0.875949	1	1	1	1	1
ENSMUSG00000019814	Ltv1	489.611	573.056	520.833	601.889	639.722	600.222	652.167	539.944	456.833	-1.13959	-1.20399	-1.20614	1.05651	1.12635	-1.28358	6.9	3.1	0	100	100	0	0.651868	0.616	0.408	1	1	0.234
ENSMUSG00000019817	Plagl1	151.667	133.444	152.778	107	61.2222	73.3333	49.8889	195.667	181.889	2.1216	2.32849	2.48639	-1.09752	-1.45338	3.08348	19.2	3.7	19.7	0	0	8.9	0.0193873	0.00388	9.73e-05	1	1	8.51e-07
ENSMUSG00000019818	Cd164	8575.44	10518.2	9432.44	8512.33	6347.33	6910.28	6216.61	10435	9415.67	1.41357	1.50407	1.48473	-1.06402	-1.10621	1.5637	7.1	3.3	7.9	0	0	5.7	0.0743039	0.0126	0.0144	1	1	0.000924
ENSMUSG00000019820	Utrn	1110.11	1067.22	1072.67	1035.67	649.722	694.333	592.333	1357	1490.17	1.62249	1.67559	1.67978	-1.03273	-1.35043	2.19106	6.1	6	24.3	0	0	6	0.000415339	0.0015	0.000125	1	1	1.75e-09
ENSMUSG00000019822	Smpd2	1932.67	1915.33	1629.67	1569.67	2004.33	2294.89	2012.78	1486.94	1370	-1.25825	-1.04614	-1.25825	-1.20275	1.11984	-1.40904	0	38.1	0.9	0	100	0	0.0464276	0.843	0.154	1	1	0.00792
ENSMUSG00000019823	Mical1	67.2222	71.3333	52.9444	35.7778	61.2222	66.3333	48.4444	46.5556	51.1111	-1.38009	1.13158	-1.17672	-1.56168	-1.10081	-1.2537	2.1	22.1	12.9	0	0	6.2	1	0.889	0.905	1	1	0.794
ENSMUSG00000019826	Zbtb24	484.556	474.889	387.778	345.833	513.111	461.222	405.611	390.333	402.222	-1.2574	1.04011	-1.16389	-1.30784	-1.08035	-1.16389	3.2	38.8	10	0	0	0	0.398398	0.991	0.689	1	1	0.554
ENSMUSG00000019831	Wasf1	45.1111	46.1111	76.3333	81.4444	57.6667	56.5556	46.1111	70.4444	49.3333	1.39489	-1.23995	1.05894	1.7296	1.31725	1.05894	34.8	9.2	68.3	49.7	100	60.1	0.272332	0.927	0.804	1	1	0.896
ENSMUSG00000019832	Rab32	376	360.722	352.444	201.222	357.333	402	415.333	263.444	210	-1.45214	-1.09132	-1.30543	-1.33062	1.16944	-1.69819	0	14.7	1.3	0	92.6	4.7	0.335416	0.965	0.248	1	1	0.00776
ENSMUSG00000019837	Gtf3c6	666.5	678.889	578.111	659.556	799.944	813.222	830.222	519	573.444	-1.31412	-1.2089	-1.31412	-1.08704	1.13293	-1.48881	3.4	8.3	0	0	100	3.8	0.10083	0.516	0.105	1	1	0.0152
ENSMUSG00000019838	Slc16a10	1250.44	1190.11	1362.44	1404.28	1466.83	1174.22	1014.33	1532	1547.33	1.17811	1.03922	1.17811	1.13364	-1.11299	1.31122	43.8	43.5	31	100	0	35.1	0.645059	1	0.578	1	1	0.22
ENSMUSG00000019841	Rev3l	637.778	649.778	675.556	557.389	375	388.889	341.333	850.722	742.056	1.64393	1.71674	1.76711	-1.04429	-1.29185	2.1237	7.1	7.2	19.7	0	0	6.4	0.00193252	0.00194	0.000125	1	1	1.12e-07
ENSMUSG00000019842	Traf3ip2	135	139.667	133.111	114.333	139	150.556	145.889	115.778	135	-1.17916	-1.0623	-1.08827	-1.11001	-1.01347	-1.16349	3.2	9.7	0	0	0	3.6	0.723126	0.996	0.722	1	1	0.72
ENSMUSG00000019843	Fyn	245.556	217.111	243.333	214.778	270.556	244.222	248.556	203.444	245.167	-1.08513	-1.07445	-1.07963	-1.00994	1.02118	-1.10811	4.2	18.4	0	0	100	7	0.815263	0.917	0.708	1	1	0.697
ENSMUSG00000019845	Tube1	21.7778	19.8889	26.1111	18.6667	16.3333	13.6667	17.7778	16.6667	21.6667	1.37075	1.27551	1.27211	1.07467	1.16812	1.17347	20.4	9	21.6	100	100	50.2	1	0.913	0.726	1	1	0.881
ENSMUSG00000019846	Lama4	295.778	205.556	169.833	181.778	118.333	235.667	182.056	125.167	175.333	-1.03555	1.37687	-1.0196	-1.42582	1.17009	-1.21168	33.4	21	21.2	0	100	16.3	0.967448	0.634	0.932	1	1	0.81
ENSMUSG00000019848	Popdc3	0	1.77778	0.888889	1.11111	0.111111	6.22222	4.11111	2	1	-4.11111	-4.625	-3.89474	1.125	-1.5	-2.74074	5.8	-	-	-	0	12.9	1	1	0.587	1	1	0.882
ENSMUSG00000019849	Prep	758.333	765.5	765.778	812.889	819.111	775.111	766.222	773.611	819.889	1.01835	-1.01732	-1.00704	1.03598	-1.0094	1.02792	68.7	35.9	16.6	100	0	46.3	0.956954	1	1	1	1	0.995
ENSMUSG00000019850	Tnfaip3	168.944	134.389	187.556	223	199.111	116.667	121	192.778	193.778	1.69651	1.25344	1.57163	1.35348	1.06209	1.59734	20.2	19.8	26	100	100	30.9	0.307685	1	0.407	1	1	0.417
ENSMUSG00000019851	Perp	1465.67	1453.11	1385.56	1504.33	1573.44	1447.67	1538.28	1174.44	1093.33	-1.06459	-1.05406	-1.0838	-1.01	1.27433	-1.35664	6.5	10.9	1.9	0	100	2.8	0.798858	0.986	0.574	1	1	0.067
ENSMUSG00000019852	Arfgef3	38.8889	32.7778	40.0556	12.8889	13.4444	14.7778	4.11111	53.8889	79.8889	1.96901	2.66529	2.93595	-1.35362	-2.52676	4.97521	45.9	15.2	28.1	0	0	37.3	1	0.0623	0.0646	1	1	4.73e-06
ENSMUSG00000019853	Hebp2	40.8889	33.6667	25.1111	54.6667	10.6667	39.8889	30.2222	29.2222	41	1.31985	1.23346	1.23346	1.07004	1.13608	1.16176	55.1	43.1	51	100	92.5	49.4	1	0.805	0.537	1	1	0.775
ENSMUSG00000019854	Reps1	768.722	725.889	727.611	766.333	741.056	750.222	738.889	723.444	677.444	1.00798	1.00843	-1.01968	-1.00045	1.06643	-1.05798	63.6	41.7	10.8	0	100	2.3	0.945808	1	0.982	1	1	0.856
ENSMUSG00000019856	Fam184a	175.889	276.333	181.222	272.944	189.222	165.778	151.556	268.111	197.444	1.36981	1.36394	1.40416	1.0043	-1.02508	1.40416	24	8.4	7	100	0	20.3	0.321487	0.58	0.225	1	1	0.192
ENSMUSG00000019857	Asf1a	344.444	379.111	362	417	396.278	363.778	465.444	390.333	307.889	-1.0174	-1.09536	-1.06942	1.07663	1.11569	-1.13511	20.5	25.3	10.8	100	100	10.4	0.937084	0.815	0.685	1	1	0.542
[truncated: 16,658 more rows]
